# Supplementary material for: Genome wide analysis reveals genetic divergence between Goldsinny wrasse populations
Source: BMC Genet. 2020 Oct 9;21:118. doi: 10.1186/s12863-020-00921-8 (PMC7547435; doi:10.1186/s12863-020-00921-8)
Supplement: Supplementary file 1 — Additional file 1 : Table S1a-f. List of highly differentiated SNP loci between populations. [file 12863_2020_921_MOESM1_ESM.xlsx]

## Sheet: top_loci_BOD_VAR
Supplementary Table 1a
List of loci showing high divergence between Bodø and Varberg. Fst was calculated from sequence data with high coverage. 15 goldsinny wrasses were sampled from both populations.
N denotes unknown bases
Loci with grey background were validated by genotyping 94 individuals (47 individuals from both populations including those 15 fish with sequence data)
SNP_name	contig	position	Fst (BOD-VAR)	left seq	ref allele	alt allele	right seq
scaffold19199_198	scaffold19199	198	0.965517	TTATCCATCATGTTAGCTGTATTATGACAGCTCTCTTTAATGACAGGATGTGGATGGGAAACTAAAATCTGCTCTGTTCTTTTCTGGATTAATGAAACAA	G	A	AACTCTGAATTATTACTTATTTCAAGTGGATGCTAAACTACTTTCCATGGATCATATTTTAAGAAGCTTTAGATGCCTCCTCTTTGGGCGACGAGTAGTC
scaffold103451_7488	scaffold103451	7488	0.965517	AATGCAGAATTTTGTTGTCATTTTTCGAAAATGTTTCTCTTGCATTTAGGAGTGACGTCACATGTCACGTTTTCTCAGCAGAAGACAGAACGCTGGGTCA	T	C	GTGTATTACCATGCTGTGTGAGCGCTGAGTGTCTTAGGCCAAAACAACATAGCCTACCTCGTCATGACGTGAACAATGGAAGAAGCAAGAGAAGCACCAC
scaffold65560_14932	scaffold65560	14932	0.965517	CTGCTTGGGATCCACTGATTCATTTTAATATCTTCTTCTTTTCCATTTTTTCTATCTTGTATTAATGCATGAGGTTTGTTTGTGTGTCAAACAATATTAG	C	T	TACTGCAGAATTGAAATTCATTTTTTTAACTTAGCAGTTTATAGCAACAGTAAACTTAAAACTGTGATCTGTAACCCAACATTATGTAGGTATAAATTGT
scaffold186811_34740	scaffold186811	34740	0.965517	AGACTTACAAACATAATAGTCCCTTTCATTTGATGCCAAGAAGCATCATGCTCACAAAGTGTAATTACCTCTGTCAAGAAGGACATGTTTTTGTGNCTGT	T	G	AGAAAAAAAGAGGAAATAGAGGAAGAGAAAGAACGTTTTGCTGTTTCTTTAGGATGACACATGATGTAAATTAAGAGCAGAGATAACAACAAACCTGAGA
scaffold103451_16109	scaffold103451	16109	0.965517	CAGGGACTTAACAGTCCCAATAAAAGAGCAGCTTTCTTAGATTTGTTAGCAAGAAATCAAGTGGATATAGCTATGCTTCAGGAAACTCATCTCTTAAGGG	G	A	GGATGTAAATAAGTTAGAGAATGATCGTTACAGGGTGTCTGCCTTATCCTCTGCTTTAAATAAAACAAAAGGGGTAATAACATTAACACGTAAAACACTC
scaffold103451_18341	scaffold103451	18341	0.965517	GAATTGATTTTAAAATACTTTTAACTGTCTTCAAATCCTTGAATGGCCTACATTACCGACATGCTCACTCAATACACACCGGACAGATCCCTGAGATCTT	A	C	AAATAAAGGACTCCTCACGGTACCAAGAATTCACTCTAGATCAGCCTATGGTGCCTTCAGTCACTACGGCCCCATTCTCTGGAATTCCATACCACATGAT
scaffold101598_71	scaffold101598	71	0.931122	ACACTGAGCAGTCTAACATACACTGAGCAGTCGAACATACACTGAGCAGTCTAACATACACTGAGCAGTT	G	T	AACATACACCGAGCAGTCGAACATACACCGAGCAGTCTAACATACACCGAGCAGTCGAACATACACTGAGCAGTCTAACATACACTGAGCAGTCTAACAT
scaffold58558_11226	scaffold58558	11226	0.931122	NNNNNNNNNNNNNNNNNNNNNNNNNNNNNNNNNNNNNNNNNGGACCTGTGGTAATATGATGGCCAAGGCCGCGCGAGGCCAAAACCAGCCCGTCCCCCTT	T	A	AAAAAAAAAAGGGCTAATGTGTCTTACATGTCATTAGACAATTTGGGGGAGAAAATAACGCACACATAGAAATGAAAATGATGCTAAGAGAGAGAGAGAG
scaffold11184_25280	scaffold11184	25280	0.931122	AGAACGCAGAAAGGTATCAATACATACAAAGCTGGCTAAACACTGAAGCTTCAGTGTACATGGAAACCTGTGTGTGCATTGACTGTAGGGAGGAGAGGGC	A	G	GGGGGGGAAACAGCTCTCTCCAATGTTTTTTTTCCCCAGTTACTGTGAAAATGATTAAGGAATACATCAAAATGAAATCAGAATAAAAACGTTAAATAAT
scaffold34096_54966	scaffold34096	54966	0.928741	ATGAGAGGAGTACTGCTGTGTGAAGAGGCTGAATGTAGCAAAGAGGGTTTTACGGTATACTAAGGATGTTCCTGTTATTGTCTGTGGTCATGCCCACAAT	A	G	AGGATATCTCTTTTTAGGTTAAANNNNNNNNNNNNNNNNNNNNNNNNNNNNNNNNNNNNNNNNNNNNNNNNNNNNNNNNNNNNNNNNNNNNNNNNNNNNN
scaffold341394_8440	scaffold341394	8440	0.928741	CCCCCAATCATAATAAACATGCACAGCTTGTCGTTTAATTGATAAGTGGAAGCCAAAGTAAGACATTAACTTTCCAGAGAGTAATGTTGATAATATTTAA	C	T	ATTTCCTATGTTTGATTCACAACTCTTCTGCTTTCTTACAGACCTGCATTCCCACCATAGCATTCAACTTAATAATGTAACAGCAATCCATTTCTCATAT
scaffold342579_128	scaffold342579	128	0.928571	TGTACATTAATGAGAAATAAAATGAACTTTTTTGATTTTATCAAATGGCTGCAATGAAACAAAGAGTGAAAAATTTAAAGGGGTCTGAATACTTTCCGTA	A	C	CCACTGTAAATGAGCATGATGACCGATGTGTCTTTGGTCTTTAAAGTGTCCGCTGCTGCTTCGTCGGGAGCATGTGTATGAATGGGATTAGTCACTTCTG
scaffold336980_12389	scaffold336980	12389	0.928571	ACACTTCGGAGAGGTGTGCTTGGGCACGGTACACTTCATGCACGAGATGACAGCCTTCATTAGGGAGAAATCCAGAGTTTTACGGCGTTATCTGACTAAA	C	A	TGACTCAAAATAAGTCATAAAGTAGCTGTCATGTTCTCCATGTTGTTCTCCATGTTGTTCTCCATGCGGACATGGACTCGCTGCGTCTCGTTTTTTTTTT
scaffold22932_8992	scaffold22932	8992	0.896825	CGTTGCTGGGGGATCTCTGTGCCTCTTCTATGTCTCTGTCTCTCTCTCTCTCTCTCTCTCTCTCGCTCTCTCTCTCTGCCTCTTCTATGTCTCTCTCTCT	G	C	TCTCTCTCTCTCTCTCTCTCTCTCTCGCTCTCTGCCTCTTCTATGTCTCTCCCTCTCTCTCTCTCTCTNCCCTGACCTCGCTGACAACACGCCGACAGAG
scaffold137656_16068	scaffold137656	16068	0.89418	GACAATGTCTGGCCATTTATCAGGGCTACAGACAAGGGTCAAACAACAGTGCTCCTAGAAGACGTTATACGTACTCTGCTGTGCGCACAATCTTAACCTC	T	G	TCCTTCTGGATGCAGCATGTTCACTGTGTAGCGCAAAGCTATTTTTTGGTACACTGGAATCGCTCTATTGTTTCCTTACGTCCAGCCTTCCACGATTTAA
scaffold10259_5926	scaffold10259	5926	0.89418	TGCTTCCAACTCCACTCTCCCTCCTTTTAAACAAACAAACATTATAAGAAAGTTTTCATTAATTATGAGGCCTTACCTACAGTCAAATCAAGACTGCTAT	A	G	AGTATGCTGTTCAAGGATTCAGCCAGACCGACATAATGCAATTACATCTCAGCTTGGTGCACCTAGCTTCTGTATGTGTGACTCTACAAGCACTGTGTCT
scaffold107047_34644	scaffold107047	34644	0.892067	ACAGCCACTTACTTGCACTAGAACACATATTCACGCGCACACACGCACGCACGCACGCACGCACGCACGCACGCACGCACGCACGCACGCACGCACGCAC	G	A	CACACACACACACACACACACACACACACAAACGCGCACTTGGCTACATCTGTAAAAAAAACAAAAAAAACATGCAAGTGGTACACTAAAGCTTGCATGT
scaffold32604_12469	scaffold32604	12469	0.892067	TAGCCAGCGAGTGAAAATGCCTGTAGTGCTTTGTGAAGGACAACTCAATAAATCACATTATTCAAANTCAAGGTTTGATTTAAACATTATCCCATAGATT	A	T	TTTCACTGATTTTGCCTGTATGAGCTTTTCTCACGGCTATGTGGGCATGCACAGTTTCTTGAACCTGCGCTGAATTATAAGTAGCCAGCGAGTGAAAATG
scaffold116587_18777	scaffold116587	18777	0.892067	ACGTTAAAGCCGATATTTTTGAAGCTTTAGATGCATTTATATCTTTNAAAGCTCCCAAATGGATGTAATGTAACCTTTATTAAGTATTTGATTAAATAAA	A	G	AACTGCCTTGGTTTTTGACTTTGAGCAGACACTCGATGGAAGCTCTACACTCTAGGTTAACGTTAAGTTTTGTTTCACTATAATATATCAAAGCTCAAAA
scaffold9005_19082	scaffold9005	19082	0.889435	TGTGTGTCAGAAATCAGACTTCGTTCATTACTCTTCTACACTTAAATCTGTGATTTGATTCAACAGAACGTAACACCTTAATATTAAATTAAATGTACTT	C	T	AACAAATGTGTATGTGAAACAAAACGTTTTTTGTATCTTTAAAAAACGATGCTTTGCGGATTCATTTTTCATCTGCTCTCCACCTTGAGTCTAAAAGTTC
scaffold3668_32668	scaffold3668	32668	0.889435	TGCTGATGATTTCAGGATGTCCCGCGCTAGTTCTCTCGGTGCGACAACTTCCCCCGCCTTTCGTTCCTATTTTCATAGTAACAGAGGCGCTGCTTGTCAA	C	A	AGGCAAGGCAGGCAACTGCTTGGGGGGCTCCAGGCCAGTAGGGGGCCCAAGGGCTAAAAATCTGTGAACCACAGCAGTGGAGGTGTGTTGCTGCAGGAGA
scaffold6566_19215	scaffold6566	19215	0.889435	ATCATTTTCAGTTGCCGTCTGTATGACGACGGTCAGAGGTATAAATGCACAGAAATCTTGTGTTTTATTTTAGTAACACACAAGCTTCAGAAAACATTCA	T	A	GACACATATTTAGGAAAAGTCATAGCATGAGAGGCTTGTAGTTTTTATTTTAACAGAGTTATTTGTATTATAAAAACCCAAACCGTTTGTCAGACGGTCT
scaffold17784_55850	scaffold17784	55850	0.862637	CTGGCGCCCCACCCTCCCTGTCTAATGTGTCTGAAGGGGACCACTTTAGCCCAGTGTGTGTGTGTGTGTGTGTGTGTGTGTGTGTGTGTGTGTGTGTGTG	C	T	GTGCGTGCGTGCGTGCGTGCGTGNNNNNTGTGTGTGTGTGTGTTTGTATGAGATCAATTTCTACAAACATAAATGGACAGAAAACACAGGCCCTCATCTT
scaffold317862_4387	scaffold317862	4387	0.857143	ACACGTTTCTTTTCCGATAAGAGACAGGGTAAACCCGGCTGATGTTTATTTCTTTCTATTATCATTCCATTATGACCATTATAACTTACTAAGCATTCAT	T	A	TAAAACTGATATTGCACTCTGAGGTGTCCTTGTGGATGTCATTATGTGTTATCATGTACTAACTCAGTGAGTGGTCTTTGCATAAACGTGCACTTTTATT
scaffold33589_13499	scaffold33589	13499	0.857143	ATAAGAGACACATAATGCAAACAGCTGGATGTGCAATCATTCTGTCCTCTACTGGGCTTCATGGAGTTGCTGATGTAAATCATGAGAGGAGAAAACCACA	C	A	GTTTCATGTTTGTTTTCAGATGTTTTAAAAGGATACGATCTCTGCTCTTTTTAATAATCGATGGTATAGAAAATATAACTTAACTTAAAAAACAGCATCT
scaffold67411_28071	scaffold67411	28071	0.857143	CTCAAAATGTCATATTTACAATCAAAAAAGACTTCATGTGATGTAGAAAGGATCAATAGTGATAAATCACAGTTATAATTGGCTCTATTGTTGGTCCACA	A	T	CTTAGCAACAGTAGCAGGCAGCTGTGTTCACTGAAGAAGTTAAAACTACTGTGTTGTGATCTGTGCCCAGGAAAGCGATGGAAGACAGGTTACGTTAGCA
scaffold335473_40	scaffold335473	40	0.853154	TAGTGAGATGGTCTAAATCAGTGGTTCTCAACTGGTCTA	G	T	CCTCAGGACACAGCGCCAACTCCTTAATGAGAATTGGGACCCAAATCGCTTCAGCCAATAAGATTTGTTTCATGAAAAACGGTGCCGTTTGGAACTCAGA
scaffold75043_5911	scaffold75043	5911	0.853154	TATGAGGGAAGTTATGAAGTATTAAAGCTGCAGCACCTTGCTTTCATACATTCGTACTATTCCTCCAGGTAAGAAGGAGGAGGAGGGTTGGGGGGGGGGG	G	A	GAGGTAAAGNNNNNNNNNNNNNNNNNNNNNNNNNNNNNNNTACCTGTACGAAGGCGTGCCAGTCGTCATCGTCCGACTCCGAATCGGGATCAACTTTTTC
scaffold330978_7	scaffold330978	7	0.852781	AGATGA	A	T	GGATTTTCTTTGTTCCTTTTTCAGAGAACATGAGTTATTAATTTCTGTCAGGACCTAAAGACAATTTCAACCAGAATCTTAAAAAGTGGATCTGGAGGAA
scaffold127258_22774	scaffold127258	22774	0.850435	TTTAATTTGGCATGAAAAGAAATAGATTTCCTTCCTTCCTTCCTTCCACCAACAATGCATACATTCTTTTTGTGATGAGTAATATTCTTTAGTATTTGTG	C	T	ACCAGCATCCTCTGGTTTAACCTTCTAATAATAGTTTTTTTTTTTTACTTTTAGAACNNNNNNNNNNNNNNNNNNNNNNNNNNNNNNNNNNNNNNNNNNN
scaffold15901_59	scaffold15901	59	0.850435	ATGCCCCCCCCCCCCCCCCCTCCCTCCCAAACCCCCCCAGCACATTCAATATAGTGGC	T	A	AACCTCGGCCAAACATTTTTCTTGAGGTTGGAAATGAAAGGATAAAGTAAGTGATAGTTCGGCCTACATTTAAATTTTGGAATAATTTTCCTTTGTTTTA
scaffold127258_22496	scaffold127258	22496	0.850435	GCTGTGTGTTCAGGTGTTAAACCTTTGAATCATTTTGAAAAAACCTTCCTTCTTGTCCTTCTTGTTCTTAAAACATTTGTTTGAAATACAAATTCAAACA	C	A	GTTTTTTAATAGGAACCAAATACGTTAAATGGATAAACGTACCGGAGTTCAATGTTTTGGGTTAGGGATAATTTAAACCTTGTTCGGTAGATGCTGAATA
scaffold168935_29301	scaffold168935	29301	0.850435	NNNNNNNNNNNNNNNNNNNNNNNNNNNAGACCTTAATCTGTTCATTCATTCAACCTGTCCCCATGCCAAGAGATCTGACTTCAAGTCAACTAGACGTTTA	A	G	TAAAATAAAAAGTGTTTGCATATGGAATGAAAGGCTCAGTGTCAGGTGTAGTGGTGGTGAAAGGTTCAAGGACTAAGTGACTAATTCAAGACGTCTTTGC
scaffold337445_22484	scaffold337445	22484	0.847716	CTTTTGTCTAAGGAGATAAAAATGTGAGCACGTGTATCTATGGGTTTTCTACACTTGTGTATATGTGTTTCTATCAACAGGCTCCCCCCCCAAAAAAAAA	C	A	AAAACAACACCCAGCAGGATCTTTATGTGGATCCCAGATGTCATGGCAACAGGATGACAGTAGCCTCAAGCCCACGCAGTAATCGTCACTGATGAGGTAA
scaffold18775_17019	scaffold18775	17019	0.822857	CCTGGGATTGCCGATGATATGTCGCAGTCATCTCGTGAGGGTCCACAGAGAGTTTTAACAAAACTTATTTGAGGAACATCAGCAGGGACTGTCGGTCTGT	G	A	CCCTGGCACTGTTGGAGATCAACACCAAACAAACAAGGGCCCTGGTCTGGACAGCGAAAAATCATTGATGCCCTCACCCTAAACCATGACAACGGACGGA
scaffold3421_875	scaffold3421	875	0.819073	NTCATATCATGACATTGGGCTCATAAAGAGAGCATAGAGAATGTGTTTCTGGAAGATGTTGGGAGAGCTTGTTTTCTTAAACCATTAGAGATGTCGAGTT	A	T	AGTGTCATCAGCATAATAATTAACCTAAATGCGGATTATAGATCATTTTTAATGTTAAGGAAAGCAGGTGATAAGAATCTGAGATAACACCTGCTCTGCA
scaffold21891_3585	scaffold21891	3585	0.819073	ATGCACATCACGTCATATCCTAAACATATCCTTTTTCAATGAGTTTGTACTTTGTAATTGGGGCACAGCTTTTTTATTTTTCTATNTATGTAAACAGATT	C	T	TGGACGCTGTTTGTTTTTGTACATTTTCTGGTAGCAATTTGTTGTGCAGTGTCAATATTGAAAATTGTCAATTGTGGTTTTAATTTGACTTTTTATGCTT
scaffold79498_26051	scaffold79498	26051	0.819073	GGGTTAACACCAAGTCATCCTGCACCATTAGAGGAGCCTTTCTGGAAGACAGTGGAGAGTACTGATGTGAGGCGGGAGGGGGGGAAAGAAGCCACTCTGT	A	T	CACATCTCCGTCTCTGGTATGTTTGTATTAAAACAGCAGGATTTTTCCAAACTCACGTTGCCATGAAATAACTATCAATTACGTTCCATTCAGCCGGTTC
scaffold251431_3202	scaffold251431	3202	0.816246	TGTAAATGTCTTGTGGTATTTTGTAGGTCAGGTAATACTCTCCTGAGAGTAAATTGATTTCCAACCCCTTTTGGTAGGTGCCAACTCCTACATAAGAGGA	A	G	GCTTGAGGGCTTGCAGGTTGTTGGAGGTTGCAGTTGGAGTGGCAAAGAGTTGTTGACAATTATTAGTGATGGATTGATTTAAAAAATGGTTCATTACTCG
scaffold35263_57766	scaffold35263	57766	0.816246	ATAAGCTTCTAAAGAACAGAAAACATTTTTATATACTCTGTATCTTCATTTGGTTAAAATTTCCTGAACTGAGCAGCAAAGGGANATGTGTTCGCATGGC	G	T	AACGGTTGAAGAGGGAGGGGTTCACTCAAAAAAACATCAGAGCAACGCTGAATGAAGCGCCGTCCTGTCCATGTGAACACAGAGCTAAGGACAACAAATC
scaffold135196_739	scaffold135196	739	0.816246	TTTCCGAGAATTGTCCGAACGGCTGACCAATTACAACAGAGCAGATCGGCCAACCAATCAGGTCAGACTTGGCACACGTGGGGACCCTGCTCGGGGGGGA	A	T	TCAGAGCATTGCAAACACAGGCAGATGAGACGGGCTGCATTGATCGTCAGTACATGAAAACAGACACTTTTTTCGAACATTAGCGATTGTGAACTTACTT
scaffold160067_14245	scaffold160067	14245	0.816246	GTTGCTCAATCTGGAAACAAATATTTTCCAGTATCCCAAATGCTTGTTTGAGAGATAGCGTTGGTTGGTGTGCGTCTACGTTGTAATTTAGCAGTAGTGA	C	G	TGGGCCTCAGGGCACTGCACATACTTGCCCCTGAGCGTGGAGGGTTTCGATTGCAAAACCGCAGAGCTGAGTAATATCCCTTTAGAAGCAGTGGTGTCAA
scaffold79498_4233	scaffold79498	4233	0.814398	CTTTTCCTATAGGCACGTGTTCGGGTGATTTTCACCCGGCAATAGTTTCTCTCTCCTGCAGCTGTTCGTGTGTCAAGGAGACTGTGCCTTCACCAGGGAA	A	G	TCTCAAATGTCCCAGGAATGGGTGGACCAAACACCAAGTTTCCAGTTTCATTATTTTTCTTTTTGGGATTTGATTTTTTTTAAATAATTTTTCGGAAATT
scaffold16456_18003	scaffold16456	18003	0.813419	AGAATTAAAATATTAAAGGTTTGATTCAAAACAGACTTTTTTCAGGACTAAAATACAGATGTTTCCAAAATGAATGATATAATTATCTATTTGAAAAAAA	G	A	AAAGAAAAAATAACAGAATAACTTAGGTAAATTATCTCTCTGATGTGGCTTAATGAAAACAAACAGCTAGCTGCCAATTCCTAATGGGCCATCTTTCATC
scaffold20952_41548	scaffold20952	41548	0.811586	TCTTTACAGGGTTCCCGCGGATCCTTGAAAAGTGTTGAAAAATCTCAAATTAGATTTTTTTAAATTGAAGGTCTTAAAATGTCTTACTTTTACCTGTGAG	T	A	GGTTTTAAATTTCAGAATGCACTCT
scaffold65515_641	scaffold65515	641	0.78869	AGATATGACTCTTTGCATAGCAAGAAAAAATAAACATACAGTATACGAATAGAAAATAATCTGAAAGAGAGCACCCTGAGAACTCAGAAGTGAAATAGAC	C	T	GTTATTTGATTAAGGATGTACAAGATCAGAAGCTCAGAGTACGTGCCCAGCAGAGCTCCTCCTCATGCATCTTTGTATTTCTGGATTGTGTGACTCACTC
scaffold11762_26598	scaffold11762	26598	0.779843	AACCTACAATCTGATTCATCATCAAGAGATACACATACTGCAAAGTCATGATTGCACTTTGCACACACACACACACATGCACACACACGCACGCACACAC	G	A	CACGCACACACACACACACACACACACACACACACACACACACACACTTGTGGCCCATTNNNNNNNNNNNNNNAACTTGACTATCTCAAGCAGCTGCTGT
scaffold104665_2180	scaffold104665	2180	0.776908	ATGCTGGGGAGATGTGTGACGGTTGAGAAGCATGACACTGGCTTCTGAGAGAGGACGGCGGGGCACTCGGAATGTGGGGAGTGTGACTCTGCTCAGACAC	T	C	GCTGGGCTTGATGACGGTGGGCTTGGCTGCTCATGGGCGATGGTGCTTATGTGACATTTAAGCTGTANNNNNNNNNNNNNNNNNNNNNNNNNNNNNNNNN
scaffold340050_12492	scaffold340050	12492	0.776908	GTTGGGAACCGGAGGGTCGCCGGTTCAAGTCCCGGCACGGACCAGGTCTGGAAACTGGCCTGGTATCTGGAGAGGTGCCAGTCCACTTCCTGCGCACTGC	T	C	GAGATGCCCTTGAGCAAGGCACCAAACCCCCCCACCAGCTCAGGAGCGCTCGCTGTGGGCAGAAACCTCTCCATTAATGCATGTCCATAGGATCCTGTTT
scaffold18040_8627	scaffold18040	8627	0.775815	AGCTTCAGTGATGCAGAGCTGACTAAACACTGAAGCTTCAGTGANNNNNNNNNNNNNNNNNNNNNNNNNNNNNNNCAGAGCTGGCTAAACACTGAAGCTT	A	C	AGTGATGCAGAGCTGGCTAAACACTGAAGCTTCAGTGATGCAGAGCTGACTAAACACTGAAGCTTCAGTGATGCAGAGCTGACTAAACACTGAAGCTTCA
scaffold13441_12397	scaffold13441	12397	0.775815	AAGGAGAACTTGTAAAAACAAAAATTACCTTTTATACTTGTGCCATTAGGTCCCATCGTTTTTCTGAATCATCAGTGGAAAGCGAAAATCACTGGAAGGC	G	A	GCACGAACCNNNNNNNNNNNNNNNNNNNNNNNNNNNNNNNNNNNNNNNNNNNNNNNNNNNNNNNAGGTAAGGTGTCTTTTTATTGGCCGAACAAGCTCAC
scaffold176994_18979	scaffold176994	18979	0.775815	TATTGTACATAATTAGAGTATTTTCCCCCACTGCACACATGTATGCACATAAATTATATCTCTTTAAGTTTGTGTGTGTGTGTGTGCGTGTGCGCGTGTG	C	T	GTGTGTGCGTGTGCGTGTGTGCGTGTGCGTGTGCGCGTGTGCTTGCGTGCTTGTGCGTGCTTGTGTGCATGTGTGTTGGTGGGTGTGTGTGCACGGTCAG
scaffold332969_75	scaffold332969	75	0.773519	CCTTGACTGGTGTGATTGTTGGTGCAACCCTAAAGAAACAAGGACACCAAAAGCAGGGACGCTGAGGGTGCAGC	C	A	CCGTCATGAATCAAGCATAATAAGATCAATCCGCTAATAGAAACATACTCTTCTATTTTATTGAACTGGTATATATGCTGTAGATGCATTACATCGTTGG
scaffold148303_3794	scaffold148303	3794	0.772904	AGAGTTCACGGAGAAACACACACGGGACGCGGCGGTCCAAGAAATGTAAACAAAGAGGTTTTAAACTAATAAAACCCGAGATGTGGTCAGATGACAAACA	C	A	ATATTACCCCAGTTTCACATTAATAAATCAATTATTAAATACGCTCTCTAAAGCTAACTGCCCAGACCTAATTAAGCCTCACTTGTAACCGTTATGTCAG
scaffold139698_20582	scaffold139698	20582	0.772904	TTTAATGAACGAAAATTGCAGGCAACCTTCTGCAAACTAAATTGCACAAATACATTGGCAATGTTTCAGTAACAAATCATTCTTTTCTATGCATGGACAT	A	G	TGTGATCATAACCTTGCATTTTGATAAGCCATCTCTAGTTTATATCTCTCCTAGTAGCGCAACATGATCATAATGTTCCTGTTTCTAGTAGGGATGTTCA
scaffold187223_23459	scaffold187223	23459	0.772904	TTTACCACGAAAGCCAAATTTAAAGGTCATTTATTTAGGAGTCTACACTGCAGTAGTGGACCACGAGCATCACTAGCATTGAACACTATGCAGCCAATAT	T	G	TCCTCAATGGCAAAGGTAACAATTATAGCCCGACTTATTACTAAATTAAACTGGAATTAATAAAATGACATTTGTTTGAAAAAAACATGACCAACAAAGT
scaffold30639_26755	scaffold30639	26755	0.772904	ATTCAATGTCTGTATATGTACCAATATACCAGTATAAATACTGAGGCGCTCATTACCGTGAGTGCAGCCCTCACCATCACCCACTGCGACATGACACAAT	G	T	GAAAATTCACTCCCGTTCAATGTGTGTACGACCACTTGGCTCCACAAAGTGTCATGCAAGGAGTGCTGGGAAACACAGCGACGCAGACGAGGCTGGCAGA
scaffold106987_25272	scaffold106987	25272	0.770616	NNNNNNNNNNNNNNNNNNNNNNNNNNNNNNNNNNNNNNNNNNNNNNNNNNNNNNNNNNNNNNNNNNNNNNNNNNNNNNNNNNNNNNNNNNNGTTAACAAT	G	T	CAAAGTATTATCTAAAGAAAATATGCAACATTGAATATTAAGAAAACTACAAGCGGCCTGTTGCAACACAGACTAAATGTTTGAACATTAGTCTCGCCTC
scaffold105011_14077	scaffold105011	14077	0.769992	GATTTCTCGTCCGCTTGAAGTGGACCATCAGAGATTTAGGAGGAAGAGAAATGTAACTCCAAAACATGACAGCTTATACACTCCCAAAGAAAAGTGTTTT	T	C	ATCTTCCTGCAATCAGAGAGACATCATCTTGATCCTCATCAGGACAGACGCAGATTGTTAACCAGGTGTAAAATGTCTCAGATATGAACAGGTGAAGGAA
scaffold143632_24191	scaffold143632	24191	0.769992	GATTGAATTTTCCTCTAAACTGGTTCCTTACACTTCTGTGTAACATTCAGAATCAAGACGTGAATGAGTCACCTGCAGTCACTTTAAAAAAAAGGTGGTG	A	G	TTGTTAAGATGGCAGTGGTGTAGGTGATGACAATGGCAATGGAACTGGTGATGACCTGGTGATGGTGATGGCAATGGTGATGTCACTAGTGTTGAAACTG
scaffold17370_11872	scaffold17370	11872	0.767712	TTTTTTTTACATTCAACAAGTGAAGCCATTTATATCAAATATTTCCCTCATTCCTGCTCCCTAAATGTGAGAATTCTCTTTTTTTCCATCTCTGTGCTTT	T	C	GACTGGTTGTCACCTACAGTAAGTTCATTGTGTACCTCTTTTTCACCTGGAAAAATGTCGTCACAGAGCAGCTGAATTTGTGTCAGTGCGTTTCTTCTTT
scaffold73377_8923	scaffold73377	8923	0.740537	CTAATGCCTCAATCATGAGTGTAGCAATTCAAGTATCAACCTTGTTGTAAAAATGTTGCTTCATTTGAACACTGTTCTTGTAATACAGTCTGAATCCAGC	C	A	CTCAGGATAATCCAGCCCTTTTTTAAAGGTTTATTTTTGCCAATCCAGGTCGCTGCTTGGAGGACAACAACCGCCGTACATACCATATTTCTATGGTTCT
scaffold79470_29501	scaffold79470	29501	0.740537	CCAAGTCAATTTATGGCTGCCGAAGTATATTTCCAACCTGTTTTAACTTGATTTTTCATTTATTCATTAAATTGCTGCGTGCATGAGAGAGCGAGAGAGA	G	C	AGGGGGGGGGAGAGATAGAGATAGAGAGTTCATGCACTTGCGTTTTATGTAGCTGCAGCTACTTTTCCCTGCTCCTCTCTCTGCTGTCATGACTGTGACC
scaffold21373_18419	scaffold21373	18419	0.737425	TCTGTGTCTATTTATGCAACGTAGTGAACTGGAACCAATGTTGAGCTCAGTGCACTGTTGGTGAACCAGGAAGAGAAACAGGAGCAGTCTGGCTCCAATC	G	A	TGCAGATGATTTAGCAACACAAGAGAGGAGGAATGAAGCGGCTGTGGATGGTTGGTTAGGCTCACCAGGTTTGGGGCGTGCATCCTTTCCTTGTAGTTGC
scaffold25084_39503	scaffold25084	39503	0.737425	TTATGTTTACTCAGTTTGGCAACATTTTTAAGAGCCAATTCCNCGCAAATCACTATCATGGTAGTACACTACTGTATAACTGAAGAACTTAATACAAAAG	T	C	GTGGTGTATGCAAATATTGGTTCACAAACATATGCAGGGAGGTTAACAAAAGAAGAAAGAGCAGCAGCATAACATAATGTGTACTCAGAAGGCCACAAAC
scaffold705_249	scaffold705	249	0.734406	TCATACAGTCTATGCAATGACTCCAGTGACAGTATATAAACGTCACTCCCCCCTCCTAATGGCTCGAGATAAATTCTCCAGAGAATATCCTGCTGCGTTC	G	T	CACATCAGCTGCGGAAACGGTACTAGGGGGCTGGCAGGAGAAACTCCTGGTGACGTAGTGAAGAATTCGGCTCTTTGCGTTCACACATGCAGCTCCTCCG
scaffold220921_13644	scaffold220921	13644	0.734406	GAGTCCATGTTTCAATCAAACATGGATTTACACAGGGAAGTCTTCACAGAGCTCTTTTTAAGTAATAAGGGAAAGACAGTGTTTTTTTTTTGTTATATCT	T	A	TATGCTTCAAAGACCCCTTCCGTATCACTTATAAGGCATCATCCTGGTTGGCCCTTTCGCGAGAAACAAAAGCAACATCTTCACAGTATGTTGTCTATAA
scaffold116587_18916	scaffold116587	18916	0.734406	GAAGCTCTACACTCTAGGTTAACGTTAAGTTTTGTTTCACTATAATATATCAAAGCTCAAAAGTTACACCTCCAGCGGTCAAACATTTCTTATGTTTAAG	T	A	ATATCTTAGTGCCAAACTGCACCCTCCTTGTTCGGTGACAAAAGTGGAAGGTCAAAAAAAAAAGTATGAATGCTCTCAGAATAACTCCTTATGATTCCTT
scaffold78823_14613	scaffold78823	14613	0.731388	AAAACGGCGGTTGCTAACAAGTGGCTAAATGAGACTACAGTGGTTGTCATGGACATTTAACTCTCTCACTAGTCGGCCTTGCAGCATCTAGTCATGTTTT	T	C	CAGTGCTCTTGCAAATATTAGGTTAATAAACGGTGGTGATGGTGTAGTTCACTTGTAGCATAACGTTAGCTTTTTACTTCTCTCGGCTGCATTAACTCTT
scaffold109891_29640	scaffold109891	29640	0.731388	ACAATATTGTGGTTAGTTTGGACATTACGCTCTAATAATTAATATGAACTTTGAGTCTTTGTGGTGCAACCAAAAAATGACACAAATTAAGTTAGAACCT	T	A	ACTAGTTACAACGTAGGGTTTAGTGTGGACTCAACACCATTGTTTAAGACTGAACTTACACTTAGCTGGCGCAACTAGTCTAGTGTTGTCCCCAAATTGG
scaffold322473_41327	scaffold322473	41327	0.731388	GAAGAAAGGACCACATCTCCCATTTCATTCTCCGACTTGCCTACTGCCAAACGTAAGTCTGCGTTTGCTTTATAAACTTTTTTGTTTAAACATCATAAAA	T	A	ACACTTTGGTAATGGCTGGATCAAATGCAACTGAATAGTAATATTCATTATTGTTGTCTCTCATAGGGAGGACCTGAGACGTTGGTTTATACAACAGGAA
scaffold342553_3094	scaffold342553	3094	0.729892	TAACTAAATGAAGATGTGTCACAGCTTTTGGCATGAAATGTTTAAATGTGAACGCACTATCATGCCTGGAAATATTGGTGAGGTGAGGACTCATTATGGG	C	T	CTTCAGTCCACAGACTGAATGTCTAAAATAGCATCCTGTTTAAAAGCATATTTTACATTAGGTTTATGTGTTCCTGAAAATTCATCTGTGCAGTGAGTGT
scaffold156193_26000	scaffold156193	26000	0.729892	AAATCAAATTGGTGATGTCTGACCCCAGGACTGCCTTGTTAGAGCCCGATATGTAACAACTACCCAAAATGTAACAACGACCCGAAATGTTATAAAAAAA	A	T	TGTAATAAAACCTGAAATGTAATAACTGGTTGATAATGTAACAAAATGCTGAGCCCAAAATGTAATAACTTTTTGCATTTTGGGTCAGTTATTATATATG
scaffold14303_128	scaffold14303	128	0.726891	AAATAGTTTAGATTTGTGTACACTGTTTCTGTTAATGATTGATTGTATTAAGTGTCCATTTCATTATAATATTCAGATTGATCATAACTAATTGAACATG	A	C	ACATGTATTTGAAGTTCTGTTAAAGAGGGGGGGAGGTGGGGTCCAAATTCTTTGACATATTTGAGCATTTAAAAATGTACTTGAAAGTAACGCAAAAGTT
scaffold77852_3709	scaffold77852	3709	0.726891	TATTGATTCGTTCATTTTCAATCCTATAATACACCACAAGCCTCGACGTCATCTTTTGTTATTGTTATTGTTTTGACTGAGAGCCCCCTTGCGGCGGATT	A	T	TACAAACAGTACGTTTAAGCAAATAATTGGCTTTTTATTATCACAGATTTTACTTTGATAACGAATATTCAATTATAGATGCAGTTATTTATTCCAATGG
scaffold20029_11118	scaffold20029	11118	0.726891	TTACTAATTAACAAGATCACCTGATAGTTGTAATTAGATAGATTGATGCTGCTTCAGCTGCTTCATCTGCAGAATATTTGACTCCACGTCTTCCAATTGA	T	C	ACAGAAACAGAGATGCTGTGAATGTAGTGAAACAATCTCTGAGCCATAGAAATCGTTGTGTGTGATTTTATCTGAGCTTTTCTGGATGATATTAAGTACC
scaffold342669_13496	scaffold342669	13496	0.726891	CCAGTTCTTCCTCTTCAACTTCTGACACATACTGTAGTGTATTGTTATCACGTGAACAGATCGTGCGGCTCATGGGTTGTTTTATTATACAAAAAAAAAA	C	A	AAAAAAAAAGTGCAAGCCGTAAACTTACTTTGAAGACACATTTCAATTCAGCTTTTCTGGTTGTCCAATGTGAAATTTGAAAAAGGTCCATAAAACACCA
scaffold17538_44016	scaffold17538	44016	0.726891	TTGCTAAAGTAAAAAATAGAAAGAAATTAAAAGGGGAATGCCCATTTATTTAACATGTGAAATGAAAACTATCCCTTCCTACAAACAACTGACTCTTTGC	C	G	CAGCTTTAACGCTGACATGGTGGTGCAAGTCACACTTTTAAAAATACACTAATGTAAATAAAAAACATACTATAATGTTCAAATGGCATGGTATTTCCCC
scaffold139827_63996	scaffold139827	63996	0.692547	CACACACNNNNNNNNNNNNNNNNNNNNNNNNNNNTGCATGCAGACTTCAGTCCACAGCAGCCTCCTCACACACTCACACTCACACACACACGCACACGCA	T	C	ACGCACACACAAGCACACATACAAATCTATACACACACCCTGATCTAAAGCTCTGATTATGAGTAATTAGCCGACCAAACAGGTACTGCGTCTGCTAATG
scaffold76987_16352	scaffold76987	16352	0.690339	GAACGATCAGGTGAATTGAGTCAGGCTAATAAGGGGTGATAGAGTGCACGCCAGAGAAAAAAAAAAAAAAGCAGAGACAAAGAAGCCACATTAAGGAAGG	G	T	ATGTAGTAACATAAGACAATAGCAATCTGGACCACATTGTTTGTTTCATTTTGTTTGTTTTTTCAGTGTTTTCTGCAGATACAAAGCCAGATCCAGAGCT
scaffold19199_1895	scaffold19199	1895	0.68985	TGTATGTTGTATTTATGCTTTACAAAAATGGAGAAATAATGAAACATTTACTCATCAAGTTTTTATTAGAAGGCTTTCTTTGTTTGAACTTTGAGATGTT	A	T	TATGTGGAATATACATTGCTGGAGCATCATGACGGCTTAGTGGTTATAATGCAGACCATATCATAATTGTAACTTCTCAGGTTTAGTTCTTGCATGCTAT
scaffold10169_29658	scaffold10169	29658	0.689441	TCCTGGTTAAATAAAATAAATAAATACAAATATTCAGAGATTGAGCAGTAATTCAAGGAACTCTTCTGTATAAAAATAAAAAGGGGCATTAAAACAAACA	A	T	ATGTAANNNNNNNNNNNNNNNNNNNNNNNNNNNNNNNNNNNNNNNNNNNNNNNNNNNNNNNNNNNNATATCCACAATTACAAAAAGAGTTTGGTTTTGTC
scaffold13078_571	scaffold13078	571	0.689441	ACACTTTGTGAATAACTTTCATCTTTACAAGGATCTAGTCTGAACTTTGAGGGGAAATTCTTAGAAAATGTCCTGATTCTTAGAATTTTCTTAGAATTGT	G	A	TCACTAGGAGCAACTTTTAGTACTTAGGAGGCTTTGTGAATACGGCCCCAACTGTTTAATTAGACAATTAAAACCTCTGAAACCTTCTTTAATGTCTTAT
scaffold13144_595	scaffold13144	595	0.689441	CAGTTTTGGAGTTCGGTGCCTTGCTCAAGGGCACCTCAGCAGTGCTCAGGAAGTGGACTGGCACCTCTACAGCTACCAGGCCAATTTCCGGACTTAGTCC	A	G	TGCCGGGACTTGAACCGGCGACCCTCCGAATCCCAACCCAAGTCCCTACAGACTGAGCTACTGCCGCATATATAATACCATTTCATATCAGCTACCTCAC
scaffold10350_649	scaffold10350	649	0.689441	CAGGTAACAACAGGTAACAGCAGGAAACAACAGGTAACAGCAGGTAACAGCAGGTAACAACANNNNNNNNNNNNNNNNNNNNNNNNNNNACAGGTAACAG	T	C	AGGTAACAACAGGTAACAGCAGGTAACAACAGGTAACAGCAGGAAACAGCAGGTAACAGCAGGTAACAGCAGGTAACAGCAGGAAACAGCAGGTAACAGC
scaffold14550_2445	scaffold14550	2445	0.689441	TGACTTTAATTACACTGGCCATGTTGATTTGGCCATGCGGCGTCGGCCACGTTGATTGGGCCATGCGGCGTCGGCCACGTTGATTGGGCCATGCAGCGTC	A	G	GCCATGTTGCAACAAGAAGTGTGTTTTCCAAGTATTGGTGTATGCCATCAGTAATCAATTGACCTCTCACTGTTCAGCTAAATTGTTTCTCTGTTCTTAT
scaffold6296_6027	scaffold6296	6027	0.686335	TCATTCTGTCAAAGGTAGATTATTCTGTCAAAGGTAGATCATTCTGTCAAAGGTAGATTATTCTGTCAAAGGTAGATCATTCTATCAAAGGTAGATCATT	T	C	TATCAAAGGTAGATCATTCTATCAAAGGTAGATCATCCTATCAAAGGTAGATCATCCTGTCAAAGGTAGATCATTCTGTCAAAGGTAGATCATCCTATCA
scaffold12379_53342	scaffold12379	53342	0.686335	TTTTAATTTTATTTTGTATATACTTTATTATTCCCTGAGGGAAATTCTGGTTCCACACTCTGTTATTTTAGAGACATGCTTCTCACACACAAAGGCCCGA	T	A	TCACACACATGCACAAACAGGACCTGTGGACATGCATTAGTGGAGAGATGTCAGAGTGAGGCTGCTACACACTGCTGCACAGGGAGCGTACCAAAATTGT
scaffold161821_63	scaffold161821	63	0.684145	CCCCCCCCCCCCCCCAACCACACACACACACACGCATCAACACAAGACAGAATAAAGGGATT	C	A	TTTTTCCTCCACACCGTTCAGCAACACCTGGCAGGCACATTCCTTTTCTTTTTTTAGCTGTTGTAAAAAACTAATTTCCTCCACTGAGGGAATCAATAAA
scaffold14799_2853	scaffold14799	2853	0.684145	CCTGGGCCGCCCGCTTGGAAGACTACAGCTTCCATACATTTGGCGCGTGCACTAACCACTGCCCCACCAGCGCCTCAGTACTTTATATTTTAATATATTT	T	A	AAAAAAAAACATTTTTCATATCAATAGAAACGATGACTGACAATAAAAACACGATAAACGGTTTCATATTAAGTTGTCTAAATGTCAAGCTCAACTTCTA
scaffold69611_27125	scaffold69611	27125	0.684145	TCTGTGAAACCGCAGAGATCAAAATATGCTCCAAGCCAGCTGTTGAAGAGCAACACTGAGCTAGAATAACAAATCTTTATAGCCATGAATGTGCTGTGTC	T	A	GCTGCATACTCTTTAAACATCTGTTGCTTAAAATGATGACAAACTGGGATGAGTAGAATCCTAATTCACAATATAACTATTAGAGGAGGTAAAAAAATCG
scaffold18838_20443	scaffold18838	20443	0.68323	TAATAATGTTTACTGGAGATGCTCTGCTGTTAATGTTGATTCACACAAGAAATTGTTAATATAAAACATTGTTAATGAAAAAGACAAGGAAAAGGGACTC	T	A	GATCATGGAAGTTACCAAGCTGCAATAATGTGCCTTGAACAACCTTGAACAATCCTAATAGGTGAACTGTGAGAGTTCTGCTGATGTTGTAAAATGATTA
scaffold12008_41570	scaffold12008	41570	0.664971	GTCTGTGTATTTTAACCTGGTGTGTCGCTCTCATGTTGCCAGTTTGTTGTGTTTCCTAGTGTTGCAGCATTTTAGCCTTTTTGTCTTTTTTTCTAGTGTA	C	T	GACCAAAGCCTGATTTCTCTGATGATTGCCTTTTGACTGCTTCTGTTTGGATTAGTTTGCCTTGACTTTTTATTAAACTCCGCCTATTTCTCTCACTCTG
scaffold69120_18059	scaffold69120	18059	0.651541	TCAATGGAGAATCGCATGTTTCCCTCAGACTCCTCCGAGTGTTTTTCCTGTCTATTCACAGCCTCCAGTCTGCTTAAAATATAATTTTTAAAATATAATT	A	T	TTATTTATAAGAGGATCTGTACATCTATGGTAATTTATTGTTATTTGGTTGCTTGTTATTTGGAGGTATGGTTAAGGTTAAAGGTGCAGTTAGTAGAAAT
scaffold63110_34368	scaffold63110	34368	0.649292	CCTTATGTATGTGTGTTTGTCGTGTGTGTGCGTGTGTGTGTGTGTGTGTGTGTGTGTGTGTGTGTGTGTGTGTGTGTGTGTGTGTGTGCGTGTGCGTGTG	C	T	GTGTGTGTGTGTGCGTGNNGCGACAATGTTATCACACTGAATTTGTGAATTTGTTAAGTTGTATAAGACAGTCTGACCCGTACACACAGAGTTACACTCT
scaffold78192_32346	scaffold78192	32346	0.646429	AGAGTTTTTTTTCCCACATATTATGTACATGTTTACATGTGTGTCACTGGGCTGTATTAACTTTTGTTCTACTTTGTTTTAGGTTTTCAGTCACATTTGA	T	C	GTTCAGAATGATAAATGAAGTTTGTCTTATTGGAGTTATTGCTTTACACAGCACAGTTTACATGTTTAACCACCACATGTTACCACCACAGCAATAAACA
scaffold341412_10877	scaffold341412	10877	0.646075	TCTTGCTTTTTTTGCTTTATTTCCTTTGTTAAGTGTTTCGCACCAAAACAACAAGACAAATTCCTTGTATGTGTAAGTGTTGGAAATAAAAAACAATTCT	C	G	ATTGCGGTGTGACAACTCCTGGTTTCTCCCCGGATCAGTCTATACCTACCCATTCCACTCCACTCTGTTTGTCTCAGTTCTTTGACCCGACCTGCCTTCC
scaffold82746_24572	scaffold82746	24572	0.646075	GCAAGAGGAGGTGGAGCTATGGTAAAAAATGTATGATGTAATAAATTCCAATCAAGCAAAAAGTATGAAAACAGGTCATCAAGTCCTTCTTTCTGAACAG	T	A	TTTTTTTCAGAATTAACAGGGTGGTGGAGCTGTCAATCAAACAAACTTGTCCATACCCACATATTCCTGAGATGGGGTCTAGTCATGGTCTCAATCACCA
scaffold16199_10096	scaffold16199	10096	0.642857	AAGACAACAAGGTCATCAGAGCCTGCCTTTAGATAATCATGCTGAGTTAAGTTTGCAAGTCAAGGCTAACGTTGTCCTTTTACATATTTTATTTGGGAAA	G	C	TTAATGGTTTCATGAGGCATCTGGGAATTACACTTATTGACTGGTAAAGTCAACTCTATTAGCACATGTTGGTGTGTAAGTCTTATATTCCAAAAGTCAC
scaffold156022_4381	scaffold156022	4381	0.642857	CATAGAAAGGGAGGACTAGCTACAACTTGAAAAACAATAAAAATAAGTTGTTGCTGAGATAATGAGATTAACACATCTCTAGAACGTTTGGTAAAGAAAA	G	A	ATTAATGTCAAATTATAGACATTTTGCATTTGCCAAAATGCAGCTCCATATTGTTAGAGCGACATCTGAGGTGATCTGATTGACTTGTGTTTTAATGTTC
scaffold156022_4652	scaffold156022	4652	0.642857	CAGTGGAGACTGTGGACACCTTTAAAAAAAAGCAGACCAAGACCCATTTGTTTAGACATCCTTTATAGCTGAGAGTTTATTTTATTCTTCTGATGGTTAA	A	G	GCTTCAAGTCTGCAATCCAAGTCTTTCCATGTCCTCTTTTATTTTCTTTAATGTGAAGCACTTTGTGGTGTCAGCTTTTGAAATGGGCCATAAAACTAAA
scaffold156023_5540	scaffold156023	5540	0.642857	CTTCTTGTCCTGTTTTTCTCTACAAAGTGGTTCCACTGGAGCCATTATCTTTTTTCCAGTTGTAGACTGACGAGTTGTTATTGATGTGTATTAAGCCTCC	A	G	GCAGCAGTGTCATTGGAGATGGGATATTTGTGGAAAAAGTCCTGGGAAATAGTGCATCTTTTAAGATGGAAACATAGTAGAGGGGTCTTTAACAAGTGAA
scaffold18838_52064	scaffold18838	52064	0.642857	CAGAGGTCAGATTTGAACCCCTGGTCTCTGCGAGGAGGACTAAAGCCTCCGTACATGGGGAGCATGACATTACCAGAGAGCCATCTGTCCTGATTGTTTT	T	A	GTATTTATGAGGCTCTTATTACATTGTTCACAGGACGCCTCTGTTTTCCTCCACCCACTGGACAACACCAACCAACACTGTCACAGATACTGTTTTTAAC
scaffold136196_364	scaffold136196	364	0.641791	TTTAAACAACTCTGCAGTGGTTTTGTTTAGTTTCCTTTNNNNNNNNNNNNNNNNNNNNNNNNNNATATGTACATTTTGCAAATGTATTGCCAAACTAATT	T	A	TTATGAAAGAACTCATGCTTCAGTATTTTAGAGATTTATTGGATTTAGTCATTTAGGAGTATTGTGCTGTTTTTTTGCCGTCTGCTTTGCCCTTCAGTTG
scaffold336237_590	scaffold336237	590	0.641791	TCCTGAATGGTCTGGATTTGTTTGTACCAGAGAAGGTAGGCGGTTTTAAGGCACCCCTTCACGGACATTTTGGACGCCTCTCGGTTTGCAAGATATGAGA	C	G	CAGTTATCAGGTCAAACCAACAGGTGTTGCAGCGATGGAAGCGGGCAAGAGAACTTGTTCAGATAGAAGTGATTGTACCCGACCTAAAAAGCCTCTGCAT
scaffold126926_7451	scaffold126926	7451	0.641791	TTATACTAATCCTAATTCTAACCCAGCCCTAAATACCTATCTCTAACCCTAAATCCAACTCAATTGATACACAGACACACTCACTCACACACACACACAC	G	A	CACGCACGCACACGCACGCACGCACACGCGCACGCATGCACACAGAGCGACAGCATGGGACAGAGATGGAGAGAGTGACACAGAGATAGACATAGAGGAG
scaffold342631_19937	scaffold342631	19937	0.641791	TCCTTCTGCAAATTAACACAAAACTTGGTTTGAAAACCAGCTTGAGACCTCATTCCTATGTGTGTGTAAGAGAAGAAGGACTTATACACTGTGCTTAAAT	G	T	ACATGGACATACTTTAGAGCAGTGGTTCTAGCCTCAGGACCCACCACCAACTCCTTAATGCCAAATCGCAACTAAAATTTTGGATTTTTTTCAACAACAA
scaffold261955_527	scaffold261955	527	0.638593	GGTTTGTCAGGAGGCTTAAAACCCACTTCAGCTCCAGCTCTCAGCCTGTCTTTAGGTTGACTGAAAGTTAGGCTGAGTCAGGGTTTCCAGCATGGAGACC	A	G	CCATCGATGGGACTCCAAAGCCCCCTGTAGGAACGGACGCGTGACGTCACTCAGGCTTTGTACATTTTTCTATTCACAGTCTGTGGTAGAAACTTATGGT
scaffold220508_12438	scaffold220508	12438	0.638593	AGGCTGACAGCAGAGGGGAAGAAACTGTTCTTGTGGCGAGAGGTTTTGGTCCTGATGGACCGCAGCCTCTTGCCAGAGGGGAGAGTCTCAAACAGTCCAT	A	G	TGCGGGGTGAGAGGGGTCGGCCACAATCTTACCTCACACCTCAGGGTCCTGGAGGTGTACAGGTCGTGGAGAGATGGAAGATTGCAGCCAATCACCTTCT
scaffold173923_15189	scaffold173923	15189	0.613472	TCTTTCGTCCAATCTAGGGTCTGCTGAGCCTTCGTTGATCTGAGTTACATAAATGTGTCTCTTGAATAATATTAATAATACGTTTTTTAATGTATACCAG	A	C,G	ATCTTTGTATGTTTTAACCACAGCGTTCAGGCCTCAGGTGTTTAATTACATGGTCCTCAACACCTGCCCACCACCAGCCGTATTTCAAGTCACGTCGGCC
scaffold174784_29489	scaffold174784	29489	0.612817	TCTGCCTGCTCAACTTATATAATGCATTTAGTATGAACTGGGATTTTTGAGAGCAAAAGACTTTGACCTTTGATGTTCAAAATGTCAATTTACCAAGAAA	G	A	AAAATCTCCCACAAAGCTTTAACAACCTAACTTTGTAAAACAACAAACATGTTTCAAAATACTTGCTATAATCCCCCTAAACATTTTTTTAATCAAAAAT
scaffold342672_13908	scaffold342672	13908	0.610081	CTTTCACTCAGTGGTGAACAGTCTAATTTGTTCCAATTTTGTAACTGAATAACTTCCTGCAGGGACTGAGCTGTTTTTGAGAGGAGCTCATTTTCAGTGT	T	G	TTTTTTTTACTTACTCAGTCTGTTAATTAATGATCCAATTTTGTTAATTCCTGGTCTGCAGCCTTCTTTCCTCTGGTTAGTACTTCCTCTCATCCCCTTA
scaffold342585_10040	scaffold342585	10040	0.606142	AATCCAGAGTTTTATGGCTGTATCTGACAAATGACTCAAAAATAGCCACAAAGTAGCTTCATGTTCTCCGTGTTGTTCTCCGATGTGCGATCTTTTATTT	A	T	TTTTTATTAATTTACGGCTGTATCTGATTAAAGTGACTCAAAATAAACCGCAAAGTCAGTAAAGTAGCTGTCATGCTCTCTGTGTTGTTCTCTGATGTGC
scaffold342374_22422	scaffold342374	22422	0.606142	NNNNNNNNNNNNNNNNNNNNNNNNNNNNNNNNNNNNNNNNNNNNNNNNNNNNNNNNNNNNNNNNNNNNNNNNNNNNNNNNNNNTAACTTTTGTGTCACAC	A	T	TAGCATCCCCTGTAGACAAAGTTTTACCTCTTATCTCTTCGCTGATCTTGTCCTGTACTTGTGTAAGTTGTGTTTACTGATGAAAAATCTCCTTTGCCAA
scaffold342590_23437	scaffold342590	23437	0.606142	GTTCTGCTCACTAGAGTTCACCTACCAATGTTCTACAGTAGTACCGCAGCTCTCTTTCTCAACCTAACAACGTTACTAGCCAATCAGAAACAGAGTAGGC	T	C	GGGGTTTGGCAACACTCGAGCTGTGGGACCTAGCGATGCAGCGCGTAAATAGGCGCGGCGTATAGGTATATTTTCCGCCGGCATTTGATCGGCATTCAAG
scaffold6721_63830	scaffold6721	63830	0.606142	AATGACTGGCAACTATTTTGAAGCGCAGAGCATTGTGGGATATTTCAGACAGTACTAGATGATCGCAGAAGCAACACAGCAGGCAGAGTAAATCAAACAC	C	A	GGAGCATCGATTCATTCTATTTTAAAACATAAACCGTAAAACCGTAACCGTAAACATACGTTTGTGATTATTATTTACAAATTGATAAACAAATTGATTA
scaffold342245_31445	scaffold342245	31445	0.604396	GTTCTGAGCAGGGCTGAAATAGAGGGGTTTATAGGCATGATCAAATACAGGATCAGACAGGATCTTGAGCAAGAAATTCCAAATAAATGTTTTGGGGAGC	A	G,T	CCGAGTCTTATTTAAAGTTGTTGAAAAGGAGTTTAAATTACCTATAGTTATCCCCTTTTCATCAGACAACGCCTATACATTAACAAAGACGCATAAAATC
scaffold17473_634	scaffold17473	634	0.604116	GTGCAGGAAAGGCTGGTATAAATGGGCTAGCAGGGCTAGACACTNNNNNNNNNNNNNNNNNNNNNNNNNNNNNNNNNNNNNNNNNACATTTCTTATACAA	A	G	ATGAGAAAATGTGTCCTTAAATCATTTACAACAGATTGGAGCCGCTGTGATGATGCAAGACAAATTTCAGACCATGTCCGACAATAAAGTTCTATAAATA
scaffold157972_24672	scaffold157972	24672	0.603175	GCTGTAATCGAAGCGGTCTTGCGACCACAATCACCCACTTTTTCTCTTCATTCTCCTCCTGCTGCCTCCTCTCTTCCTTGTGGGAAGGCAAGTGTGTGTG	T	C	GTGTGTGTGTGTGTGTGTGTGTGTGTGTGTGTGTGTGTGTGTGTGTGTGTGTGTGTGTGTGCGTGTGTGTGCGTGTGTGTGCGTGTGTGTGTGTGAAGGA
scaffold328739_79	scaffold328739	79	0.601099	TTAGAAGATGGGTGCCGTGTGTTTGCTTCTACATACTCTGCTTGTATGCCTTTATGCATATACTATTGAAATAAACTA	T	C	TGGAAATTCACTTTGAACTTAAAAAACGTGCCTTAATTAATGTTGTTTTACTATATCAATACATTATTAACAGTGACAAATGACTGACTTGGTCTGACAA
scaffold168116_9244	scaffold168116	9244	0.599868	AGAGAGAGAGAGAGGAAAGAGATGGACAGAGGGACAGAGTTAGTCTATGCATAGAGTGGACTCTAGCGGATACTATCACTCTCACACACTCTCTCACACA	C	T	ACTTTCTCTTAAGGGTGCAACAGAAAAAACACATGCATTGCTTGTTTTCAGGTTTTATGTTAAATATCTATCAGAGCCTTTTGAAGCAGCAGCTCCCAGC
scaffold329661_13529	scaffold329661	13529	0.599868	AATATGACTCCTGCCTGTCAGGAACAAAGGGCGAGTAAAGTGACTCACAGGGAGGAGAGACGATGGATTACACTAACAAACAGCTTCGTTCTTTTTTTTT	C	A	AATGTTCATTACTTTTCATTCCCACATGTTTTAAAACGATAGTCTCTTTTTTCTAAATGATTGATATCAAAAAGTACAGAAACTTTACAAAAAAAAACAA
scaffold11547_37717	scaffold11547	37717	0.599868	GTGCCTGCAGAAATGTAGACGTGCATGTGTGTGTCTGCTGGAGGAGAAACACACACACACACACACACACACACAGAGGGAGAGAGGGAGCAAGAGAGAG	C	A	GAGAGAGAGAGCAGTATGTCTTCTAGCTGATAGCGACAGTTAGCAGATAAAGCACGCGGTCTCAGTCTGGCCACTGACCACAATATTTTCTGTTGACCCT
scaffold341857_37865	scaffold341857	37865	0.599868	GCTGGTTCTGTTTGGCAACTCCCTCCAGGTCATTGGTGCTGGCATGAGCAGCCCCACCTGCTGACTGCTTCTGGCTCTGGATGTCAGCCTTCTTTAGGTA	A	G	GAGGCTGGGGCCCAGCCCTCGCGTCCCTGATACCTGTGAGGGAGCAGAGATAAACCATCAAGGGGGTAGGGGGGGGGGCC
scaffold253633_2535	scaffold253633	2535	0.599868	GAAGACCACAGGAAGAAGGCTGGAGTGATTGGTGGGGGTGGAGGGGGGTTCGGGGGGGTTGAGGTGAGAGTGATGTATGTTAGAGTGAAAGAGAGAGACG	C	G	GAGGGAGGTTTGGAGAAATGGAGAGGGAAGATGGAGACTGAAAAAAGGAGGGAGGAGAAAGAGAGAGAGAGGAAACACAGAAATGAGCATGCTCGGAGAG
scaffold66058_881	scaffold66058	881	0.597802	NNNNNNNNNNNNNNNNNNNNACACCAATAACAACTCTAGCAAAACCAAGCACTTTAAAGAAATCTGGCAAGAAGAGACCAAGTAAATTGTCAAAGGACAT	A	G	AGTAGGAAAAACTCCAAAAAGACTTTGCATAATAGCCCTAATCAGTCAGATAAAGACAATGGAGAGTGCCCTTATGCTGACATTGACTCAGTCCCGAAGA
scaffold2112_32231	scaffold2112	32231	0.597802	TGTTAATATGATTACAATACGTCGTCCTAGAACTTTAGTAGTTCTCTGAGGCTGTAATAATCACANNNNNNNNNNNNNNNNNNNNNGACTAGAAGACAAA	C	A	CTGTCAAGTAACCAAAGAAGCAATTTTGCTCTTCTTAATTACAAAAACTCTCATGTAAAGTTTGGTGGTGCCATATTATAAGACCAGGTTGTTACCTTTG
scaffold62865_47078	scaffold62865	47078	0.596561	AATAAGAGTGTAAGATATGTTCATTTTCTGTGAAATGTATCAGCTTCATGATATCCTTATTCTATTTGATCGGTCCTTATTTTGGTATAAATTGTTTTTT	G	T	AAATGAAATCGTCTTGTATTGGTCTATTTGAAGGACAATTTGGCTTTAGGCGAATCCCCAACTTCTTTTTAGAAACGCCTATGTGAATAATAGATGCAGC
scaffold38105_256	scaffold38105	256	0.596561	CAAACACGGGACACAGTTCAGATGGGCGGCTAGGAAGCCGACCAAACACAAGAGACAGTTCAGGAGTGTGGTTGAGAGGCCGACCAAACAGTGAGAGCAG	C	G	TCAGGTGGACGGCCAGGTGGCCGACCAAACACAGGGAACAATGCTGGGGGGCGGCCGGGTGGCCCACCAGACACGGAGAGCAGATCAGGAGGGCGGCCCA
scaffold220613_15704	scaffold220613	15704	0.594505	CATCGTATTATCTCGCGCTGTCGGGAGTTAATCTTTAAAATACCGCGGGAATTTCTTTGTCTCTGCACCCCAGCTGACCGGCTGTGCTCTGCGTGCTGCG	C	G	ACGGAGCACGCAGCCGGTGGGTATTGACGGACGGGGGTGCACGGAGCCGTCACGCACCGGAGCGGACACGCAATGCACACAGATCTGGTGGAAATTCGGC
scaffold139827_68975	scaffold139827	68975	0.59127	CAAATCAAACACAGAGGGAGGCGCAGCCTGCCTGTTTCTCTGTCTTAGCCTCTGTGTGTGTGTATGTGTGTGAGTATGTTTGTGAGCAGGGGGGGGGGGG	G	T	TAAGTAATAAACAAGGGCTCCATGGTGACAACAGATGCNNNNNNNNNNAATGAAGTTGAGTGTCAGCAGTAAGGAGCCACTGTGTGCATGTTTGCGTGTG
scaffold140989_17093	scaffold140989	17093	0.589947	GATGGAGATCCGTCAGTTTGAGGCTCTTTACCCCGACACAGCCAACCAGCGAATGTTCTGCTACTTCAGAGATCCAAACGTCATCAAGTATGTAACCCAC	A	G	CTAACATCCATCTTTTTAGAATGGGTATTTGGGATAATTTTAAATAGCTTTAATGCTGTGACACTACATAGTTTGCTGGAAATCTCTGAAAGTATTTAAT
scaffold76987_11196	scaffold76987	11196	0.579208	GTTTTTTCTAGCTAGCTAGCAAAAACAGTTAGCAAAAAACACCTAGATGCCAGCGAACAAAAACAAAAAACAGCTAGCAAAAAACAGCTAGCAAAATCAA	A	G	TCAGTCCATGACACATAAAGAGGTTGGGAACCACTAATCCATAGCATACACAATTGTTCTCTGTTGCAAGGTTGATCATTTTCTTTATTAGAAAACATGG
scaffold20747_46659	scaffold20747	46659	0.575397	GAATTTTCTCACTATGCCACAGTGCTTGTGTAGCAGACTAATAAAGAGGCAAACTGCAGCGGCAGCACTGAGGCATTACAAATCAAACTTAATAAAACCC	C	T	GACTTAAACTGCTGATTGTATTAGTCTGAGATGCCCTGACAGTCTAATGGTGTTTCCCCTCTAATACCTACTTCCTCCAGGGTCTTGCATGAGGCCCTCA
scaffold17960_18754	scaffold17960	18754	0.573509	TGATTGAATCATTGTTTGTAATCACTCCAAAAACAATCACAGCCCACTCAAACACAACTTCAATCAAACATTTCATTAAGTATGCAATACACAGCCAGAC	T	A	TGCACCTCACAGTTNNNNNNNNNNNNNNNNNNNNNNNNNNNNNNNNNNNNNNNNNNNNNNNNNNNNNNNNNNNNNNNNNNNNGTCATGAAGATAATGTAA
scaffold12712_9	scaffold12712	9	0.569141	ACACCTGT	C	A	ACCGAGACCTTACCAGAGGTGGAGGAAGCAACTTTGACCGTCACAGAAATAGAACCAACCGCCTCAGAGCCTGAAGCCCAAACACCTGTCACCGAGACCT
scaffold321378_23047	scaffold321378	23047	0.566574	TACAGAAAAAGTATCTTCTGTTGGGCCCTAGTACCTTAGATTTGATCACATTTTCACAAGCTCGAGGAGCATTTTATATTGAAATCCTTAACGACATACT	G	A	ATAATGAAATATGAGTCATTCCCAATCAAGTGACATACGGGCATGAATGCAAGAGAAATACATTTCTTCCTTTTTTTTTTATGTACAGGCTGTTTGTGTG
scaffold13516_1268	scaffold13516	1268	0.563025	ATCTTATCGTGAACCCAGTATCGTGAATCGTATCGTGANAAGAGAAGATAACAGACGAGACAAAAACTGCAAATATTGCAACAAGACAGAGAACTACACA	A	C	ACAGCACAACCAACATGATGCAGCATTTAATCAACACCACAATGAGAAGCTCCAATCACCTCCCGATTCTCTCAAAATAAATCATGAGAGAATCTTATCG
scaffold79470_9124	scaffold79470	9124	0.563025	CAGTCAGCTATAAACACATTGACTTCATCCAAACTCACCTCCTATTTACTGTTATATTGCACAACTTTTAAACTCCGCCCATTTTATTTCTGTTTCCAAA	C	T	TGTATGTGATAATGCATGGTGCCCTANNNNNNNNNNNNNNNNNNNNNNNNNNNNNNNNNNNNNNNNNNNNNNNNNNNNNNNNNNAAAAATGATGACGAAT
scaffold12173_50734	scaffold12173	50734	0.561515	TTTAATTCAGTGGCACTTCTTTTATGGAATATAACATATACTGCTTTGAACGGCCCATTTGAATGACAAGGTGTATTCAAAGCCAACTCTTTTTCACGTG	A	T	GCAGGGATTTGTTTGGAATCTATTGAGCCCTCTGTTGATATTTCTAGCAGAGAGGCCTTCATATTCCCAAAGTAACCTTTCAGTATATCCAGATGTCTGG
scaffold15487_19915	scaffold15487	19915	0.561515	ACAGTGAATCATGACAAGGAAGTGAAGGTCCCAAAGACTCAGGGTATCCTTAAGCAGNNNNNNNNNNNNNNAAGAGAAGACAACAGAAAGGCTTATATAC	C	T	TGTCCAGATGAGTATCACAGCTTCAAGTGAGAGCACAGAACTCACCTCCCTGTCAGGAACATACTGGAGATGTTCCAACACCAATATCTTCCTCACTCCT
scaffold10409_18973	scaffold10409	18973	0.561224	CGCTACTAAGTCTGATATTTATTGAAACTTCATTTATATCTCTCCCAAACAACAATATAGTATTTTCTGCAAGCTGTGTGTGTGTGTGTGTGTGTGTGTG	C	T	GTGTGCGTGTGTGTGTGTGTGTGTGTGTTCACTTGTTTCATTTTTCCGGCTCTGCTGTTTATTTTCACGGTTAAAATAAACAAACAGGATGTGGGACAGA
scaffold84226_1607	scaffold84226	1607	0.558824	AATGATCCTATTACCAAAACCTATANNNNNNNNNNNNNNNNNNNNNNNNNNNNNNNNNNNNNNAACTAGGAAAAATTAAACATCTTTTAAGCAACAAAAT	G	C	TGATACAAAATCACATGTTTGCTATAACCATCTTAACTTTTGCTTCATAAAAAATTGCAATTGTCTGTATACTTCATATTTCAAGGGGCGGCGGTAGTTC
scaffold32179_13013	scaffold32179	13013	0.558421	TGCATAAAGGTTTTATATTATTGAAGTTGTAGCTGATAACAGAGCAGCTGTTCTTGGTGATTTGCAGGTGAAAAGTCATCTTGGAAAGTGGTAAAAAAAA	A	G	AGAGCTATTCTAAGGTTTATATTGGTATTTATCTAGATTAAGGAAGTTCAATGAATATATTTGAACACTGATCAGGCTCCAAAGGATACCATAGAGATAT
scaffold19113_20822	scaffold19113	20822	0.558421	CAGGAGGAGGTAGGAGAAGCTGCGTTTCCGCGGACTTTGAATTTTTGCACATAGATGTGCCTAAACATGCACAAGACACCTGGAGGCGCTTGTTGGCCCG	A	T	CAACGGCCCAGCCGGTTCATAATGATTTGTCTGGCAGTTTCTCCTCTTCTGCTGTCAATCATGGTACTATACCCTTTTTTATGACATAAACTAACTCATT
scaffold70758_1635	scaffold70758	1635	0.557823	ACACGCTGTCTAAGTAGATGATTTTCACAGAGTGCGTGTTCTGNTGCCAAAACTCAGTGTCATGAAGCTAGCTCTGTCGTGGCCAGTAGAAGGAGGACCA	G	A	CATGCAGAAGATGAAAAATAAACAACGTATTTAACCAAACTAAAAAAGCCTAAAGGAAGAAGCTTTCTTTTCCCAAGTTCATCAAAAGTCCAACTTAGAA
scaffold31989_16247	scaffold31989	16247	0.557823	AACCTTGAATGAAAAATCCCCGTAAGGATTTTATAATCTGGATGGATCCGGTCAGATACGAGGATTTTGGGGTTCCTTGTTTTGTTCAGTTTGTTGAGTC	A	T	ATCGTCCTCAACACACGTCNNNNNNNNNNNNNNNNNNNNNNNNNNNNNNNNNNNNNNNNNNNNNNNNNNNNNNNGACGGCGGACAAAAGATGTGAAAACG
scaffold313425_40460	scaffold313425	40460	0.557702	GATGCCGTATTAGTAGTGGACGGGTGCGGGATTTTTTTCCCTTCAATGTGACTGCTTCAAAAAGTAGGGTAATGGGTTAACACGGGTCAGATGAGTGGTC	A	T	GCAGAGTCTCAAAAGTAAGGGTGGTGGTGGTGGGAAGGGGGGTCGCGTTGTTAGGGTTAGCAGTAGGAGATATCCTTGACCTAAGTTGTCACGGATGAAA
scaffold191198_1380	scaffold191198	1380	0.554998	CTTTTAGAAGAAGGAGATATCAAAAAGATAAAGAACTCATCCTGCTTGTTTTTTTCCAGAAAAGGACAGGAAGTCAGTTCATGTTATCACTTTTGTCCCC	T	C	TCTCTAGTCTGGGCCAAAGCAAAGTGTTTTTGTTCAACCTGCCATTTACAGAAAGCGCTGCAAACCACTGCTCCCCCTGTGCCATTTAAATCACGCTGTG
scaffold156520_128	scaffold156520	128	0.554422	TGCTGTTGTGGTGAGTTAGTCTGTGGTGGTGGGCTGGCCAGGAGCTTAGTCAGCTTTGACCAAGGTGACTACTCACTCCACTGGTGGCCCATCAGGATGA	T	C	ACAGTGGCCCTTCAGACACAATAGAAGGTAGGAAGCAACATGCAAGAGCTGTTTATAAGACTGTTGCTATTGAAAAGATGTGAGATGGATGGAGTGAACT
scaffold31169_21164	scaffold31169	21164	0.554422	TTATGAATTTATAAATGAACACATGTGCAGTATGTATTTGCCTTTGTGTGTGAGAGTGTGTGTGTGCGTGTGTGTGTGTGTGTGTGTGTGTGTGTGTGTG	T	C	GTGTGTGCGTGTGCGTGCGTGCGTGCGTGCGTGTGTGTGAAACAACTGTCGACACTGAATTGAAGAACCAGTGAAGTGAGTATGTACCTTTGTGATCAGA
scaffold130825_24626	scaffold130825	24626	0.554422	TGTGTGTGTGTGTGTGTGTGTTTGCATGCAAGTCACAATTCTTCTGTACAAAAGATTCATGAACACACTTCTGACGCTCCCTGGGGTGTTTTTGTGTATG	A	T	CTGTTTGTGCCTGTGTGTAAATATGTGGAGATATTCATCTGTAAAGACCAACTTAAAGCTCTGACACAGGCTTTCCTGTTGATGCTGCTTCCTCCTTCTC
scaffold119604_76518	scaffold119604	76518	0.55102	AAAAATGTCTGAAATTTTCATGAAAAAACGCTGACCGCGGACCTGTTGTCTTTTCATGAAAAAATGATGACCGCGGACCTGTCGAAAATATTATGAAAAA	C	A	ATTTCTGAAATTTTCATGAAAAAACGATGACCGCGGGCATGTTATCATTATCATGAAAAAATGTTGACCGCGGACCTGTTGAAAAT
scaffold17157_17885	scaffold17157	17885	0.549261	TCAAAGTGCTCCCCTTTGAATCCATCACTTCTTTCATTGACTTAAGAAGCAAAAAAAGAGAGGCTGATGAGGAGGAGGGGGAGTCCAACAGGGGGGGGGG	G	A	AAGGAGCTCTGGGATTTACGGTGACAAAATGCCGGGGTCAGGCAGGGTGTGTGGCAGCGGTATTGATCAGTGAGGCATGCAGCTCGCACGTGGCCCGAAC
scaffold137175_16392	scaffold137175	16392	0.547619	AAATACGGTAGAACCTAATGGCCTAAGAATAAAGCTGTGGTCAACAGGAATACACCAAGGCATGCTCTTACTCAGGGTTGTATCAACAAGCTACAATAAT	T	G	TTTAACACAAAGTGCTTATATGAGGACAATCTGAATTGGTAATCATTGGTAACAGGCTTCAAATTGTTACTCATACACCATACCTTACTTACTCCCTCAA
scaffold32496_25085	scaffold32496	25085	0.544218	AAACACAGTTAACTTATTTTCTAATTTTCTATATCCTTTAATTCATTATTATTTCACATCATCTTTTTCACTTATTTTGTGTTCAGAATGTTTTAATGTT	A	G	AAGGTGTTTCAGTGGGATAACTGTATGTGATGCAGATGCTGCATTGTCAATGAGTAATAGTGGAAGATAATCATGATCTCAATATCAATCCAAACTATCT
scaffold91052_4568	scaffold91052	4568	0.542017	CCAAATTCAGATGTGTAATCTTGCATTCAACCTCTCCATGGGACAGAAAGTCATTAAGACTCATTCTAAGGGGAACATGAACGTCGGTGACAAATTTCAC	G	A	TCAAACTTTTCAAAAATTGTTGTGCCATTTCCCCTCAAACCTTCAAAGTCTAATGGAGGCATTAGAGGAAAGGTCAGGAGATCATCAACAAGATGTATCA
scaffold212319_11005	scaffold212319	11005	0.537815	GTCCATGCATCATGACTGCGTTCATGCCATTGGCCATGGAGAAAGACTTCAGGTGGGACTTGATGGCCACAGGGAGGGGCAGTTTGTCAATAAGGTGCAC	G	A	GGTGTGCAGGACACGATTGAACGGCAGCAAAGATCTTGGAGGCTGAAGACTGTAAACCAAGAACAGAGAATGTGAAGTTAGAATGGATGTAAGATGCTCT
scaffold212319_23245	scaffold212319	23245	0.537815	ACACGAATCAGCATTCATAGTTGCCTTTTCTAGCACTTTTCTCTGAGTGATTTCCAACTCTTTATTTTCTTTTTACAGATTTGTTTTTTCCATCTGAATA	T	A	AATTGTACCACCTCTCCCAAGATGGATAAGTTTCGTATGATGTTCCAGTTCCTCCAGTCCAACCAGGAGTCTTTTATGAATGGGATCTGCGGTATCATGG
scaffold58175_19751	scaffold58175	19751	0.53451	CTGCGATGGGATGACATGTGTCGACATGTGTGACACATGTAAAGTTTCCCTTGTACACTACCTCGACTGTATACTGTACTGTACATGGACCAGTATGAAA	C	A	TGAAGTGCTTCAGATGTTTCACTTAAGTG
scaffold13144_2258	scaffold13144	2258	0.531025	NNNNNNNNNNNNNNNACCCGCTCTGAGACTCAATTTGCAGCCAGTCGCGGTCGTCGCTTCTGCTGGGCCTGAAGCGGATACAGGAGAAGGAAGAGAAGGA	T	C	TCCAGTCCACGGGTGATGATGGACTTTTCACGAGAGGCTGGAGGGTACCAAACACACAACATTACACTCTTTACACTCCACATCACAAGAACAACACAAC
scaffold89933_20130	scaffold89933	20130	0.530498	ATGAGCTGCCACGATAGACAGGAAATGTTGATCGTTGTCAAGGAAACACCGGATGTTACGTCAAAGACTGCTGCATAAGCTAGCGCTAGCTGCTACTGAA	C	A	GCTGCTGTTCTGCCGCTGTATGTGCTGCTGTGATAAAAACGTCATGTAAATTATACTGGGATACATCGTCAGTACACATATTGTCTTTCTCAGGTCGGTT
scaffold109891_13488	scaffold109891	13488	0.526786	CAAACATGTTTCTGATATCATCTCTTCATTTGTTTTGCGCTTTTATTCTATAGGACAGTGGTTAGAGTAGGAAATGGGAGAGAAAGAGGGGAATAACATG	C	A	AGCAAAGGAGCCACTGGTCGTTCATGAACCCGGGCCGCCGGCTTGGAGACTGTAGCCTCTGTACATGGAGCAACTTAAATCCCCTCATTGAAATGTTTAA
scaffold22241_16239	scaffold22241	16239	0.524598	NNNNNNNNNNNNNNNNNNNNNNNNNNNNNNNNNNNTAGAAGCTTCAGAGTGAGTGACACGATAATCAACCTGCTGATAAACTTCAGAACTGCAGCTGTTC	T	G	CCAAAAAATCCCTCAGTTTCAACTTTGACTTTGTTATATTGTTTTTTACTTCAGATATTCTCAGACTGAGCGTCATGTGTGAACACAACCAGCTGAATGT
scaffold13672_13333	scaffold13672	13333	0.522321	GCTCAGCACTCTGCGGAGCATGTAAACACCTTTTTTCGAAATATTGCCTTAACCAGAATATGGACCTTAATCGGAATATGGTGTGCATGTAAATGTAGCC	G	A	TTGTTAGTTGAAAGGCAGAGACAGTCAGTTTGGGAGTTTCTAACCTAAAGCCATGCAAACAAGAAAACAAATGAAAATGTCCCAACCTGCTCCTTGTGTT
scaffold6096_241	scaffold6096	241	0.52105	TCGTGAATGTAAAGGAGAACGAGGATACATCGTGAATGTAAAGGATACATCGTACTTCTTTTTTCTTTTTTTCCTGGAGTTTAAGACTTAATTCAACTTA	G	A	CTTCAGGCATTCCATTTAATGTCTACNNNNNNNNNNNNNNTTGACCCTGCGACTTTCAGTTCATTACATCTGATATAATGATCATGAAACACAAGCAAAT
scaffold342549_28414	scaffold342549	28414	0.52105	TAAACCACACCCACATGTTCCGGCCAGTTCCACGATATCCTGCGTTTTACAGATGATTTGATTTTCATTGTCAAACTCGGTGATCTGTCCGTGTTATGGC	T	C	CTTTCTCAGATGAATGGAGAGCAGGTCATGGCAGGGCGCTCAGCACTGTTTCCTGATGTTTGCTCTCCT
scaffold307267_20555	scaffold307267	20555	0.516807	TCAATTGTGGTCTTATCATATTCACATCATTTTTGAAGTACTGTCCTCTTTCTGTTGTATGGATAGAGTGCGACTTGATGTTCCACAAAGTTTAAAACAT	A	C	ATTGAAATCTGGTTTACGTTTTTCGTTCTCCCCAGTGTCACATGTGATGCTCCTGAATCTCTCTCTC
scaffold10046_89499	scaffold10046	89499	0.515222	TACCAGTAAAACCAGTAAGAAAGGGTTGAAATACTCGTCTAATACTCAAACTTTTTCCGATTCTATTCAAACTCTTAAGTGCACAAATTTAAAGAACTGG	T	C	CATTTCACATTTACTGAGATTNNNNNNNNNNNNNNNNNNNNNNNNNNNNNNNNNNNNNNNNNNNNNNNNNNNNNNNNNNNACATTTTTACAAAGTGCTTG
scaffold173923_4336	scaffold173923	4336	0.513305	CCAGTTGAATTGTACTCAAAATCCTAAAATAAACTGTCATCCAATTTTTCATCCCTTGTGTTTGCAACTGTTGGCATTAATTCAATACATTTATTCATGT	T	A	TTATTTTGATACGCATTGTCTATGTGTTATCAACATGCAGTTATTTCAAATTTTGGTGCAAATTTGGAGTTTGTTTTAATATTTATGGCCTGATTTAGAC
scaffold342245_39877	scaffold342245	39877	0.513305	NNNNNNNNNNNNNNNNNNNNNNNNNNNNNNNNNTATGCAAACAATTTGGTATGACTAGAATCATAGCAAAGTGTCAGGCACGTCAAATCAGAATATTATT	G	A	ATATGAATGGTATTAGCATGTAACAGAATGTGTTACACTTGATTTATTTATACTTATTTATTATATATTTTAATTTTCTAATGTCTTTAACTTTTACAGA
scaffold8046_98958	scaffold8046	98958	0.512635	TGTCTTTAAATAATCTAATCTCAATGATAACAGCCTCACTGTTTGCTGTTTACTTTCTTTACATGCTGTCAGTGCTGTATTAGGTTACTGCTAATGCAAA	T	C	TCAANNNNNNNNNNNNNNNNNNNNNNNNNNNNNNNNNNNNNNNNNNNNNNNNNNNNNNNNNNNCATTACGACACATTTTTCACTGCCTATAATGTGCAGG
scaffold158040_974	scaffold158040	974	0.51171	TCAGGTCTCCCCCAGGAAAGGGAACTGATCTCAATGGGACTAACCTGGTTAACAAATAAATAATGAATAAAAACACAAAGTTCAACCTTAAATACGGTTA	C	T	ATAACCGTACAACAATCATTTTTTGCTTTTCAGCTTGAGCATGACAACAGACGAGAAATTGGTTATGAAGCGACAACTCGACAGGACGTGAATAGGAAAG
scaffold8367_10892	scaffold8367	10892	0.51171	TCCTGTCTTAGGCCTTCTGCTCTGCAGCCTGTCACTGGTTCGGTGTGGTGGCCTGTAAGATTCACGCCGTCAGGATGAGTTTTGCACTGCCCGTGTGTTT	G	C	ACGGGACCTGCAGTGCTTCTGTTGGGACTGATACTTTTNNNNNNNNNNNNATTAACAGAGGTAAAACACCTGGACGGAGCTGAGCACGGAAGCATAACAG
scaffold136760_16055	scaffold136760	16055	0.51171	TGTGATCTGAATATAAATGATGTCATAATACATAGTTCTATTATTAACAAATATACACAAATGCGGTAATAGTTGACCCGAGGGATAGATAAATAGGAAT	A	G	TGTGTGTGTGTGTGTGTGTGTGTGTGTGTGTGTGTGTGTGTGTGTGTGGATTGATTGCTTTGTTTTTGAGATTGATTGGTTTTGAAGTTTGGANAAGACA
scaffold21863_16	scaffold21863	16	0.508767	GCTCCTATCAGCATA	C	A	ACATGCAAAATAACATCAAAATAACCTTATGAATAAGTGTTTGCTCTTTAAACTCCACCTTTGTTTTACACAGCGTCTAAACCTGCGAGAAAATCCCATC
scaffold114865_1731	scaffold114865	1731	0.508767	AATCAAAACAGAGCCGTTTTTAAAAAAATTCACCGCCGTACAATGTGTGCCAGTGATGACAATAACTAATCAGACCTATTTCATTTTTTTTGTACCAGAC	T	A	GTAAACATGTTTATTTATGCTGTAAAAACAGCTTCTTTGCCTGTCATGTGTTTGTGACTTCNGCCTGTCAATCATATCAGCTACGCGCCTAACTATGGAT
scaffold13346_31429	scaffold13346	31429	0.508767	GCAACGCAGTCCAATCAGCGAAAACGTATGCGAGGGAAATCGCAATTCATTTTCTACATGCTTAATATAGTTCCTCTGTGACCAGTGGCAATTTTAGAGT	G	C	TCTTTGCAAGATTCAGTTGGGGGGCCCTCCAACCAGCGTCCATCATCATTATGTCTGCCAGTGTCCCAACACTTACTCCTCTTCCTTTTTTTCCTTTTTA
scaffold10182_18542	scaffold10182	18542	0.508197	TGATGTGGGACTTTTTGTGCTAACTGACTATATATATNNNNNNNNNNNNNNNNNNNNNNNNNNNNNNNNNNNNNNNNNNCATAACATGGAAGGTGGCATC	T	A	GTAGCTAGTTAGTGAGTAATCTCATCTTGTTGGCTTGTTCAGTGTTTTTCATACATTTTATTATATATGCAGGATGTGCATTAGAGTCAGGATTTTTCTC
scaffold7499_889	scaffold7499	889	0.506303	ACACAACAGCTACAAGTGGATGAGAGAGTACAGAGCAGATATTACCTTTTATTAGGCTTGAAGATGTGCTTAATACATTTAGTTTTGCCGGGGAAGAGAA	A	C	GCAAGACATCAAATATGTCTGCAAAATGTGATGGACAAAAATGACTCAATACGGCAAGTTGTTTTAGATTTCAAACCAAGTCAATGTAATTTGTTATTGA
scaffold79616_26	scaffold79616	26	0.504899	GAGGGGGGGGGGGGGGGACAGCTCT	C	T	TACAATGTTTTGAATTTGGACTGCAGTACTTATTTTAAACACTAGGTGTCAGAGTTACATACTGCTCCTTTAAAATAACAAAAAGCTGCAACTTCTTACA
scaffold213010_770	scaffold213010	770	0.504899	AGGGGTTCAGGTTTCTTCTTCTCTTTTTGTAACTTTGGGGATAGGAATTGATGGAGTAGTAGATTAATTGACTATGAAACATAGGAACAGGGGTGCAGAT	A	G	GCCTAGCGGTTGGGTCACGTCCCATGTACTGAGGCTATAGTCCAACCTGTGGCTCCTTTCTGGCATGTCATTCCCCACTCTCTCTCTCTCTCTCTTTGGT
scaffold341252_807	scaffold341252	807	0.504899	CAGCGGCTGTGGAGGTCGGTCTGCTCTCATGTACTTCCCCTTCCTGTTGGGGAGAAAAGGAGGAAGAGGAGGTCAAAGGTCAAACACTGGAACTCATTTA	T	C	TATTTTCCCAACAGACTGCATGTGTTACCAATGGAACCTTGAGGCACTAAATGATGGTTTGATTGACCCAATGCTTTATTTACAAACTGTATTGGCAAAT
scaffold3069_1468	scaffold3069	1468	0.504899	GAATTGAATGTTTAATAAGACACACATTAATATTAAAGTTTAAAGCTGTACCAGTACTAGGTATAGTCAATAAACCCATCTGATTACACTTTTTGTAAAT	C	T	GCCAAAATTGGCTTGTTTCTTCTTCTCCAAAATATCGAAACAGAATATTAATTTATTATGGCTGCCACTTGCAAAAACAATTATGACAAAATTGTGTGCT
scaffold20332_129	scaffold20332	129	0.501031	GAGAGAGAGAGAGAGAGAGAGAGAGAGAGGGTAAGACAACAAACAGCATCAGGTACACAGAGGTTTTCTACATTTCCAGTACTATCTTTACAAACATTCA	A	T	CAGACGGGGTCCTGGTAATGATTTGCATAGAAGCGCACTGCCACCTAGTGAGAGGTTTTATGCAAAACCACTTAAATGTCAACAAGAAGGGCTGACACAT
scaffold342118_36	scaffold342118	36	0.501031	AGAATTTCACAATACAAGTCATGAATGGTACATTA	T	A	AAGCAAACAAGACCATGTCTGGCACTGCAGAGGAGCTGCCCTCAACTGATATCAAAAACAGTGCTTTCATGAGATGTGGATGCTTTGAAAAGGGCAGGAA
scaffold70627_28	scaffold70627	28	0.500282	GACAGGGACAGATGGCTGGAGGTGGAA	T	G	CCCAGTCCAAAATGCCAGAGAAAAGTTGCCTTTTACAGCTTGAAGATGGCAGGCTGCAACAGAATGGAAACCTCTCTGCTCCTCTGAGACACAAGCAGAG
scaffold89089_68728	scaffold89089	68728	0.500282	CTTAACAAAACCGCCAGCTCAAAGTAATTTACAATAATACCGAAACACTATAAAGAAGACTTTTAACACAACAGATTTAACATCGCTGAATTCACGTCAT	C	T	TTGCTGAGAGGCATTCCTCCAGAAATGAATGCTGACGCTCCCAGGCTAACCAACTAGCTAGCTCACTAGCTGATGTTTTTTTAATCCTTTCCCAGATAAT
scaffold78480_12	scaffold78480	12	0.5	GTTTTTTTAGC	T	G	CTCTATTTCTCAAACCTGTCAATCAGTGTGGCTACCGATTAAAATCACTTAATCAAATGCTTAAATATTCTAACCCCAACAACAACAAAAGTTTTAAAAA
scaffold11092_2664	scaffold11092	2664	0.5	CTCTCAGATAGCACAATGAGAAAAATATTCAGCCGTGCAGATCAACCTCTCGCCTCAGCATTTTCTTTCTTTTAGACGCCAACGTAATGCCAGCGCTCCC	C	T	ATTCTCCCCGCCCGCTATCTGCCTCGCTCGCTCTGTGAATAGGGGACTAGAAATCTCTGAAATATTTAACACACATTACAATGAAAAGAAGGTGCATTTA
scaffold57661_19478	scaffold57661	19478	0.5	ATGCCATGCTGGGTTTACTATGGCTTTATGTAGCCTTACACATAATCAATAACAACAATAACACTATTCATTTTTATTTCAAAATATCAGAATCAGTATC	C	G	GTATCTGTACATACTGTATGTACCGGAATGGGATCAGACCTGAAAAAAAGTGGGTCGGCGCATCTCTACTTAGCACCCTGATGATTTAGTTTTTTGTTGT
scaffold10380_25797	scaffold10380	25797	0.5	ATGAAAAGAGCGCAGCAGTATTTATAATACGTCATTAAAATATGGAAAGAGCGCTGTACGGCTTAATACTAACTTCACCCGCATATACAGGAGCAGAGCT	C	G	ACGGCTACAGCGCACACAATGATACAACATTAGGGTTTGACAGGAGCGCGACAAACAGCCACGTTAATGGGCTATATGTCTTACCTGTGTAAAGTAAACA
scaffold72697_1446	scaffold72697	1446	0.496047	TAATATATGACAAAACAAAATTGATTTTTTTAAATTTCCATCAGTGTATAATCTTTGTGATCAAAAAAAAAATGTAGTGTGTATATATATATATATATAT	A	G	TATATTTATCTTCCTAGGGTCGATACAAAGTATGCAAGTAAGGGACCATGGACTGGCTTATGTGCGCACAGTCTGGGGCATTTGAACGAGGCTTTAACAC
scaffold339280_60556	scaffold339280	60556	0.496047	CAACAGTAACATGTGTTCCTGGCTTCTACATTCACTGGCTTGTCTTAAATACAGCCAGACACTACTTAGCATGAAGTTGCACTTTCATTTTCTCGATTTA	T	A	TTTCATACATCAAATAAAGGCCATATGCTGAGGGACAAGTTCAGTGATCGATGGCCTTATTTGTCACTGTTGCCCTGTGTCTTTCCTTACCCGTGACTTC
scaffold130825_7694	scaffold130825	7694	0.496047	ATCATAATGGAGTACTCATTTCAATTTAAGTATTAAGTCACCGATTTTGAAACTACTGTGGATTCAAAAGTTTTTATTTGATTAATCTAATTGTTTCAGG	T	A	TATTTATCATTTGCTGACATACTATGACCTCTCAATGAAAAGAGAAAGAAACACAAACAAACCCCTGTACTGTAAGAATCTGCACTGGTTGGTACAGTCT
scaffold124199_41953	scaffold124199	41953	0.492481	NNNNNNNNNNNNNNNNNNNNNNNNNNNNNNNNNNNNNNNNNNNNNTTCATTTGACTGTTTAAATTCATGTTATTATGAACTGGCTGTCTTTTAACGGGTT	A	G	TGTTTACAGCCAGTGTTTTTGACAAGCATTCGATTACGGTCACAAATCTGGGCCAAATGGCATTGCACTGATCAAGACATCCCGTTTTTTTTTAAACCAC
scaffold336720_6155	scaffold336720	6155	0.491813	GTTTCTTCTGCTAGCTTAAAGCTACTTCCAAGTGCTTAATTTAAAAACATAAACGATTATGAGATATAGCCAATTTGAAAGGAAGTGTTCAGTTTCTCTA	T	G	AGGGTAAACTGTTATCTTGCACTAAAAGCTAATAGCTTAACCTTAAGAGCCAGAGGTTGAATAGACAGGATCATTTTCTGATGTGATCCAGCACCTTGTT
scaffold63552_27742	scaffold63552	27742	0.491813	TGCAAACACCACATATTCACACACAAAACAACGCCGGAAATACAAAAATNATTCATTCCTTAATTGTAATGAGAAAATCTCATTGATAATAACTTTGAGC	T	C	ATAATCATGTTTGACTGAATTCTTAAAGTTACACAGCATTATGGATATAATGACTTAGAATCATTGCTGTGTGTGGGATTTCTTGTTTAAATCTTAATAA
scaffold17044_40316	scaffold17044	40316	0.491813	TTAAAGCATTAAGGATTTGTCAAATGCATAACTCCTCTCTTTATGGCACTTATTTTTAAATTCATATGACTATGAGACAGGGGAGATAATGTCTGCTAAT	G	A	ACGTGCAGTTTATGTTGCTAGTAGCTGCAACAATCCATCCTCTGTTAATTTGCCTCTTTTCCAACAAGGGGACATACAGTAGTTTGTATATGTGAGGTCT
scaffold65036_25324	scaffold65036	25324	0.490476	TATTTCCCTCAGGTAACCAAACGCAGGCCCACTGGATTAAGAGCCATTTGAGGTAAGGCTTAGCCGTGATCCAAAGCTATTAGCAGAACATGGCTGCAGG	G	A	AAAAAAAATGAGGGGAGGAGAACCAAGGAGCTTTTTAATTACCTCCTACTGATTGTAATTCAAGGATGGTCTTTAATGCATGATTTCTCACATTTGAAAA
scaffold19466_1368	scaffold19466	1368	0.488722	CCCTCACTCATGTTGTGCAAACAGTCAGCAGAGGAAAAGGGGCCCCAACAGACTCCAGAATCGGCACTGAAGCCAATTACACAAACAGAAAAAACATCTT	G	C	GCTTCACATTCTTTTTACATTTACACTAACACAGACACTCGGCAAGACAGCTACGAGAACGATTAGGCTAACCCTCAACAGATCCATTCANNNNNNNNNN
scaffold325421_20647	scaffold325421	20647	0.488722	ATGCAGCCAAAGAGAATGAGCCTCTGTATTCAACAATCTGACACATCGTGTGTGTGTGTGTGTGTGTGTGTGTGTGTGTGTGTGTGTGTGTGTGTGTGTG	C	T	GTGCGTGTGTGCGTGCGTGCGTGCGTGCGTGCGTGCGTGTGTGTGTGTGTATGCGTGTATGCGTGTGTGTGTGCGTCCTCTCAGTGAACCCTCACACTGA
scaffold31712_21507	scaffold31712	21507	0.488722	TGTCCACTTTTGTACACAAGAGTGATGTTGTACTTTTGAAGTCTGAACATCTTCGTTTACACAGTGAGGTTTGTATTTTGGATGTGGACACCACAAACTC	C	T	TAACGAGCCAGAGAGATCAAACTGAGGCAAACAGAGTGGAGCTCAGGCAAAAAGTTGCCGATGGTAGATATAATCCTGTTTTATAAACGTTTTTATTTTC
scaffold342697_11017	scaffold342697	11017	0.488722	CTTGTCCTGAACATTTAATAGTTTGTGCATTTTAGCCAGATTTCTTATATCATTCAAATGCATCACTTTTTGAAAATCTTTGCCAATGAAAATGAAAAGA	A	G	AAATGCTGTTTTTGCAGCATGCTTTTGATCACTTCATCTGTCACCTACCGTTTACAGGCATAAACTATAAACTATAACTAAGTAGTAAGTAGTAAGTCTT
scaffold13672_13271	scaffold13672	13271	0.485714	NNNNNNTTACTACGGTTTATCCGGAATATGATGATTAACATGTAAACGGGAATATTCCAGTAGCTCAGCACTCTGCGGAGCATGTAAACACCTTTTTTCG	A	G	AATATTGCCTTAACCAGAATATGGACCTTAATCGGAATATGGTGTGCATGTAAATGTAGCCGTTGTTAGTTGAAAGGCAGAGACAGTCAGTTTGGGAGTT
scaffold260_36590	scaffold260	36590	0.485714	TTTTCTTAATTAATTTATGGCGGAAATTTCTTTACTATGTATAGGAAATTATTATTAATTATTATTAGCCTAATTATTCAACTGTATTGTTCATAACTTT	G	C	TGTTTAATCAATCACAAATGTAAGTCACAGATTCGATCATGTCATCAGATCAGGAAATTGAGAAATTGTAAAAAATACATATTTGCTGTCCTTTGTTTTT
scaffold17329_128	scaffold17329	128	0.485714	TGCTAGGTCCGCGGCTGTGAGAGAAAAGAAGGAGCCGGGGCAGACTTGTGTTGTCGGTGCTGTCACTGTTTGCCTATGGACACAGACAGAGAGTCTGTTT	G	T	CTTCCAGGAATTTCCAAGATGCCAATTCCTTCTGGAAGAAATGTCTGAATGAGTTGTGGAAACGGCTGTATTATTATTAAATGTCCGCGAGTAATGCTGC
scaffold339755_12218	scaffold339755	12218	0.483343	GAAGGGAAGATTTGTATTAGTGGAGAATAGACGACTCTGTCGGGCCAAACCAGCAATGCATTTCAAATAGGCTCTTTGATTTTAAACTTTTATAAGAATT	T	A	AACAATGCAAGGTAAACTAGGAAGCTAACAGTAAGCAGCTGGACACCACTTGTAGTGTGAACAATTCAATACAACGAAACCATTTTCTTATTGGCTTGTT
scaffold189942_10056	scaffold189942	10056	0.481203	TGATGACAAACTCTGTTCCTCGCTTTCGTTTTACAGTTAACCCACATTTACTGTATATAGAAACATGCACACACACACACACACACACACACACACACAC	T	A	CACACACACACACACACACACACACCTACACACACTTTCATCAGGAATACGCAATTTCACAACTAAATTGTCACTCGTATGCTGACGCACTCGTGCTGAC
scaffold18071_62889	scaffold18071	62889	0.480854	GCAGGTCATTCATGTAAAAATGCTGCTGAATCCTCCTGGCGGCTGTGAGGGGCCGATCCGGGAAGATGAATGAAGTCTAAAAGCAAGAGTAGAGGGAGGA	C	T	ACAGATTTTTTTTTTAAAGATGCAGTGAATACCAAATGTGAATTCATGATTTTTAAGGGAAAATGCTTGACTTGGGAGTAATTTTTCAGGCAATATTATT
scaffold3421_44092	scaffold3421	44092	0.47349	TTTGGACTTGAACAGAATGTCAATATTTTCAAAACAAACAATAAATCTGTTTAATTGATTTCATGATCTTATTTCTATTTTATTTTCTGGTTATCTTCTA	C	A	TGTTTAATAATCTTATTAAGTTATTTTTTTATTTTGTTATCTTGAATTTCAAAATCCGTTTTTCAGTTCCTGTTTGTATTGAGTCCTTTGTTTATAAAAT
scaffold148868_32432	scaffold148868	32432	0.473366	TATTCCTACGTAGACAAATGATTAAGGTGTGTGAAAAGACAGAAGATATGACCACTGCTCAACAAGTTTAAAAGAGGGAGACTACTGAGAGATGGCTTTG	G	T	CTGAGGACCTTTATGGGTTACTGAACACCTCAAACATTTCAATTAAATGTTAAATGTTTAACCTAAAAATCATGCAATCGGGGAGATTATGGCACAAGTA
scaffold33_458	scaffold33	458	0.473304	AATGCACAGGCTGAGTAGGNNNNNNNNNNNNNNNNNCAAATCAAAAATGCTGCCTGTGACTGTTCTTCCAAACACAATACAACACACACTACAGCATGTG	G	A	AGGATTAGACACATCAATTAAAAAAAAGCAAATTTTGACATCCGGCTTTGTTTTGTCCACAAGCTAAAGTCAAAGAACCCAAAAAATGTACAAATATACA
scaffold18781_25129	scaffold18781	25129	0.473304	AACTAGCCAATGACAGATATACTAGAGGGTCAGAACAGTGACAAATAAAACCCCTTTAGCTCAATACAAGTTTAAAATGAGAAGATAAATACACCTAAAT	T	A	AATCCAACTCTGTGTGTGTGTGTGTGTGTGTGTGTGTGTGTGTGTGTTTGTGTGTGTACCTGTGACAAAGTCTTTATGATGGTTTTGAGCAGAACTCTGA
scaffold119604_72461	scaffold119604	72461	0.472403	TCGGGGCATCTCTGACACGATCATGTGGCCTTTATANNNNNNNNNNNNNNNNNNNNNNNNNNNNNNNNNNNNNGCACAGTGAGGGAGACTGCTGACTGAT	A	G	TGAGCACTCTGATAATATATAATTCAGTGTGGGTCCTGTAAACATATAGGCTAAACATTGCAGATACTCGTGCGTAATGATGAAAAGTTAATGTTTTGGC
scaffold59321_18797	scaffold59321	18797	0.472403	TCTATATACATGAATATATTTTTTATCACTGGTCAGATATTGAGTGATGAATTTATTGGTTGAAGCTGTTGACTTATTGGTTTATGTGTTCATTGTAAGC	C	A	ATGTCGCAAGTATAGTGATCTGTTTTATTAGAATAATTCTGCAGATTTCCTCATCACTCTGAAAAAGTGTCTTAAAAAACAAATCTAGTGAAGAATATAG
scaffold227252_19916	scaffold227252	19916	0.471429	GGAGAAAAATGCGGAAACTTCTGCAGCTTTCTGTCTGTCTTTCTGCTCTGTCTGGAACTCCTTTGAATAAATAAACCAAAATGACCAGAGTAAACTAGCA	G	T	CTAGAAAGTCTACAACAACTACGACGTCAATTCCTATATGAATGCTGCACCCAGCAGAAGGTCCATCAGCAGAACAGCAATCAGTGACGAACTTTGTCAC
scaffold212320_16619	scaffold212320	16619	0.471429	AGAGCATCTTACATCCATTCTAACTTCACATTCTCTGTTCTTGGTTTACAGTCTTCAGCCTCCAAGATCTTTGCTGCCGTTCAATCGTGTCCTGCACACC	C	T	GTGCACCTTATTGACAAACTGCCCCTCCCTGTGGCCATCAAGTCCCACCTGAAGTCTTTCTCCATGGCCAATGGCATGAACGCAGTCATGATGCATGGAC
scaffold342529_19670	scaffold342529	19670	0.469734	CGCACTTGTCATTTGTAAGTTATTACTAATTTCCCGCATCATGAAGTCTTAGTTATGGAAATAAAATAACATAAACTAACTCAGAGGCCCACTAAGCAGC	G	T	GACCTCCAAAGTAAGAGGAAGCATCACTTCCATGTGTCCACATGAAATATAAAGTGCTATTGTCAGAGTCATTGCTCTGTTTCACCTGCAGCTAACTGCT
scaffold7371_21829	scaffold7371	21829	0.468344	AGAAGTAAACACAATGTCATGTATCTATGAATCTAATTTTCCACAATAATTAACTCTTAACAATGTGGTTGAAATCCACTTTAAAAAAGACTTTCGACTT	C	T	AAAGTCTTCATTTGTACATGTATTACTTCACAGATAGCAGCCATTAGTTAGAATTTGAATTGAAAAATATTAGACCTTTAAACTTATAAAAGTTTGAAGT
scaffold74646_1686	scaffold74646	1686	0.468344	GGCAGCAGGGGCCAACGCCTGCCTGTCCCCTCCCCTGACCTTCTACCCTTACATACACACAACACACACACACACACACACACACACACGCACACACACA	T	C	GCACACAGATGCACGCACACACTCCCCAGGGAGGCAACAGATGGGGGTCGGCCAGAGGAAAGGGGTGTGGTGAGCTGCTAAGGGCTGGGTTAGGTGTGTT
scaffold188982_9001	scaffold188982	9001	0.468344	GGTAGAGATAAAGTCAACAGGAAGGAAAAAGAGATGCTAGCACAAGAAGATGAAGATAAAAACAGAAACAAGCAGAAGCAACAAAGTGAAAAAAAAAGAA	G	A	AAAAAAAGCATGGTAGCTTCTTCAGAAGTAAATAAAGTAAGTGCTGCAAAACAAACATTTTGCAACACTACTATGCAAGTGTTTATATTTCCTTTGCTTT
scaffold144510_26081	scaffold144510	26081	0.468344	CCAAAATGCCACCATGAGGACAAATTTGAACGTGTTCAATACTTTGGAGNGAGACCACGTTAGTCAGTTGGCCCAGGCTGACGTATACATAACAACTTTG	T	C	ATCGCCTTGAGATCACTAACATTGCTTAGAGTGCACTGAAGATCAATCAAAATGACATTGGTTACCGCACAACTTTTCCCAAAATGCCACCATGAGGACA
scaffold65515_3220	scaffold65515	3220	0.466667	AAAAAAGGACAACATGGGAAAAATACTTTTGATGGGATATTTAAAAAGTCACAAATGCCATTCCACATTGTTCACGTGGGAATCAGACTTCATTATGTAA	T	G	CTAAAGAGCCTCATTATTCTAGACAGTGGCGGTTATTTTACAACCTGTCAGAAGTGTTTTGTATTACAGAGGTTTACACATTTTATGTATACTGAAACGA
scaffold72544_26362	scaffold72544	26362	0.466667	CCGAGTCATGGGGATTCAAGATGGCGACAGACACACTTACAGAACAGAATTTGGAGAAAACATGTCGCTCAATAGGATTTCTTTTAGCTGTATGGAAGCT	C	A	GACAAGTCACAATCACATGTAATAGAAATATTTGAATCAAATCCTGCGAGAAAGTTGTAAAAGAAAACCTTTACTATTATTACAAGGACTTGTATTCTCA
scaffold337308_75	scaffold337308	75	0.466102	GGGGGTCGTCAAATAATCCTCAAGTGTGTGGTGTCTTTATTTTCTGCCGGATGTTGTGTACATATAATTAGTCA	T	C	CTGAAGCTCATGCTGCAAAGTGTAAAAGCCTCGCCATATTCTTCTTTTTTCCTTGCATGCCAGGACAGCCTCCTGCTGTTCTTCTGTGCCCAAAACCAGT
scaffold31202_5265	scaffold31202	5265	0.466089	TTTGTCTTCAGATCAGCCCAGAGGACCGCAGCATATTTTGACACCATGTTCACTGCTCCCTTTGTTTTAAATTTAACAGAGACGAAACACAGAATGAGAG	G	A	TGTAAGTGAGAATCAATATGCAAAATAGAATCAATAAAAAGAAAGTCAAACCATTTTAAGGAATGGCAAACACAAAGGAGAAAATGTTTCCATTAGCAAG
scaffold151440_3152	scaffold151440	3152	0.466089	TGAGGCTTGCTTTATGGAGTGTATGAATGAGGTTGTTTCTGACTTTAAAAGAAAATGTCAATATGAAATAATTCTTTAACTTTAAGGAACTTTTTCCTCT	G	C	AGAAGAAACAGTATTCTTTTACTGAAGAACTGGGGAATAAACCGTACGGAATAATTTATAATGGTGTTTAACATTGTGACACATTAGCGTTGATATGATA
scaffold17429_27007	scaffold17429	27007	0.466089	GGAGGAAGCATGGAACCATTCATTGATTGTCCCATTGATGTAAGTTACACTGCTGTTTGAAACTGCTTCCTGAGATAAGAGATACGAGCGTTTGTGAAAG	G	A	CACCTGCGCCATCCGCTCATGCTCTGTTGACATTAGACAGGTTGTCAGGACAAACACCGCTTCTTAGATACATAAAGGGTAACTGTTAATAATACTGTTG
scaffold70086_847	scaffold70086	847	0.464286	AGCTGTTTTGACACATGTCCTCACATTTTTAAGAAAATCTGTCCAGAAAAAGGTCCACACTAGAGGGTTTCTGTAGCAAAAACAAAATAGCTGTAAAGTT	A	G	AACTGGTATGATGTCTAATCTCTGGGTTAGCAAACTGGGTCCATACAGCATGGACTTGCAAAACCGGAAGGTCAATGTCCCTCTAAGTGCCAAGTAAGAA
scaffold342623_10428	scaffold342623	10428	0.464286	NNNNNNNNNNNNNNNNNNNNNNNNNNNNNNNNNNNNNNNNNNNNNNNNNNNNNNNNNNNTTGTGTGTGTGTGTGTGTTTGTGTGTGTGTGTGCGTGTGTG	T	C	GTGTGCGTGCACATTGACATCATGGCAGCTGATATCCGGGTGTGATGTCTCTAATTACCTTGGATCATGTCACTGTGATGTGATCAGTTGAATGGCTGCC
scaffold142456_457	scaffold142456	457	0.462482	AGCACACATACACAGACAGCACAGTCTCTTGAGGTTCCCCAGGGAAGCCAGGTTTACACTTAATACAAAAAAAGTGGAAACAAACACCCTAAAAAAAACG	G	T	AAAGAAAAGGAAACTTACACAGAAACACAGCAAGCCTGTTGAAAACATAACTGAAGCTCGTACCTTAATGCTCAGGTAGTTGTCGCAACTCCGGGACTTT
scaffold159455_1830	scaffold159455	1830	0.462482	ACCTCTACACCACTGATTTTAACTGACTCGTTTATATTCAATGCCCAACCAACTCAAGGTTTCATCAAGTAACTTGCTACTAATGTAACATTCACAAGTA	A	T	TATCTTTACTTTGGTGATGGGTGTTTATCTGATCTCACAGATGCTGCATCAAGTTTGATGTTTATGACACATTAGCCAACACGGGCTCCATCGTCTTGAG
scaffold31226_68071	scaffold31226	68071	0.462044	NNNNNNNNNNNNNNNNNNNNNNNNNNNNNNNNNNNNNNNNNNNNNNNNNNTAACAAAAGTAGTTTGCTAAATGATTTTCTTTGTTATCTTCAGTTGACAG	G	C	GGCCTTTCAGCAGCAGAGTGAATCTAATTTATTTTTCTCTATGCTGCCAACAGCATACCTTAACTAATAAAGGTGAAAAAGGCAAAAAAAAAAACATCTC
scaffold69611_6949	scaffold69611	6949	0.460227	CCTCACATTAAAATTCTCTTATCACACAGTGATTATGATTATTTACTTAAGGAGGGTCTCACCTGAGTAAATGTGTGAGTCAGCAGACCTGAGAAGTCCT	G	C	TGTGTGTGTGTGTGTGTGTGTGTGTGTGTGTGTGTGTGTGTGTGTGTGTGTGTGTGTGTGTGTGTGTGTGTGTGTGTGTGTGTGTGTGTGTNAAGTTTGT
scaffold337188_2106	scaffold337188	2106	0.459184	AGGAATTGTGAACATTGCAGCTGAAATCTATGTACAGTATTTTATAGTTTAATCTATTTCGTGTATTCTCAGTTCAGGGTTCACGGCGCCACAGAATAAA	G	A	GTGTCACGAGTTGGAGGCTCATTTAGAGGTAATCTGGAAATAATGCACAAGGTTTGAGGCCCTACAGGAACATATATGTACAACCAAAAAGTTTAACCAG
scaffold82314_6535	scaffold82314	6535	0.457561	TAGCACCATGTACTCATGACGTGATGACTTTGATGAATCTGTCACTCCACCTGCTCACACATGTTCTTCCTCCTCTTCTCCANGTTCAGCTGCACGTGGC	T	G	CGAACTGAAACGCAGTAATGATGAGCTGCTAATTAGACGGCCGAGGCGTAGCACCATGTACTCATGACGTGATGACTTTGATGAATCTGTCACTCCACCT
scaffold107314_18884	scaffold107314	18884	0.454474	AGAGTCCCTCTGTACCTTTAAGAGAAAGTTAAAGACCCAGCTCTTTCAGGAATACCTACTAACTTAACTTAATGATGATGTCGATAGTATTGATGTAATG	A	C	TGGTAATGATGATGGTTTTTGTTTAAGACGTATAAGATGGTTTATATACTGTTTAGAGTCTCAGAACGGCAGTTCATGTTGTGCCTTGCCTCTGGGCANN
scaffold151830_20862	scaffold151830	20862	0.454082	TGAGNGTACAAATTAAGAATACAACACACACCAAGCAGGGTTCATCAATTGAAAAGAACACAGTCTGGAAAGCTCTCAGTAATTAACTGTGGCACATATT	T	G	GTTAAATAATGTTTCAAAAAATCTAAATAGAAGTCCATTTAAACAGAGTCCAGTCAAAGGTGGCACCAACCTGAGCAGAGGGTCCAGGTGAGGCAGTGGG
scaffold310770_11733	scaffold310770	11733	0.453078	ATAATGAAGTTTTAGTTAGCTCAGCTTGTTGCTGGAGGCTATTCTTGTTTACCTAAGGATTTCTTTAGTGTTCATCATTATCTAGATTTTTGACTCTAGA	A	G	TAATTATCTGCAGAGATCCAACCCTTTCAGAATTTAGCAGAGAGAATCACTCCCATGATACCCCGCCAGCCTCAACGTCATCTTTTGTTATTGTTTTGAT
scaffold243251_17809	scaffold243251	17809	0.453078	TGCATTTAACAAGCATATTTATGTTTGGAATATACCAAGCATAGATAGAGAAGTTTCTACTGACATTTTAATGCTTTTGTCACGACTGCACTCCAAACAT	T	A	AAAACTGACCAGCTGCTGCNNNNNNNNNNNNNNNNNNNNNNNNNNNNNNNNNNNNNNNNNNNNNNNNNNNNNNNNNNNNNNNNNNNNNNNNNNATTTGTG
scaffold72697_270	scaffold72697	270	0.450549	CAGATGGCATGAGCTTTGTCGGTCTCTGACACCCCGATGAAGTCCCACACAGCCGACATGTTTGTTTGAATCTGACAGCGAAAAACTTTTTTTTTTTTTT	T	C	CTCGATTCAAAAAAACTTTATTGACTGTCACACAGTGACGGGGCTCAAACAAAGATGGCGGTGGNNNNNNNNNNNNNNNNNNNNNNNNNNNNNNNNNNNN
scaffold76897_949	scaffold76897	949	0.44898	TGTTCAGAATGAACAACTGTATTGGTTTTAACACGTGCAACGTGTTCCAGGTGTGTGCCGCACAAACGAGAGACGTTTTGCTCTTGTGAGAAATAAAACA	G	A	ACTTAAGTTTTGAAGAATCTCTCACACCTCAAATCAAACCCTCACCACAGTATCAAAAGCCAGTCTTCTATTGTAAGAGGTGAGATTCACATATTGTTCT
scaffold10643_50515	scaffold10643	50515	0.44898	GACTTAAGTNAGCTCCGAAGCGTTTGCTAGTTTTATTAATACCGGGCTTGAAATCTCCTCGCAACGCTCAACGCTTGCCACTGAAACAAATAGATCATCA	G	A	CAGTCTGTACTGAACTGCAGCTGAAAATAGACAACTGTGGTCGACACTCGACACCTGCTGCCAACAGTAATCACCCACAGCCGTCAATACTTGGCCCGTG
scaffold15910_11483	scaffold15910	11483	0.448595	AAGCAACATGTCGTGACTATCATGGCGGCTCATCATGGCGGCCGCCTATAAGACACGTACCGTTACAGCTATAAAATACAGATTTCTGTGGCTTTGATAA	A	C	TTTTGGAAATATTTGAGGTGATGGAAGTTCTCAACTAAAAAATATATATAACATGGGTTTAGTCAATTTTTAATTGAAGTTAGATATTTTAATGTAAACA
scaffold249473_36817	scaffold249473	36817	0.448595	TAAATGCCATTCCCACTTTACTACAGANCATGCAAATATATGCAAGGGTCCTCCTAAACTCTGCAGCATCCAAAAGTGCATCAACATAACCTGACATATG	C	G	CGAGTGGGAAGCCCTTGGGTGCACACAGATGTGTAGACTAACTTAACACACACACACAACATACACAACATACACAACATACACAACATACACAACATAC
scaffold305919_55841	scaffold305919	55841	0.448595	GAGAGTAGTTTTCCTGGAAAGGGAAAACTCTGATAAAGATGTATTAGAAAAAAATACACTTGTGTAATGAATTATAGGAGTTTTTTGTGGCTCTGAACTT	A	T	AAAAAAAAAAGCAATTTTGAACAGTTTTACCTGATTTACCAACAAAATTTGGAGTTGGGTAAAGCCCTAAGACTTACATTAACAACTTTTCCCTTTTAGT
scaffold7783_36036	scaffold7783	36036	0.444112	GGATGGGATCTTAATTATCTCCACTTTTACAACACTGTTTGTTGATGACATAAAGTTTTGTCTGCTGGTGTGAAGTGACTTTATGGTGCGTACGCCTGTT	C	G	ATGGAGCTCTTACTGTCACACAGTGAAGTTTGCTTTGCCCCTCCAATATGTTTTGTTTGTCATTGAAGAATCCCACTACTCCACTACAACTGTTAGGGCT
scaffold31297_1508	scaffold31297	1508	0.4427	NNCGATCTCAAATCCCCAGAGTTTCAAAAGCACAAAACAAACATGTATATCACATATAATGACCTCATTAGTGTGGTCTATGGCAGCACGGCATGTCATG	G	A	TCTGGCCAATCACAGTGACTTTTGTTTTTTTCTTTTATGACTTCCAAAAAATGATCCTCATATCACGAGTTAACCAGCTTTTTATCCCAAGATAACAAGA
scaffold334728_10383	scaffold334728	10383	0.43654	TGAAATCTCAGAAAACGTGGTTTAAGGACATAGCAGACCTTTTTAAACCTGCTTCTACAGAAATTGCCGTGTACTACGGCCTGACTGATATGGGATTTTT	A	G	GGACCGATATCGATATTAGGTATAAAAAAAATCAGATACCGATATATTAGCCGATATCTTTCTAGACATAGATACACACATTTATTGTGTTGATCCCTCA
scaffold3199_24538	scaffold3199	24538	0.433673	TGTCCCGGACGACCTGAGCGGTCTATGCTTCATAATTAATCAGAAGGTCACTAATGTATTTTGGCCCTAAACCATTCAGCGCTTTATAAACAGCAGCAGT	T	A	TTTTAAATGTTATTCTCTAACAGACTGGGGGCCAGGGTAAAGGTCTTGGTGAGGACTCTAGCAGGATCAGCTGCAGTTGTCTGACCGATGTTTTAGGCAG
scaffold37369_71378	scaffold37369	71378	0.433673	AAGGGCTATTCATATAAGGGTATAACGACATTTCATCCCCATGCTTGTGGTTGACAAAAAGTAGGGAATCACCAAAACTTGTATTTGTATTAATTGTCAA	G	A	TGTAACATGGGATAGAAATGTCTAATGTGAACCAGATTTTGAATACGCTGATGTACAGGATTGCTGCCCACAAAGTTTTTTTGTGTTCTTCTTAATGTTA
scaffold7154_3074	scaffold7154	3074	0.433673	AGCTCGTGGAAAAGGGTACAGGGAACATCACACGCACGCGCACACACACACATACACCCCTGTGGACTCGGCTACACATGGAGGATTTGCAGAATAAGGT	T	G	CCCTTTCTTCATCTTGCCATTCTGTTTCTTGTTTTTGTCACAGTCCATCTAATCGAACTTATATTATATGTAGATCAATGTCAATCTAAATGAAAAAAAT
scaffold791_18215	scaffold791	18215	0.433673	TCCTTCAGTTTTACATGAAGCCTTGTTGAAAATGTGAGCAGGTTGAAAACAGTTCATCTACTACAGCCTGATANNNNNNNNNNNNNNNNNNNNNNNCGAA	A	T	GAAAGGGGCTCAGACCCTGGATTACTGCATGTGTGGTTAAATACCAGTAAGCCATCAAGTTAACAAAATAGACAGTAGAGTGAAATTGAACAATGAGTTT
scaffold144330_104	scaffold144330	104	0.432271	CATTGTATGAATCACAAATATCTGATTTCTTTTTAGCTGTGCAATAGTACCAGAGCAATGCAATCTTTTTCTGAGGTTTTTAATTGCAGCCTAAGTATCC	A	G	CAGAGGTCTAGCTCACTCCAAAAACAAACTAAACTGGTAATTAATATAACCTGGTAAATAAAGCAGTTTGACACTTAAAAAAATCAGCAGAGGGGCAGAG
scaffold17360_1280	scaffold17360	1280	0.432271	TGTGTGTGTGTGTCCTCAGAAGCCCCCCAACACCACCACATTTCATCTCTGTCGTCTAACTGGGCTAATTTCACGGTCTGATGAGCACACAGAGGCGGGC	T	A	GGCAGGCAGACTCACCACTGTNTGCGTGTGACGGCTCTGTAACAGGCGGCGGTACAGTGTGTGTGTGTGTGTGTCCTCAGAAGCCCCCCAACACCACCAC
scaffold77852_2907	scaffold77852	2907	0.432271	GCATCAGAGAGCAGATGTACTGACAGACAAGTGAGGTGGTGTGAGAAACCTTGGAGAGGTAAAACACAGCACAGGCAGCTCCTGGACTAGACAAAGTCTT	A	T	TTTTTGGGTCATATTAAGACTAGTATTAAACGGTATAGTCACTACTACTGCACCTTCAGTCTTTGTGCACTGGTCTGGATCCTTGAAGTCCTCGATCTGA
scaffold85277_22657	scaffold85277	22657	0.432271	ATTAAATTGGCAATGTTTCACAGAAGTCTCCTAGGGAACATAAAAAACACATCTTGTTTTTTTCCTTTCTCTGTTTTCGTGCAGACAAAGATATCTTCAT	T	C	AGATAACTTTGATGTTGGTAGGTGGACTTGTTTACATTTGAACATAGTCAGACTAGCTGTGTTGCTGGTCTCCANGGAATTGAAACCCAAACTCTGATGT
scaffold11762_67671	scaffold11762	67671	0.432271	GGGTCCACTATGTTGTTTTATGTCATTAAATAAAGAGAGCACTTAAGCTGCTTTTTTGCATTTAAGCCTTTTATGAAAATTTTGCAAAAAAAAAGTCTAG	T	C	CGCCTGACCCCTACACATGAAAAAAAGCTGCACAATTTATTTGCCATCAAAATGACTTTTTATTTGCACCCAGTCAACAATCCTAAATGTTGTAACTAAC
scaffold73676_30598	scaffold73676	30598	0.430804	TGTTCCAAAGTCGGGCCCTGTGATTAGTTTAATTTGCACAAACCCCACACCTGTTGCCCCTGTGCTGCCTGCAGCTGGAGTCCCTCAGCAGGATGACAGA	C	G	CTTCCCTTGGATAATCCAATCTTCTCACAAAGACCAGGAGCATTTGTTTTTCTACCTCTTGTCTGCCTTCATGTTCTCATGGCCACCAAGCTCCTGATGG
scaffold10856_11956	scaffold10856	11956	0.428571	GTTTCCTGATAAATATAAAAATCTCTGCTCATTATTAAAACCCATCATGGCAGGGTTTAAAGTTCCCCTTCCCAGGTGCTTTGAGAGCTCTGTGGAGGAC	A	C	CCCCCCCCCCCTCTCCCCCCTCCCCCTTTAATGGAGGTGAGAATTGGCGGGTTGGACTTTAACACTTGACCTCTGTTTACTCTTCCTGTGGCTCGTCCAT
scaffold25566_15851	scaffold25566	15851	0.428571	CGGTCTTCTCTTCTTGGCAGGTAAACACACACAAATAAATACTCCAGCTTCTTGAGGTGCAACAACTTTTCTCCCCCCTCTGTTCTTTTTTTCAAACTGT	G	A	GTCTACAGTAGGCCTATTATGTAACTGGACTGACTTTCCAGTTGAAATATTGAAATAGGATTTATTTCTAAAATATTGTCTAAAGCTCAATCTTAGCCTA
scaffold23841_20869	scaffold23841	20869	0.428571	GAAAGCAAGCACAAAGCAAAGTGGTTTTCTTTGGGCTAATACAGAATTTTATTTGGATGGAACTGCCAGTTATGATCTTTGTTTCCTACCATTTTAACTC	A	C	AGCTTACTACTGTAGTTGTGTAAGCTAAGCAGGAGATATACAGTAGCTGTCAGAAAACGACAAGTCAGGGCTAACATGAACACTTTTTTCACTTAACTTC
scaffold65560_30659	scaffold65560	30659	0.428571	TATAATGACCTGAAGAAAAATCCAGATGAAGGAACATCACAAGAAAGGTAAAACATGTGTTTAAAGTAGATAATGCTCTGATTTTAAACTGTAAGAAATT	A	G	CTTCACTTATTTTTATAGCAGTTACTAACAATGCTTCTATTCACACTAGTGCTGATCAACCCGGGCTGTCAGCTGCACAGGTAAGTTCAAGTTAAACTGA
scaffold91172_13577	scaffold91172	13577	0.428002	TAGGTCTTCAGGCACTCTCCCTAGAGCCAAGGATATGGTGACATTTAAAGGGCACATATTATGAAAATCCACTTTGACAGTGTTTTTGAACATATATTTG	A	G	GCAACCTGAGTGTCTATCGACCCACAAAATGTGAAATAAATCCATCCAGTCCCTTGTTTGTGGTCTGCATAAGTCTTACCACACAGAGAAAAGTGCTCCG
scaffold26333_32922	scaffold26333	32922	0.428002	ATTATGTACGGAGGCTATGGTCCTCTAAGCGGGTGGCCCGGGTTCAAGTCCGGCCCGTGGCTCCTTTCCTGCATGTCATTCCCCACTCTCTCTCTCTCTC	C	T	CTGGTTTCCTACTTGTTCCACTGTCCTGTCAAATAAAGGCCAAAAGCCAAAAAATAAATCTTTAAAAAAGTAGTCTTTAATTACTATACATCTGGAGTAG
scaffold342691_28698	scaffold342691	28698	0.428002	TAACTTACATGCCATATTCAAAAACTGTTTAACGTTTGATTCCGATATTTCTAGTCTCAAGTTAGTTAGAGTGATCAAAAAAAAGAAACACTAAACTTCC	A	T	TTTTTCCCCTACTGTCTCTTTGTAACTGACATCCTCACCTGTTGTCGTTGATGTCTCTTGTTTCACTGTTGCTGTTACCTGTTGGAGAAAACAAAAGTTT
scaffold206330_28978	scaffold206330	28978	0.428002	TCTTGTGTGTTTTCTTATTTGTTGTTGTGTTTTCTTATTTGTTGTTGTGTTTTCTTATTTGTTGTTGTGTTTTGATTATTTCTTGTGTGTTTTCTTATTT	C	G	TTGTGTGTTTTCTTATTTGTTGTTGTGTTTTCTTATTTGTTGTTGTGTTTTNNNNNNNNNNNNNNNNNNNNNNNNNNNNNNNNNNNNNNCTTATTTCTTG
scaffold147534_76563	scaffold147534	76563	0.425358	GCGCGAGCAGGTCTGAGAGCGAAGGAGCACCTTGCGCGTCTGCAGCTCTCTGTTCTCCAGCGTCTCTCTTTCCCCCTCCTTCCCATTTTCTCTCTCCCCC	T	C	CTCTCTCTCTCAGTCACTTACTCGATCATACCCCCCCTCTCTCTCCTGATGACCTGTTCTCACACCCAATCTGCCGGTGCGTCGTTGTCAGCTTCACACA
scaffold340619_8214	scaffold340619	8214	0.425358	GTAATTATAGGCCCTATTTTTATAACATCCTGTATGTAGCAGCTATCTTCTGTTTTCTTAATAAATCTTAGTCTGTCCCTAGTCTGTCTACAAACCCCCC	A	T	ATGATGAGAAAAGTCCATCCTCTCCGTCTTTTGCCTGCTCCACTTTTCAGAAAATGTGTGCTCAAACAGGCCGTTTGGAGATTTTCCCTTCATGACATCN
scaffold118711_21592	scaffold118711	21592	0.425358	TGTGACTAAATGTCTTCAGGAGGCTCAGGAGCTTTTTTCAATTGAATTGTGGCTCCTCGAGAAAAGCTTAAATGTAATAACTGAGGCAATAGCCTGGAGC	C	G	AAGTTTATACAACTACACAAACAGATCATCGTAAATAGGCCTTCCCTTAAAACATATGTGTTTTGATATTATAGCCGTGTATTCCACGCCTTTTAAAGAG
scaffold112493_17159	scaffold112493	17159	0.424812	ATCCAATCCCTCCTGGTTGAATATGGCAAGGTTTGCTCTCAGCCCAAAGGGAGCAGATCACTAAAAGTTTTTGACCAGCCCATTGCTCACCCCTCTCTCT	G	C	TCTCTCTCTCTTTCTCTCTCTCTCTCTCTCTCTCTCTCTCCGTCTCTCCTCCTTCTTCAGACCACAGAAAGCTCTTCTCTTACAAACATGTCTCATTGCT
scaffold13937_11073	scaffold13937	11073	0.42381	CTCGGGTACAAGGTTCACCCAACACACAGGTAAGTAAGAACTACTGCTTTACCCTTTTGTTTGGTTTTATTTGTACATCTGTCATCTTGCAGAATCTGAG	A	G	TGTTAAGTGCAACATTTACTGAGCTGTGCCTTTTTCAGTGGTGCTTAAGAGGATTAACCTTTGGAAAAAGTGTTAGAAGACACATTTTATAGCGTTTTTA
scaffold8227_42648	scaffold8227	42648	0.423734	GAAGGAGATTAGAGACAATGCAAGCAAGAAGAGAAGAAAACATGTTTCACTGTCAGATTTTTTCATGTTTATCTGTATGTTTTCATATATAAGACAGATA	C	A	ACTATGTCAGAGCCAATAAGAGGGAGTGCAAGGAATGGTCGTGAAGGAGGAGATGTCTAAAGCATTAAGATGTATTTCTTTTGCTTTTCTGGGAAAANNN
scaffold21741_17298	scaffold21741	17298	0.423363	ATATTGCACAAGGAGGTGAGGGAGTGAGGGTTATGTCATTCCTCTCTCTCTCTCTCTCTCTCTCTCCCTGATTTCCACTGTCCTGTCTCTTTAATAAAGG	T	C	TTCAAATTCCCCAAAATAGATCTTAAAAAACAAACCCATTTTATATCCATTCTTTACTCCGTCAATCGAACCTCTTCGTACTCTCCAGTCACCTGTATAA
scaffold67293_218	scaffold67293	218	0.423077	TTACCTGTATTAATTATCTTAATTTAAACTAAAAAACTAGCCTTTAAATGTGTGATAATGAAACACTATTTGCTGTCATTTTGCTAGCTTTAACTAACAT	C	T	GCTCTCGATGTTAGCATTTGGGGTTTGTTTGTTGCTTATGTCGAATCATTTACCTATAAACTGTACTTCTTTTTCACTTTTTTTTTTAATATCCAGGAAA
C7858295_53	C7858295	53	0.419465	TCTCTCTCTCCCTCTCCCTCTCCCTCTCTCTATCTCTCTCTCTCTCTCTCTC	A	G	TCTTTAAAATTCTCTGCACTCCCTATTATTTCCCCCGTATGCTACTTCTCATATCCACCTCACCACTAAAGCCCAAAACATTTATCTCCTGAAGCCCCTT
scaffold163771_19972	scaffold163771	19972	0.419048	CAGGTTAGGTTGTTCAGTGTGTGGGACACTTAGCTCTTTGAAACAAACCAGCCACTCCTCTGCCATGGCTGCCCTGTACTCTCCCTAAACACACACAAAT	G	T	AACCTTTATGCAGCCAATCATGCAATAATGCTGAACTGTTGAGCACAAATATATGTACTGCAAGTCAAGGAGCACACAGAGACAGTCACACACAATGCCT
scaffold216770_25141	scaffold216770	25141	0.419048	CACGTTGACAACCACTGCCCTTTTTCAAGCTCAGAAATGTTCAACAAAGAGCGCTCGCAGTGACCGCTGAAAAAGTCAGAGCACTCTGACAAAAAAAAAA	T	A	AAAAAAAAGACCGGACACTGTGGTCCCCAGCTGCCTCATACTCACTCTCCTGTACGCTGGCACTCTGAAGCAAACGCTGGTATGACACGAGTCTTAACGA
scaffold54979_21998	scaffold54979	21998	0.419048	AAATAACAATGTTCACATGTATATGCTTTATACAACGTTTATTTTGTATGCACCTGAAGAAATGTATACATGATCTTTTATTTTATTATCCATGACGTAA	C	T	TTCCTGTCGTGATGTGTTATGTTTGCGACCTTACTTTTTACGAGCGGGAGATCGTATGTGTTACGCATGGCTGCTGAGGTAAAGCTGATGTTCCAGCTGC
scaffold3502_47115	scaffold3502	47115	0.419048	AGGACAGAAAAGGCACGAGGAACTGAGGAGGTTCCTGTCCTCATGGCTCTGGATAATGAAATTCCCATGACCTTAATTTGAAGCTGTTTATCGCTGGTCG	A	G	CCACCTCTAATTCAATCCGAGAGTTTGAGTCATGGGCAAAAAAACGCAAACAACATCAGTGACATTAAAGCTAATACTCACCACTAAAGTGTCCCAATTT
scaffold19887_28869	scaffold19887	28869	0.417582	CCTTATGTAAACATGCCTGCAACTTTTCTTGTTAGCCTGGTGTTTAAAATAATCCACGCTNNNNNNNNNNNNNNNNNNAAATTTGAGTTGTATATTCTGT	A	G	TCTCCCAAACAGAAGAGGAAAAGAAAGGAAGCGTTGTCCCAGTGCAACGGAACAGTCAGTCCTAAACGCAATCGTGAAAGTGTGCTTCGCCTCTCAGGAG
scaffold32604_12545	scaffold32604	12545	0.415923	GATTTAAACATTATCCCATAGATTATTTCACTGATTTTGCCTGTATGAGCTTTTCTCACGGCTATGTGGGCATGCACAGTTTCTTGAACCTGCGCTGAAT	T	C	ATAAGTAGCCAGCGAGTGAAAATGCCTGTAGTGCTTTGTGAAGGACAACTCAATAAATCACATTATTCAAANNNNNNNNNNNNNNNNNNNNNNNNNNNNN
scaffold317862_1496	scaffold317862	1496	0.414286	ATTCATGTGCNTTTCCAAAAGAGAGGAGCTTCAAAGAGTGATCATTTTAAACTATCAAATCAATAACCAACTTTTTGAGTAATGGACTTGGTCATTTTTA	T	A	AGATAGAAAGAACAATAATCGGACTCCAGTTTATGAAATGTGAACATTTCCCTGTTACTTTTTTTTCCACAATGGCATAAAAAATAATAATTGGGTTCAG
scaffold36867_4887	scaffold36867	4887	0.414286	GTCAACATAAGCGTTTTTAGATCACGGTCATTTTGTGTAAATTTACATGCAATGAGAAGCTACGAGCAAACTAACGAGCGCTACCATTAGCAACAACAAC	A	G	CAGCTCGAGTTGTTTTGGTTTCATGCTGGTGCTCAAGGGCGACATCTACTGGATCAAAAAGTCAAATATTCTTCCTTTAAGTATTACAAAACATGTAATG
scaffold138783_2107	scaffold138783	2107	0.412972	TCTCTTTAGATGTCAGATTTTTCTTTCTTCTTGTTCCTCTGGCATCTGCTGCTCTTTTGCAAATGGCTTCGCAACAATGGAATAAGCAATTAAGAAACTG	T	A	TCACAGAAAATATTGGTCTTTCTTCGCTATCAGTATAAAACGTCATCATTTTGTTTTCTGTCCCTTGTTTCTCAGAGTCCTTCTCCTGGTGGTAAGGGCA
scaffold32896_32563	scaffold32896	32563	0.412972	GTACCCATTTGAAACACTGGGTGTCAGAGTTACATATAGCTCCTTTAAATAATGTTATATTTTAAAATGATTGAATCATTTTATAAACAGTTCTCTATAT	T	G	ATTATATCTATATTTTCTCTCTCTTTATATATATATATATATATATATATATATATATATATATATATATA
scaffold35532_18201	scaffold35532	18201	0.408867	CCTCATACCAAAGAGTGACGAATGTTGCNNNNNNNNNNNNNNNNNNNNNNNNNNNNNNNNNNNNNNNNNNNNNNNNNNNNNNNNNNNNNNNNNNGAGAAT	A	G	TCTCAGGAGGACTGCTGCGGATATTCTCCTGACCTGGCTGTTCACACATGCACCTCACAGCGGGAGACTACCCCTGTCAGACAGGAGGTGGGGGGTCTCC
scaffold156193_26151	scaffold156193	26151	0.408867	GAGCCCAAAATGTAATAACTTTTTGCATTTTGGGTCAGTTATTATATATGGAGCAGGCAAAATATGTTTTCTCCTAATAGTGTAACAATTGGGCAAAAAG	A	T	TATTACGTTTTGGGCTCAGCATTTTGTTACATTATCAACCAGTTATTACATTTCAGGTTTTATTACATTTTTTTTTATAACATCTCGGGTCGTTGTTACA
scaffold107311_1521	scaffold107311	1521	0.408867	AGGCTGCCTGTGGCGTCGCCTCACGTCGCCTTTTGTCTTGGCCAAAAAGTTGCACTTGAACACACCGCAAAGACTACATCTGTCAGCAAATCACCACGTA	C	T	GTTCTGCACATGCGTGAGAAGAAATAACTCTCCATGCCAGGAGGCGGCGATGGCCCATTGTTATGATACGAGAAGACCATTTTCACACTACTCGATAATA
scaffold153022_14062	scaffold153022	14062	0.408867	ATTTATGACAACAACTGATGTTGGTGGAGGTATAGAAGCCCAGTGGAACCTCATAAAGAGATACTGTAGGACACCCTGGACCACAAAGACGATGAGGTTT	T	A	GCAGCAGACTGAGGCTGGAAAAGCAATTTGTGGTTTCTGAGCAAAATGGGATGCCAGTTGGTGGGCTTGCCTTAGGTCACAGGCCTCAAAAGGTTTGTAA
scaffold121692_20013	scaffold121692	20013	0.406593	CCTTAATATGCAGAGGGATTCACTTGAAACTCTGAAGGCCTCTGGGCAGATTTTTGACCTGGAGGCAACACGGGGAGGAAATCTGCTTGGATAAAAGCTG	A	T	GATTAAAACAACTGGAACTATGAGAGTTACGATGACGCTAAGATAAACTAATAGGCACAATTCTGACAAAACATAAAGTATTAATGACAAAAAGTTTCTG
scaffold104356_3670	scaffold104356	3670	0.404762	CTCGATGTGACACGTCCTATTTGTGAGCCTGTAGAGAGGGAGTCTGTACACGATAAACTCCCGTCATTCCTCCGACCTTCACAAAGTCCTCAGAGAAACT	A	C	AAGTCCTGTGTTGTCTTTCTTTCACCTGAACATCTTCTCTNNNNNNNNNNNNNNNNNNNNNNNNNNNNNNNNNNNNNNNNNNNNNNNNNNNNNNNAGACA
scaffold339813_12883	scaffold339813	12883	0.404762	ACTCAAAGTGACAACGAAGCCCATGTGGTGTTTTATAACATGTTTGTGATATAAAACCATCGCCTTTTTCCTCCTTTTGAAAAAAGTCAAGTCGCAGATT	T	A	AAAAAAAGGCATATTGAAAACACACTTAAAGAGCGTTTGAGTAAGACCATTGATGCCACAGCAAATATTCACAGCTAGACCTGAGGGATGTTCTTTTAAG
scaffold14849_538	scaffold14849	538	0.402549	ATTAACAGGGTAATCAAGAGACTTAAAACAATGATGTGTTAGTGCAGAACAGATTTATTTATGAGCTAGGTTGTCCTAAAACTGCACCAAATTAAAACCC	G	A	CTTAAAATAAATAAAACAATAACATTGTCCTAAAATTTCTTTGCTAAAAGTTGGCTAAAACAGGAATAAAAGTCAGGTAAAACAAGAGATACAAAGGAGA
scaffold342574_2638	scaffold342574	2638	0.402549	AAGTCAGACAAATAAAAAAGTGAATAAAAAGAAATCACAGGTGAGGTGAGGTGAGGTGAGCTTATAACAAAACATGTTAAATGTACCCTGATTTTAAGGT	T	C	ATTTGTGTCCATTACCAAACAAAAATCAAAGATGTTATGACTACTTTTAATAGTTTGTATTATAAAAAGGTCCTCAGTATTTCCTTTGTGTAAGATAAAT
scaffold73264_9054	scaffold73264	9054	0.402549	NNNNNNNNNNNNNNNNNNNNNNNNNNNNNNNNNNNNNNNNNNNNNNNNNNNNNNNNNNNNNAGAAAAGTGGAGGGTGGAGCGAGAAGAGAGACTCCAATG	T	C	GATCAGGAGATCAGAATGCTCAAAGAACAACTGAAGCACCTGAATCCATCCCACGTCATGAAAGCTGAAAATGATGCACTGCTGGAAAAGATTAAGGTCA
scaffold14917_31260	scaffold14917	31260	0.402549	GTACGGCTTCATTTCACTCCAGGTCAGGAGGAAATATGTTTGAAAGGATCAACATTTGGGCAAAGTATTCCCACAGCTGCACTCAAACAAGGCTTTAGTT	T	G	TACGTTGACAACAAAGGCTTTCTATTCGACTCTAACGTCTTCCATCTTTGATCTTGGTTATCTTGATNNNNNNNNNNNNNNNNNNNNNNNNNNNNNNNNN
scaffold2287_787	scaffold2287	787	0.401261	NNNNNNNNNNNNNNNNNNNNNNNNNNNNNNNATTTTGATTGCTCATTTTAAGGCGAGTGTGTTTCTTAACTTTCAAAATATTTTGTTGCCAATATCTCAT	C	T	GTCCTAAACCTTTATGTATATTAATTTAACTCTGAGTCTGAATGTGACTTTTATGGAATTTGATAGACTTCCATGTCAGATGATTGCTGTTCCAGAAATC
scaffold84922_2320	scaffold84922	2320	0.400657	ACTTTATCATGCAACCACCATCAAATTACACTCAGTCATAGGCAGACTTGGGACTTCTTGTTATTTACCCTGACCTAGAACGCCACCTAGAGGCTATCAC	C	G	ATGCCCTTCCTCCAAGACAAATACATTCAAGTGGACCCCATTCCTACTGCTGAATGACGATCCTTAATTCTAGTGTGAAAAAGTTGATTGGGTAAGATGC
scaffold107311_38128	scaffold107311	38128	0.398566	CCTGAAATAAAATATTTCCTGCATGAGCTCAGAGCAAAAACTTGTATTTAAAACCAATGGCCCAGCTCCTTTATTGAAGTAAGCCTGCAGAAAATAATAC	C	A	GTTTTTTTTTGCTGCGAAATATCTGCATTTGTACATTTGGTGTTCTTGGCAGGATACGTTAAGACATTGTGTGGAGGGCTGCCAGTGTAATGTCAGATTT
scaffold150302_680	scaffold150302	680	0.396759	TCTGGAAGCTGTGAAATGAAAATGCCTCTGTGAAACAACAGAACAAAGACACAACATTTAAGCTTCCCACACTTGAGTGTGACATCACAGGAACATGGCC	T	A	CCCTGGGATTATGGTCTCTTACTGTAGAGGTTAACATTCAAAAAAGACAAGTCAGAAACCACAGCAAAGGTCTTGGGTTGAGGTGTGGCTGTCCACACAG
scaffold76897_1223	scaffold76897	1223	0.396759	CAAGCATCTAGAGAGGAGGAAACAACGNNNNNNTTTGAAGTCTGATCGGATGCAGATGCTGACAGACAGAGCACAGAGACGGAGCCCTTTTACGAGCTCA	A	G	TGTGTTGAAGACACCCAACCACAGATACTTGACTGTCACTGTAAAGCTCTAGTTGATGTCCAATTCATTTTACCTCATGGTAAAGGTTCGGGGGGGGTGC
scaffold26254_1492	scaffold26254	1492	0.395735	TTAAAGAGGGCCCCGAGGTTGCCTAAAGGGTGGAGAGAAATTGATGCTTGTTGGTAAAANACAGATTTAAAATAGGCGTCTAAACTTTCAACACCAAAAA	T	A	AGTAGGGTGTGTAAATCTTCTCTTCTTCAGCTTACTTGGTCCCATGTAGTGCTGTAGTCTTTGAAACCGGTCTTGTTGTCAAGACAGGTCTCACTTTTTG
scaffold121691_11494	scaffold121691	11494	0.395604	CCACCAGAAGAAGATCCTCAGTAACATCCAGTCCATGAGGGTCCAGATGAGCCAGTCCCCCACCACTATGGCATGACTACAGGGGGCGCTGTGCCACGGA	G	A	CGGGCAGCATTCGCAGGACCATCAACAATGGCAGCCCTCGAATGACCCCCGATCCATCGGAACGCGCCAGAGTCGAGACTATTGTCTTAATTTAATCCAC
scaffold18909_8933	scaffold18909	8933	0.394583	TCCCCTGTGAGCAGAGGGGAGAGAAGGTGCAAAATGTTCACAGCCTGAGTAATGGTCCCTTAAAGCGCTATTCCTTCACTCTCACTGTGTGGAAAAAACA	C	T	TGTATCTTTTTTTTTTCTTGACATAGGCCTAATGGAAATTGTGATTAACCGGTTAACAGAATTAGCATCGCTAGTGTGAGATTGTTACTTTGGAAACTTT
scaffold62649_23603	scaffold62649	23603	0.394583	CTGCAGCATCTGTAGCTCTCCTCATCATGCCATCATTTAATGATTTATAAATAGATCTTTTGGTTCCTTTTGTTTGTTTGTTTTTTTTTGGGGGGGGGGG	A	G	CGACAATGTGATTTTCTGTCTGAGGAAAATACTCACATGGGAAGATATGATAGTTTTCAATGGAAACTTCTGAGGCTTGAAAATCCTGAATAATTTAACC
scaffold67411_25788	scaffold67411	25788	0.392257	GTCCTTAAGGAATAGGTTGTTGAGAAAGACATGAAGTCNNNNNNNNNNNNNNNNNNNNNNNNNNNNNNNNNNNNNNNNNNNNNNNNNNNNTTAATCCAAC	G	A	GCTTTAAACTGATCTCTTATATGGAAAGTGAAAGGTCAGTTCAACACTAAGAACCATCATACAATACATATGAACCAGGTTAGATGGGCCTCAGCCTCAA
scaffold213902_170	scaffold213902	170	0.3906	GAAGTTGACAGATTTAGCAGTAATTTTGTTTTTATTTGGATGCCTTCTTGTAATGACAAGATAGATTGATTCACTTTTACCTTTCTCAATCAAACAAACA	A	G	CTTCATAAATTCCTCCCTGGGTCATTTATTTGCGGTAGATTGTACATAAAAGACTCATGAAAGCGATGACAAACAGATAACAAAGAATGATAATTAAGAT
scaffold104885_10898	scaffold104885	10898	0.3906	ATAAAAAGTTTGGTGTGTCAGGTAAAACATCAGCTCCAGCCAGCAGGTGAGAACTTCCAAACTAGGAGCAGGCTGTTAGCTTGTTTTTAACTTTCATTAA	G	A	TCATGGTACAGATCTTCACAGAAGTGAAAAACACACTGAGATTGGGATTTATTGCAGCGTTACTTCTCCCAAGAACAAACGTCTTTTTTGTAAACCTTTA
scaffold18781_2388	scaffold18781	2388	0.388312	GGATTTTTATGTTATGTTGTGCCGTCAAGTGTCTGTATGTTTGGAGATATTGTCGTTATTTTAACGCGCTCGTGTCTGCAGGTATTCTGTCAGCAGTCAT	G	A	CTAATGTTACATGCTAACCTGCCCACTGTTGGTTAACCACCAAGCAGCCACACTAGACAGCTTTAATGCCCACAAAGAAAGCAATTCAGTTTAAAGATAA
scaffold318878_498	scaffold318878	498	0.388312	AAAAAACAGTCTCCACTTAGTCTTTGGCATGAACCCCATAAGCTTCCATTGAAATTCTGTTAAGATGGAAATCTATCAGTAATAGAGCGTTATGTTATCG	C	T	CGATGTGCCAGATCCGTGCACTCTTCTGCGGNNNNNNNNNNNNNNNNNNNNNNNNNNNNNNNNNNNNNNNNNNNNNNNNNNNNNNNNNNNNNNNNNCAAA
scaffold336027_11333	scaffold336027	11333	0.387755	ATTCCATTTTAGATAATGGAGCTTTCTGTTGTTGCTAGCTAGTATCCCCAAATCTAAGAGTTAAACTGAGCTGCTAATGTTACCATTTACTCAAAAAAAA	A	C	ACATCCAGGACCTGCTTCTACGCAGTGAGGGAGATTCTAAATAGTGGAAATGGTTTTGTTGAACGACGGCTGTTTTCAACCTGTAAACTGAAACAGTTAG
scaffold2543_42998	scaffold2543	42998	0.387755	AAAAAGGATGATGATAATTTGATTCATTCATTTGTCATGCATAGACAACATACCCCTGCCCATACAGGCAAACAAGACACCTTTATTTGTAGACCAGAAA	C	A	CAAAAATAGACAAACACTATAATATGTTAAAGAAATAACACAACTTGACTTTACTTCAAGGCTGTAGAAACAAACATGGCCAGCTTATAGAAGTATCAAA
scaffold112401_128	scaffold112401	128	0.386905	TTACATCACTGAAGCTGGTCTGAAGGTCAGATTTTGCTCCATGTCTGTATCTGGCTGCTGCAGTTTGACGACGCTTCAAACTGGTTTCCTCTTATTCCTC	T	C	CATGAACAGAGATTCATGTCGCTCTGCAGGGTCACTTCCAGAATCTACCATCACGTGGATGGATTTACAATAAATGTTTGAGGACTGCTGCGGAAAGACA
scaffold235035_350	scaffold235035	350	0.385579	TCCTCCTAATATCCATATCGGCCCCAAAAATCCCACGTCGGTCGGGCCGTACTTAAAAAGTGCGTCTTACACGATAAAGAATGAAAAGTAGTTTTCACAT	C	A	AGAATCAAACCCTTGTCTNNNNNNNNNNNNNNNNNNNNNNNNNNNNNNNNNNNNNNNNNNNNNNNNNNNNNNNNNNNNNNNNNNNNTCTGGAGGAACAGT
scaffold341252_723	scaffold341252	723	0.385579	CCGTGGCTCCAGGGGTATTCACCACAGCCACGGTATTGTTGGTGCTGGCCTTCGACTCCTTGCTGTTGCTGGGAGTGGAGGTCACAGCGGCTGTGGAGGT	C	T	GGTCTGCTCTCATGTACTTCCCCTTCCTGTTGGGGAGAAAAGGAGGAAGAGGAGGTCAAAGGTCAAACACTGGAACTCATTTATTATTTTCCCAACAGAC
scaffold20213_2638	scaffold20213	2638	0.385579	TCAAAGACGGAGCATGCTCAACGCTGTATGCACACAAACAGCCCATGAGCGCACACANNNNNNNNNNNNNNNNNNNNNNNNATTATTTTGCCATTATGCC	T	G	GGTTTGTCCACACAAACAACACATACACACACACACACACACACACACACACACACACACTCATCTTTGTTCTGCATCTGGTCAGTTTAGTTTTTTGAAA
scaffold89180_22479	scaffold89180	22479	0.385579	CATGGTGTTTCTCTTTGTTCACTATTATTGAATCAACATAAAAAATAATGCATGTCATTTATTTTCTGTCATTATAAACATGTTAACACGTGTGGGGGGG	G	A	AAGTGATCTTTATACCTTCTGTTATTGAGCCTCTGTCTCCTCCTAACTGCAGCCTGTTGTGTGTCACACTGGGCTCCTGGATTAGCACCTTCCTTTCAAA
scaffold83269_277	scaffold83269	277	0.385579	GCACATCTGGCACCATCAAACAAACCCCTTAAAACCTATTAAGCGTACAAACAAACACATTCTGCTTTGTGCTATTCATTACTGTTATCCTTCATTTTGT	G	A	TTGGTAGNNNNNNNNNNNNNNNNNNNNNNNNNNNNNNNNNNNNNNNNNNNNNNNNNNNNNNGCTATGCAGGGGAACCTCTGACGAAGCCGTAGACCTAAA
scaffold319757_954	scaffold319757	954	0.385579	TAAGTATTGTGTTAGTTAACTAACATGCTACCACCTGCTAGCCAAACTATCCATTCGCATACAGCATAGAGGGGCGAGAAACGCTGCTATGGTACAGAGA	A	G	ACTTTGCCGTGACACTATGCTGTCTATGTCTACCATGGATGATTTGACATTATGGCTAATAATCAAATCCGCTATGGAGAAAATGAATGGGATTTTTAAT
scaffold174894_29125	scaffold174894	29125	0.385579	AAATGATCTCAGCTGGTGCAACACCTTAAAGGTAAGCAGTGCGTAAATCCAAGAGTTGTTCAAACTAGGCTACATTAGCTTACGCATAGCTGGTGCAATC	A	T	GATATTGGGAGCGTAATTCTTATCTTGTGTTATTTCTACTCATCTGCAGGTTATGCTTGTGTTATTGAAACAAAAACTTTGAATTGCTACTCACTCCATT
scaffold24209_10709	scaffold24209	10709	0.384416	GGTCAGTCATTCGGACAATTCTCGGAAATGTTACGCCCCTTTTACCATATTTGGAAATACAGCTACTGTGCAGCTTGTGCTTGCTACAACGAGCCAATGG	A	G	CTTGGATCAGTGACATCATCGCAGTGTGATATCACACTGCACTTTTCAACGAGGGGGGCTAGAACCGAGCGTTACATGCTGCTACTGCGACTGCTAACAG
scaffold70415_6868	scaffold70415	6868	0.382308	CCCTCTGTGAGTCATTANNNNNNNNNNNNNNNNNNNNNNNNNNNNNNNNNNNNNNNNNNNNNNNNNNNNNNNNNNNNNNNNNNNNNNNNGACCAAAAGTC	G	A	GAATGAAGTAAGAAAGTGAACATTGGCGTCTTTGACTCGTCTTTTCTGACTCTCTCTTCTCTTTTCTGTTTGTTTGTGTGTGTGTGTCTCTTTCCTGTAG
scaffold342547_18220	scaffold342547	18220	0.38172	TCTCTCTCTCCTGGTTTCCAACTCTGTCCACTGTCCTGTCTCTCAATTAAAGGCCCAAAAAGCCCAAAAATAAATCTTACAAGAAGAAAAACCTGCACCT	A	T	AAGCCAAAGGCGTTTTTTGTNNNNNNNNNNNNNNNNNNNNNNNNNNNNNNNNNNNNNNNNGTTTGATTGTTCAGTTCATGGTGCATGCAGTTTACACTCT
scaffold6390_220	scaffold6390	220	0.380501	TGTAATGTACCAAAAATGACAAAAACACATTTTCGAAAAAATTGAAGTTACTGCCTTTTGCCTTTGTAGGGCAGTATACCATCCTGCTTTTCTTATATCT	T	G	TTTCTTATAGTCAGTTTTATCTTCTCTTCCTCCTCCTCAGGTGCAGACAGTCTATCTTTAGGAAATATTCCCATATCTCGCTTCCTCTCTCTCTCTCACT
scaffold110766_647	scaffold110766	647	0.380501	GGACTCTGATAAGTCAGGCCATGATTTCACTGGGACCAAATCAAATTAATGGATGCCCCCCCTGCATACCTATTTCTACAATCAAACTGAATTTTAACTT	T	A	AAAAAGGCTCCACTATAATGTCTGTATTAATGGAAATAGACTGGACTCTAAAGAGAGGTTTAAATACCTGGCTGTTGTATGAAAGTGAGTGTGTGGTCTT
scaffold148049_19970	scaffold148049	19970	0.380501	GACAGGACCTCAATCATCGTTTTTTCATGAAAATGACAACAGGTCCGCGGTCATGGTTTTTTCATAAAATTTCAGGCAGTTTTTCATGATGTTTTCGACA	C	G	GTCCGCGGTCATGTTTTTTTCATGAAAATGACAACAGGTCCATGGTCTTCGTTTTTACATGAACATTTCAGACATTTTTTTCANNNNNNNNNNNNNNNNN
scaffold104885_10097	scaffold104885	10097	0.378651	CATTTTTTTGCACGAGGAGACTCACCCCGAACGACTCCCGGGCAGCCGACTTTTCTTCAGTGCACACACAAGGGCCACTGCAAACACACACACACACACA	C	T	CATACTCCCTCCTTTCTACCACACACACACACACACTGAGGCAGAAAATGATCCCATGTCCCGCAGCATGAGCATCTCCACGCACGTCAATCACGGCGAG
scaffold342071_128	scaffold342071	128	0.376076	TAATGTTGTTGTCAGCGTCACCAAACTTTGGTGCGTGGTGATTGGCTATTAACTCACTTGGCGGGGTTTCCTCATCCCTGCGCGCTGACTCACAGGCACA	G	C	ACAGGCAGAGCCAACTTAGAGAGAAATACAGTGCGCGGAAACTAGTTAAACGCCAAATCGTAAAAACCGAAATTCACAAGTCAGTATTGAACCGTGGATG
scaffold136196_2466	scaffold136196	2466	0.376076	GATTTGCACAGCCATATTTAGCCCAAGCTGTATGGTATCTCAAGTCTGAGGCGAAAAAACATGTTCCCTCTTTCCAAAAGAGCTCCTGAACATCCTGCAC	A	G	CATATTGTAGCTCNTTATTCACTCACACTGGGAGCAGGCAGAAACTGAAGTAATGTGTGTCTGCCAGTGTACTGTAAGCATTTGTGTGTTTCTGAGATGA
scaffold6096_2916	scaffold6096	2916	0.376076	CACTGAGCCAACCTCTGGAGGTGGATTAGCTCATTGAATCCAAACTGTTTACGGGGAAAGCAGCTCCAGTGACGACACTATGTGGGCAGCTTGCAGCTCT	A	C	CAAATACAAACGTTCTGTGTGAAAGCGAAAAAAAGGAGAAAAAGTGAGTCTTTCACAGGAACAATCTAGTAAACACGGCCTCTGCGCGGAGAGAGAACAC
scaffold148049_16682	scaffold148049	16682	0.376076	TTCCTGTCATTTTATGACCGGGTCACATAAAAGAAACCTAAGAGCATCTGTAATTAGACCTGTACATAAGAGATGAAGAGTGTTGACCTTCTGAAGGTAT	T	G	TGTTGTTGTACAGTAGTGTTTAAGATGGGGGTAGTGCAAGGAGTCAGTGCAGACATTAAAGGTGCAAAAAATGAAGTGATTGTCAAATGTGAAAAGCAAA
scaffold54390_12952	scaffold54390	12952	0.375423	NNNNNNNNNNNNNNNNNNNNNGCGTTTTTCAGGTTGACCATCTCTGGATGTGTAACAGAAGTCGCGCCGGGTGAGACATGGGGCACTGCAGTGACCTGAG	T	G	TGTTTCACCTTGTTGTGAGAGGTGCAAATGTTTGACATCAGTGTCACCTTTGGCCAAGAATGCCTGAGCCACAGCCAGGCAAAAGTCAATGTATTGCATT
scaffold342691_25535	scaffold342691	25535	0.375423	TACTTCAGTATAAGATTTATCATACAGTTCATCTGCAAAGCCCTGAAGAACACACTCCGACATGATTGTTCATCAGCTTTCACAAGGTTTCCAGTCTGTG	A	G	GGAAGATGGCGGTGGTCCATGGTGACTGAGATTGTGAATGTGAAGCCCTGAGATGTTGTTAATGCCAGTGAGAGCAGGAGACAGAGCAGTGCCATCATAA
scaffold342094_46402	scaffold342094	46402	0.375423	ACAAGCTGTGCGTTTCAAATGCAGCTCTATAGTGTTCATGCTTACTAGAAAACACTGCAAAACAAATCATGTGCCTCTGTGGAGACTGATTTTTAGTTGT	A	C	TTTTTTAAACTTTATTTGTTGTTGTTGTTACTGGTATTACTACAGGCAATGATACAACTTATCATGTAACAATATCCTAGCTTAAGGCTTGAGAACGATA
scaffold36173_20433	scaffold36173	20433	0.37404	GTGTCCAACCTCTACAGCCCCCTGCTGCCAAGCTGTAGGACGCTTGGATTGGGGGACCTCACCACTGCTTGTACCCCCGTCTTCGATACCTCTTGCCAGG	A	G	CAGTTATGTCCGATCAGACACAGCGCTGACCAGCAGTCTGGTGCGCAACAATAGCCCGAGGGGCGCGCCTGAGCGTCGGTGCCACAGAGGACACAGCTCG
scaffold341776_23251	scaffold341776	23251	0.371773	CTTTACTGTTAAGTCCTTTATCACCAATACTCTGCTTTGTTAGAGGAGAAAGGAGAAGTTAGCCGAGGTTTTCTTAAGCTACTGTCACTCCCAGCTACTT	G	A	TCCATGACAAGTGTCCAGTTTGATGACCTGTAAGCACTTTCACTCTACCAAGTAAATCAAGCTGAGTGCAGCTGTGATTTTTTGCATTTAGGGTAAAAAA
scaffold114615_50795	scaffold114615	50795	0.371773	ATTTGTCTCAGAACTCATAAAAATGTTTCACATCTTGTAATTGTTTTTTTCTAAAATGCTAATTTGTTTTCTCTTTGCTAAAAGTGTTTCACACTTTGTA	T	C	GTTTGGTTTGCACTTCCCAGCCACCGTACCAGTTTTTTGTTTTTTTTCTCCAGCCGACTTGTCAGTAATTCCTGTTTGTCCTCTTCCAGGCTTCCATACT
scaffold260289_6099	scaffold260289	6099	0.371773	GCATTTCTTAAAGAAGAAGAAGAAAAAGGAAAATAAGTTAATCATTAATAATAGGCCAAAATACTCACACACATGAACAAACAGGATCATGCACTAATGG	G	A	GAAACGTCACAGTCCCTCTTCACATGTACTAACACCTGCTGAAAAAAAAGAATTGCTGATGGGGTAAGCTGATGTGAGAAAGAAGCAGCCCCCCCGGGGG
scaffold2112_8491	scaffold2112	8491	0.371773	CTCCCTTCTCGCTGACGATGGCCACGCGATGGACTAGAGGAACCGGGTACAGCAGGTTGCTCAGATACACAAAAGCCCTGAGCAGGAAGCAGAGAAAAGA	T	C	AGAAATTGATAAGTTATAGGATATTATGAAAAAACCTAGGGAGACACTTGATAAAACTGGACTGGACGGTGACTGGACAACAGAACACAGAGCTGCAAAG
scaffold87020_10827	scaffold87020	10827	0.371773	TAGTGTGATTTAAATACCATCAACCCGCACGCTAACTTGAGGTGAATATTTCTATCACCTGCTGTGTTCGCAAATCAGTGCAGCCCAACTTCACATTAAA	C	A	AAACGGGGGNNNNNNNNNNNNNNNNNNNNNNNNNNNNNNNNNNNNNNNNNNNNNNNNNNNNNNNNNNNNNNNNNNNTCCTGTTTGTGCATGTGTGTTTCG
scaffold35712_19469	scaffold35712	19469	0.371773	TTTCCAATAATGTGGATCACAGTCTTATATTGACCTGTACAAGTGTCTAAATGTAAAACTGTAAACATTTTTCAATTCAACAGGNNNNNNTACATTTCAG	C	T	GGTCTTACCTCACATCCTTTGATGCAGTGGAGCAATTCTGGGTGTGGATACCATTTCAGTCCCATTGTACAGACTATACTCTGAAAGATAAGACAACAAG
scaffold20029_40235	scaffold20029	40235	0.371773	AATATGTAGCCTAGTGCAAAATAAAACTACAGCAATATGTAGCCTAGTGCAAAAAAAACTACAGCAATATGTAGCCTAGTGCAAAAAAAACTACAGCAAT	G	A	TGTAGCCTAGTGCAAAATAAAACTACAGCAATATGTAGCCTAGTGCAAAAATAAAACTACAGCAATATGTAGCCTAGTGCAAAAATAAAACTACAGCAGT
scaffold67541_15126	scaffold67541	15126	0.370345	GGGAGAGAGAAACACAAGGATACTGACATCACAAAACAGGAAGTCACATCAAAGCACTGAAATAAATACAATACAAAACTAATCAAGCAAAAATGATGAG	G	T	TTTTTTTATTAATGTTTAAATGTCAAGTATTCCCAAAGATGTGTCATAAGACTACAAAACGCCTGTGGACTGTCAGTCCACACACTGTCAGCCGTATGAC
scaffold183979_2414	scaffold183979	2414	0.370345	NNNNNTAAGAACAGCTTTGTCCCAGCAGCCATTATTTAGTGGAACAAGGATATGTGTGTTTATCATGTTTGTTTGATTGTTGTCTATTTTCTGCTTGATG	A	T	GGTTGTTGGTAACTCTATGAAGGTTTTCTATGGAGGGACAGAGATAGCAGGCCGGGAAGCTGATTTAATGCCTTTAAAAGGTTAATTTATTTATCTATTT
scaffold121692_19801	scaffold121692	19801	0.369048	AACGTCACTGGAAAAAAACACCACAATCACTGAGCTTAAACTTCTGTGTAGGTAGCTAGTTTCACCAACGTTAGCTCGCTAACCAATCCAGCTGCACTAA	C	A	TTCTGCAAGGCTAGCTTGAAGGCTCTTGAATGTCAAAGAATCCACCCAATATGTTTTACTCAAATTCTGATTGATCAAGGAATATGAGAACCTCCAATAT
scaffold70758_20544	scaffold70758	20544	0.36747	AAGGAGTCTTTTTTTAACATATAGTGTCTACACACCCGTTTTATTCCCTCTGGAGCGCACACAAACAAAAAAGGGGAAATCCTTTATTGCAAAATAAAAT	A	T	AAAAATATTAAAACCTTGAGCACAACAATCAAATCAGTTTATCCTTCAATCCATTGGGGGTTTGTGCCACATTTGAATAAATTATGTTTAGCATCTGAGA
scaffold19303_25221	scaffold19303	25221	0.36747	CTCTTTAGCTTAACCTTCATTCATCACTGTCACTGGACCAGACAGCCAGTTACATATGGTTGATGTAGAGCCTGTGTGTATGTGTGTGTGTGTGTGTGTG	T	C	GTGCGTGCGTGCGTGCGTGCGTGCGTGCGTGCGTGCGTGCGTGCGTGCGTGCGTGCGTGCGTATGTGTGCATGCGTGTGTGTGCGCATGCGTGCGTGAAA
scaffold126985_23049	scaffold126985	23049	0.367056	CTGGAAGTTAATTCAAGGCGCATTATACAAACTGGTCTGAGCTTTGGTCAGTGGAAGAAAACAGCGAGAATAAAACAAACATGGATCAAAACAACAGCCC	G	A	TGGACGGACTGCTGCACAAGATTGTTTGCGTCAGAAATAGACACACTTCTCTGTCATCCATTTTGCAGTATTTTGCAAATCAATGTGGATCAGACCATGT
scaffold67580_16755	scaffold67580	16755	0.366667	ACTGCGTGCAGCAGTTGCTTTTCTTTAAAACTGAAAGGCAAAGTTTTTGCGGCTGCTTCTATTCCTCCTTGCCTGTGATTTTGAGTGCTTTTTTTTTTTT	A	C	ACTTCAAAGGCAACAAGCTAAGAAAGAAAATAGCAGTGAGTTTTGTGTACCTGCTCTGCCTCCAGGAGACATGCAGATGCTTTGTGTGAAGAGCTGAGCA
scaffold7781_34544	scaffold7781	34544	0.364618	TAGATTTTAGTGTAGTAACAGAATCTTTAAATTTAATGACGCTGATGAACACTTTTCCTAGTTTGAACCATCTGAGATGGGATACCCAATCATAGCAACT	C	T	AATCCTAAAGATGCAGGAAAGATTATCTCTATCTGAGCTTGTAGTGCCNNNNNNNNNNNNNNNNNNNNNNNNNNNNNNNNNNNCATAATGCCCACACAGT
scaffold341425_2593	scaffold341425	2593	0.364618	TCTGTACTGAGCATGAGAGTTTCTTAACTAGCAAGTACCCAGAAGAAGGCACCAATTGATGTTAGAGACTATTTTTGTCCAAAAAAGTACATACTTGCAT	G	A	TTTTATTTACGTACTGCCAGTAAAACTGTCTTTAAAATGTTCTTTTAAGTCATTTCTTACTAACATTGAGGCAACATTTACTGGGACAAAATTAGACAGA
scaffold341776_21139	scaffold341776	21139	0.364618	AACACTACTTTAGTATGTAGCACTAAGTAAACACACTGCCTTCATTGTGTCAAAGCGAAGCGGATGTGTGTTTTTCTTTAACTAGGGCAAAGCCCCACTA	G	A	CTCAGTGTCCCCTCGAGGAATACTGCATTAAAGTATAAAGACAGACCAGTATTATTAAAGGCACAGAATAGACTCCTTACACAGACAGGCTGGTGCTTCA
scaffold67611_22732	scaffold67611	22732	0.363095	GGGTGAAAATATGAACCTCTTTTGTTATCAGTGGGTTAATGGAGCACAAAGTCATGAGAGGCTGGCTAGTAATGTGGCAGTTGCTACAGAAATACCTTGT	A	G	GTAAATGCAAGAACTTAAAAGCTGAGTCTGAGTCTCCAATATAAATTCAATAAGTCAGTTTCTTTAGCCTTACTCACCTTACTAAACATCATCAGACTTA
scaffold17554_16867	scaffold17554	16867	0.361905	TGTCTCTATCTCTGTGTGTATGTACTTTTGTGGTAGAACAGAAGCTGGATGTCAAAGATAGATGGTTGCACTGTATTTATTTCTGTGTGGGTGAAGAAGA	A	G	AGGGTAATAGTATGTTGTACTCGCAGCTGAGATAGTGCTTTATGCTTCTGTCAGATGGTATCAGTGAAAGGTGTGTGTGTGTTTTAGTAACCAGCGATTA
C7858281_29695	C7858281	29695	0.361905	GATAAAGTGAAGAAAAAGCATGGCCCAGACTCTGCACAGCTATAAAGATACAGTCTCTGACACAGCAGGAGAATGAACTATTTATCAATCAATCTAGACT	A	G	GAGGGGAACGCTGTGTGTTCATTACTGCTCTCGGAGCTGGAATGAAAAATGATATTTTTGTGCGTACGAGTGTGTGTGTGTGTGTGTGTGTGTGTGTGTG
scaffold114470_4223	scaffold114470	4223	0.360465	TCGTGTCAACAGGGCCTAAATTTAGTCTCTGCTGTGGTCTGAATTGTTCTGAAGCTCTGAATATGAAACACACCATCAGCTTTGAGACACAACTGTTTCA	G	C	CCAAACACACACACACACACATACACACACACACACACACACACACACCTGTCACTAACATCAAGAAACAAAGCAGTTGAGTGTTCGTGTGTGTGCGTCA
scaffold1032_20956	scaffold1032	20956	0.360465	GAAAACCCTTGGCTGCAGTAGCAAATTAACGGCTCAGTAAACTTCCAACAACTAGTTCAAATTATGAACTTAAAATCCCCAAATGTCATCCATCAATTCA	C	A	TCAGCACACTTTCTTATGCAGTTGAACATTAGGAGGTATCCCAGCATTCACTTTCTGATACATGTTTAATAAATTCAAATCAGGGCCACACAGTTTGTAA
scaffold225872_3652	scaffold225872	3652	0.360465	TTCTAAGTGCTACTAAGCACTGAATGACAGAGACAATTTTGCCTTTATGTGCAAAGATTTTGTGGTGGGTGTTCAATTGCTTTCAGAGGGAGCTTTTGTT	A	G	GGTTAGAAATTAATTCTTTTTTTCTATCTGTGAAGCCCATTAAGAGCTTGTACGTGCTATTGGACGAAAGAAAAAAGCATCACCTGACTTGACATTATCT
scaffold8367_29244	scaffold8367	29244	0.359431	TAAATCATTTTTATGCAACCGACCCCAGAGTTCCACAGGGTCGCATTCTCTCGCCAATTTTATTTTTCAGATTTCACAAACCAGATCGAGTGCACTATAG	G	A	AAACTTAACATTAGTTAAGAACGCTGACGACATGACCTTCGTGGCCCACTATTGGACAGTCAGGAAATGTGTACACCAACTATGTTTGATAACAGCCGTG
scaffold341269_840	scaffold341269	840	0.358864	GGTGATTTCATATAGGGACGCTAATCAACTGCTTCATTTTGTTATCTATGTAGCTGTGCAGTCAACTTATAACCCCTAACTATTTCAGTGAATCAAATAC	T	G	TTTTTTTACCAGAGTTTGAAAAAAGAAAAAGAAAACAAGGGCTGGTAAGAATCACTCAAATGTACAGAAAATTTAAAATTCAGTGTTAATCCCTGTTAGT
scaffold137409_8747	scaffold137409	8747	0.356312	AAACTTATTTAATGGCTACATGGAACCAAGAAATAAAAAAGGCTTGTAAAACTCACCTGAGTCACACAACTGGTTCTCGCTGATCGCCACTGCTCTGGTA	C	T	AATGTAGTTATCTAAACCATGACTGCACTGAATGGAGAGAGAAGGATAATCAATGAGGAAGCAGAGTTATTAGATTGGAATGTTCATTATAATTACTGAC
scaffold72128_49506	scaffold72128	49506	0.356312	GTAGAAGTGAGATGAAACAAAAGCCGTGTGTTTGTGTGTGTACGGATGTGTCAGTGCTTAGATGTCCGTCAGTAAGAAAGAAAGACAGGGTAGATGTTTG	T	A	GTAAAAAAAAGAATTGAAGAGGTGTC
scaffold17554_22887	scaffold17554	22887	0.352792	NNNNNNNNNNNNNNNNNCAGTATCAGCTAGATGATCTCGGTGCGCTGGGAAAAAAAAACACGAGACACATTATTTGACTATTTTCAGTGCCATTATTTTG	T	C	CGTTTTATTCTGTGCTCTGAACCTTCAGTTTTCTACGTGTCCTCTCCTTGGAACACGATGTTCTTTTAGAGAAATGCATCAGATTTGTTAAATAAGCAAT
scaffold111926_15534	scaffold111926	15534	0.352792	CATGACTTATGACCTCTGGGAAAGACGAGGAGAAAATGGGTCTTAGAATATCTTCAGGTCTTAAACAAGCCGGATTGGGCTTTATGGAGGGGGGGGGGGG	G	T	GTTTAATAATCTCCAGAGACTCATAGCTCACTTTGGCTTTACGGNNNNNNNNNNNNNNNNNNNNNNNNNNNNNAGTGCTTAGGCACTTAAATTACAAAGA
scaffold342553_957	scaffold342553	957	0.352381	AGTTTCCTTTATCTTTGTTTCAACCTGCAGGCGGAAGGGGAAGGAGCAGATGGAGTTGCTGAGGAAGCACCACACAGAGGAGACTAAGCTCCACAAAAAG	G	C	AGGTTGATCGCCTTCAGAAAGAGATCGAGTGTAAAATCTGAAAGCTGAAACATGATGACGGAGGCGGAGAGGCCGGTTTTGATTTCATGTCCTGAGAGTC
scaffold1178_1636	scaffold1178	1636	0.352381	ATGTGGGATGTTTGATGTTTTATCTGTAAGTTGAATGTGTGTTCTGGTTAGTAGAAGTGGCTTCATCAGCTGATCTCAACAGCACAGACTCTGGCTTCAA	G	A	TTAGCAACATGTCAGAACCTGTCTCGAGGGTATTTTGGCGTNAGGGTGAGAGGAACAATAATGAACACTAACACTCCAGTCATCAAATGATCCAAAACTG
scaffold18909_13503	scaffold18909	13503	0.352381	TATCAGACGGCACATGTAATTTCATAGTTTGTACACAAATAAAGCATGTTTTTGATGACGTTATGAGAAATAAACCAGGCAGGATTGTAACCTTTTAAAT	T	G	TCTCATGTAAATTTTCGATATTTTTCGGCTTTTTTAGAGCGCCGTTTTTTACTGCTGCTCCACATCTCCCGTTGCTAAAATACATTCTTCAAAAATGGAA
scaffold14550_20831	scaffold14550	20831	0.352381	TGAAGCCTGCATTCTGTATATTGACGTGTCACCAGTGTTGGGCAAGTTACTTTAAAAAAGTAATTAGTTACAGTTACTAGTTACTTCTCCCAAAAAGTAA	G	C	TTAAGTAGTTACTGAGTAACAAATTATAAAAGTAACTAGTTACTTTGGAAAGTAACTATTGCGTTACTTTCAAGTACATTTTTAAATGCTCAAATATGTC
scaffold111926_24315	scaffold111926	24315	0.352381	NNNNNNNNNNNNNNNNNNNNNNNNNNNNNNNNNNNNNNNNNNNNNNNNNNNNNNNNNNNCCGAGTTTGGTTTCAATATTAGATGTGTCAGCTGCCCTGGA	C	T	GTGGGGGGGCTTCAAACAGAGGTGCGGGTGCGAGTACAGACCCTGCACCTCTTTTTTTAAGAAGACGGCGGCACGACAAACTGAGGAGAGACTTAAGGAA
scaffold63110_26509	scaffold63110	26509	0.35216	TGGCTTGAAAGTACTCCAGCATCCTCTGCTTCAGCATCTGAGGAAGCCGATGCACACGGATGAAGTCCTTGAGATCCTTCATCCGGGTGTGGTAGAGAGA	G	A	CGCCGGGAGTACATCCGCTGGATGATGGCTGTTACATTCCCAAAGACGACTGCATGCATCAGGGCTGGAGATGGTACAGAGTTATATTAAATGTCTTCCG
scaffold7899_13348	scaffold7899	13348	0.352159	ATGAGCCGGAGTCTTTAGAGGCGCTGGGAGCTACCACTGAAAACCTGTTTGTCATGGTAATACCAAATAAACTCTATTGTACACAAAGCACTATTAAAAC	G	T	GCTGACTGTGANNNNNNNNNNNNNNNNNNNNNNNNNNNNNNNNNNNNNNNTCATGTAACACAAGGCAAACACAGCAAAGTACATTACTACCATGTCCTTG
scaffold126904_49090	scaffold126904	49090	0.352159	ATCTTGAATTATGCCAACAACAACATGTTGACTTTTATATTTAAACAGTATCTAAACTTTTTGCAATAACAAAGATTTTTGGGACACAAAGTGCCAGACA	T	C	AGATACAGTATGTTGCTGCACTGGCCTCCTGCTGTGTATGTATTTCCACTATCCCCTTCTTCCCCATTTATAACAGGGTTGACACAGACACACATTTTGT
scaffold192132_22443	scaffold192132	22443	0.349057	AATAAAGAAAAGGAAAGCCGTACCCCGGACTGAAAGTGTGGTTTGTGGTGGGTGATGGGGGGCAGCGAGGGAGGAGTTGGGTTGTGCTGCTGGTAAACTG	T	C	GACTGAAGTCGCACTCTGGGAAAAGGTTGATGAAGATGATGAAGCAGTTGCAGCCTTCACCACACCATTGGTGATGATCTCCTTGATTCTATTAACTGCC
scaffold313861_11919	scaffold313861	11919	0.347619	TATGTGCGTCAGATCGGCACAAATCAACGCGTTTCAGGAATTTCACTCACGCGCACCCACACACACACACACACACACACACACACACACACTCTCTCTC	T	A	CTCTCTTACCGTCTCTTTTTCAGTGAATGACCATTTGCTCGTGTGCAATAGGCAACTTCCTTATTAAAAACTATGAACAGACATTACAAATAATCCTTAA
scaffold31303_35442	scaffold31303	35442	0.347619	CGACCTGGGACCGGTGCACCCCTCATTAGGCGACCTGGTGGTCCCGGGCTCCCCCAGGAGCACCATATCGATACCGAACTTAGTGCGGACACCCGATCGA	T	C	ATAGTCCGATGTTGACTGAACCTAAGGTCTTTTTTAATGCACTCACAGAGTTAAAGCTCAATCAGTGGCCTAATTAAAACACTAGTTCTAAACTTTTGTG
scaffold222_3865	scaffold222	3865	0.347619	GTCACCCTGCAGGCCCAGGCAGAGGTGCAGGGTTTCAGGAAACTTGAGCCACTGTGGGCGCCTGAATCTCACATTTCATAACAAAGCAACATGCTCCCGT	G	C	TCAGACCTGTGTGGCTTTACTGCTGTCAAAATTCAGCTCCTCTGTCAGTCTCCTAAGCAGATCCATGTTTTTTTTGTTACTCTGTAGTTAAATATGTGGT
scaffold90315_18654	scaffold90315	18654	0.347619	ATGCAGAAAACTGCAGTTCTTCTAGTGTCCACTTGAGGCTGGCTCCAAAAGCCATGAAGTCACATACACACCCCGTGTTAAAATGCCCATTTTGACAGCA	G	T	AACTAAACAAGTTAATAGTCTGGTATAATAAAAAAATGTTTCTAAAGATGTTTTTATTAGAACATGTTAGTTCCAAAAATGAATGCACTAAATAAGCTAG
scaffold25736_20379	scaffold25736	20379	0.347619	TGTATGGAGGCTGTAGTCCTCAACGCGGGCGGCCCGGGTTCGAATCCAGCCTGTGGCTCCTTTCCCGCATGTCAGTCCCCACTCTCTCTCCCTGATTTTT	T	C	CGTCTCTATCCACTGTCCTATCTCTCCAATAAAGGCACAAAAAGCCCAAAAATAAATCTTTAAAAAAAAAAGAAACTTTAATTGTTTTTTTTAATCCATA
scaffold222_22331	scaffold222	22331	0.347619	ACGCTCGCTCTCCATGGAACTTCTTACCAGAGGACACCTACGAGCAGTCTGACGAAGACCAAGACTCTGTCAAGGTAATAGATTTAGGGCACAGAGAGAA	G	A	AATATTGGTCGGTTCAGTGTTTCCTTCACAAACACGATACTTAATTAGTATAATAGCCATCACACGCCAAGAGAATTCCACTGGTACGTCCCTCTGGTCT
scaffold6347_1296	scaffold6347	1296	0.347353	TCACGAGCCACTCTGCTCAGGCGTGTGACGGACAGCCTCTGAGACTCCACTGTCCTCGTCACTCCACCATCTCCATCCAGTCTGCGTTTTACGGGAGTGG	C	G	GAGGCGNNNNNNNNNNNNNNNNNNNNNNNNNNNNNNNNNNNNNNNNNNNCACTGGGTCTGATTGGTAGGGATGGGCGGTTGCCAATTTCAGTGGATATAC
scaffold25946_1870	scaffold25946	1870	0.347353	NNNNNNNNNNNNNNNNNNNNNNNNNNNNNNNTACAGAGCTAGCAGCATCACTTTGAAACATCTTTACTCATTATGTCAAAATCATCCATACAAAGAAAAC	A	G	TGGATATACTGTTTGCAAAATAAACTTTGTGGAGGGTTGGTTTGTTTGAACCTAGTGATCCCCAGAGCTAAAGGGAGCTCTTGGCAGTAAGTGTAGGAAA
scaffold313425_34799	scaffold313425	34799	0.347353	AACACTGTTGCATGCGTGAATCACAGATCTTTATGAACAAAGCGTTTGAAGTTAGACAAAATACATGACATTGTTTAAAGCTTTCTGTATTTTCCCCCAC	A	G	GGAGTTTGCAACAGATTCTGACATTCATGTAATCACACCATGGTTGGATTGGCTTTCATTTATGCCAAACGGTCACCCTACTTGTCCTTGCACAAAAACA
scaffold21891_72711	scaffold21891	72711	0.347353	ATGTGGTTTTCCCTGTTACGGACAGTGATGAGGAACTTCCAAGATCCATACGAGTACATCCGCATGAAGTTTGGTGGGCACAGACAGCTATTTTGCCTGT	A	G	ATACAACAGGAATCCTGTACATCAGTAATGAACTTTACTTTTACTATCATTGTAATGCACAGCGGGCCAATGTGTAATTTGAGACCAACTCTGAGTCCGA
scaffold65142_163	scaffold65142	163	0.347353	CGAAGCTGCAGGAAGTGACGTTCTATGCGCGTTCTCGACGTCCTCCTCACACAGCTCTACTTACAGAGAGCAACAGTTGTGCCTGACAGGATGGAGAATG	A	G	AACTAAGATGGAATCTGTTATAACAAATAAACGACCGGCCTCTAGCACAGCACAGACTCCTTCGCAGACTCCACGTAAGCACGAGAAATCAAAAAAGGGT
scaffold21737_20659	scaffold21737	20659	0.347353	TCCATTCAATCAAACGTCCTCATCACTGACATGCTCTACATGTGAGCGAGTCGAATAGTAGTCAGTAAACTTTTGACTCCCGGTACTTGCTGTCTGTAGC	G	A	CCACCTTTGGTCCTCGTACAGCTCCGTTCTACAAACACCTTTTAAAGTTGATTTGAAAAAGTGTTTTCTGTATGTTTTGTATGATTTATTTGTGCTTGTA
scaffold24036_29069	scaffold24036	29069	0.345238	CAGCTTTAAAAATGTGATTTCTGAAACAAGGCACAGGTTCAGGAGAATGGATATGTGTTTATGAATGTATCTGTAATTATTTGAACTGAATAATGTTTTT	T	C	ATTGTGTTGCTGCAGGGCACCCAGGGGACAAGGGTTCTCCCTGCTAAAATAAAGGATAACTTAGAAACAACAAAAAGACCGTGTTTAGCTTAATAAATAG
scaffold35169_2457	scaffold35169	2457	0.345013	GTTCCTAGCTTTCCTTGCTTCATTGGGTCTGCCATCCTTTCGCTCACTCCATCTTCCTTGTCCAATCTATAATGCGATCATAATATCCCAGTTCTTTCCT	T	C	ATCTTAAATGCTTCCCTTCCCACTTAGCATACTCATGCATTTATCCATTCTCTCGCTCTCTTCTCCATCTGTCCATCCCTTTGGGATAGATATTGTTTTC
scaffold83630_20809	scaffold83630	20809	0.345013	ACAAGCGGCGGACAAAATTGTCCTTCTCTCGAGCTGCAATCACCTTTGTCCTGCATTGTTGTGTTAGCATGCTAATGTTAGCGCTCTTTAGTTAGCTCGT	A	G	GCTTCACATTTCATGTAAACTGACACAGAATGACCGTGATCTAAAAACACTTACGTTACATCCAAATAATCAGTGAGTATGTTCTTCTTCTCTAGTCCTT
scaffold342508_10977	scaffold342508	10977	0.343066	GTTTGAAAAGGTGGAAAAGGGGTTTAATATGTCCCCTTTAAGGCCAATGCTATCTCCTCTTTCATCACCATTATTGACTGATTTCAGTCAGATTTCCTTT	C	A	AAACTTTTTTATTCCTAACTCTTCTGATCCACATCCCTGTTGCTTTATAGTGCGGCATTTGTTTCAACAGGAGTTGCAGTTCATTATGTTTTTACACTCG
scaffold339380_23002	scaffold339380	23002	0.341914	AATTTGCTCGGGATTAGAGTAGAACTGCACATGATAAAGATAGTGTGATGAATTGAAAATGCATCCATAGCTTTTTAAATCTGCAGTGGTACAACTCACT	T	C	ACATCTAAAGTTTTCCATCTTCCTGTTTGACAAAAAAACAGTTACCAGTTTAGAGAATATTCCTTATACCAAACAGCAACAGTGTTAATTATTTTACTTT
scaffold258458_7509	scaffold258458	7509	0.341914	TACTGACTAATATATGAAACGCAATAAAAAATATTGATCCAACATATGACACTGTGGCAGTGTTTGTCCCAGTAAATATAGATGTGTATATTCCCGAGAG	T	A	AACAGCAGATGCGTGACTCGTGCCTTCAGGTCTGACTGTTAGTGACATAACTGTCAGCAGGAAGAAGTGCAGCTGCAGCAAGCTCACATTGAAGACTCTT
scaffold8192_17321	scaffold8192	17321	0.34127	GTAAGGTGGGTTGGAGCTGCCTCTGTCAGACTCATTCTTAATCAGCCCCCGTCCTTACAGACATGTTTCTTTTTGAGTTGATCAAAGAGGTGACTTGTTA	A	G	GCAGCCTCCGGCAACATCTGTCGCACTGCACAGCCCGTTGATAATTACATTACACTTAATATTCTGCTTTTGAAAACCAAATCATGTTCAAATTGTCTAA
scaffold191289_10511	scaffold191289	10511	0.34097	TCCGCGTTGAGGACTACAGCCTCCGCACACAGGACGCGCGCACTAACCACTGTGCCACCAGCGCCCCAACTCAGACTTTCTTCAGTTTGAAAATCACAAC	A	C	CACGGCTCACTGACGGCATCCTGGTGTTTATTTATTTTTTCAGAGCTTTGGTTTTATTTAATTGTATAGTTTAAAAGATGTTGGCAATCACTTTGAGGAA
scaffold342581_2414	scaffold342581	2414	0.339964	AGGGTGAGGAGCAAACATCTTTAAATGTTTGAATTGTTGAATAAAAAGTGACAGCCTTAAGTTACACTGTCAATGCTATAATAACAATTATGGACCAGTG	G	C	AAGCCCAAAATAACAGCACAATGACAAAAACTACTCTGGAAATACTTTTTTATTTACAATCGGTTCATTCAAATGTTAACACCAAAAGTTTTGCAATTGA
scaffold78192_29154	scaffold78192	29154	0.338095	TACAGGACTTCTCAAGTGGAGTAGATTGGCTTCAGCTTCGAAGGCCAGATCCTACTAAGGAACTTTGAGGTTTTCTTCTCTTTGCTGCAGAAATCACTGC	T	C	GTAATATCTCACTTTTTGGATAGCTTCTATCTGCCTGGCCCACGCCGTTTTACTTTTTCCCTCTCTGTCTTTCTTCCTCTTTGCCCTCCCCCTGCAGAGA
scaffold8683_35722	scaffold8683	35722	0.338095	ATCACATATTATAAAACACTTTAGCTACTTTTAAAGGCCAAAGAAAAAAGGTACATTCTGAGCTGTGCATTAGAATTATGTATTGATTTTGCACGTCTGT	C	T	GTGGGGAGGCCACTGAGTTTCCGCTGAGCCTAAGGGAAGACCAGGAAAGACTGCTCTGAGGACCAGAGAGGTATAAGAGGTTGAAAGGTCGGATAAATAG
scaffold12041_37565	scaffold12041	37565	0.337302	AAAGGACTTTTTCCACAGCAGACTTTGTGACCAGTCATAGCAGGTCAATCACAGGTGTCACTTATAACAATAATGATGCCACAACAGTAAGTTCTTAGAG	C	A	AAGCCAGAATGTTGCTCATTTACATCTGGGCTATTTAAAAAAAATCTCTTATTTCATGAAGAAGAACTGTTACTGTGGCTTTGCTCGTTGGCATCACAAA
scaffold34413_19032	scaffold34413	19032	0.336735	GGACATGAACCTGTGACCAGTGTGTCAAGGACTACAGCCTCTGTATATGGGGCACCCGCCCCATTAACTAAGTTAAACCACCGCCCCAAATAATATCTTT	G	A	AAGTGTTTCAACTTGTTCCATAGGTGATATGATTTAACATGTGCTATTGGTGATGCTTAAATGTTTGCCTTGTATATAAGCTGCTAAAAACTTTTTTTTT
scaffold330681_19164	scaffold330681	19164	0.336476	AGTGGGATGAGAGCAGCTCTATTTTGGGGTCTGGAGCTGTGTCCCCCTGTCAGTGTGGGGAGAGAGATAAAACCAGAATACAGCAAAGAGAGAGCGAGCG	C	A	GCGAGAGAGAGAGAGAGAGAGAGAGAGAGAGAGAGAGAGAGAGAGAGAGAGAGAGAGGGAGG
scaffold341713_38100	scaffold341713	38100	0.336476	ATAATGATCTGCTTCATTTTCAGCTCTGCTCACCAGTATGATCTAAACCGCTCATTTGTTTACCGTGAATGTATCAACTACTCAGAGCATTGATATAAAA	G	T	CCAGAAACTGTCATTATAGCATTTGACTCTGTTGCTTTGTCTGCCATCTGGATATGTTGTAAACATTGCACTTTGACTTCCGCTGCATCCTTTTTAAACA
scaffold342579_2181	scaffold342579	2181	0.336476	AAACAGGTGAGTTTTAAAAAATAAACCCCTTCATTTTTAACACCTTGAGGTTGCTCATCTTCTCTCTCTTGACAGAGGTCACGCTGTATGTCTCTTCCAT	T	G	TTTTTTTTGCCACTGTGACAATTTTATTGTCTGTCCAAAGGACCAGCAACACTTCTGCTCAGGTCAGAACCTTAGACGTTCCCCTGTATGGATTCATGAA
scaffold82894_2146	scaffold82894	2146	0.335443	TGCCTGAGGAGATAAGGTGAGCAGAGTCGGTAACATCTTTTAAATCACTTCTTAAATCTCACTTTTATAGACTCGATGTGATTCCCCCCTTTCATTAATC	G	T	TTCCCTTCCTTTATTCATTTTATTATTCTTATCCTTTTTACTCCTTCTTAACGCTTCTTTTAATGACTAAGCCTTTAAATTGTATAAAAGTATTCTTTCC
scaffold134200_2891	scaffold134200	2891	0.335443	GACTGGTCTGATGCATACTGCTCATTTTTCAGAACCTGTACGACATCTGGGTATTTTTGGCATACTGAGGATCTCGCATTTGTTCACATACTGCATACTG	C	T	ATTTTGACCAAATCAGTACATATTACTAGTATGGAAGGCGGTTTTGAAAAAATTGGCATACAGAGGCCATGACAGAGATGATAAATCTAGTTAGAAAAAT
scaffold342350_13295	scaffold342350	13295	0.335443	AGAATCTGATCTAGCTTTTATAAACACAGGGACATTTTTAATCTTTAGATTTAGAAAAAGTTATGATAAAATCCAAAATAACTAAGTAACTATTGTATTG	A	G	AGACAGTAGTTTATGAAGAGGTAATTTATCAATAATACAAGATTAAAGACGGCGTATATGGTTATAACAGCTCAATAACAATGTCTTATTCTTTCACATC
scaffold8656_1414	scaffold8656	1414	0.335443	CTCTTGGATGAGACTTCGAGACATGGAGGGGCAGACGGCGTAACACTGGAAGAAGCCACCTACTGTGTTACTGAGACCCAGTGCCACCAGCTCCTATAGG	C	T	CAGGGTAAAAACAGAGATCAGAGAATTTACAGGCGGATGCAAAAAGAGAAAAACAGAGCAAGGCAAACCAGAATGTATAGATGACAGAAACAGAAAACGT
scaffold6094_18197	scaffold6094	18197	0.335245	CATTTTATCATATGTTTTAAGTTTTTCAGGTGTTTGTACATCGAACTATCTCATGAAGCAGGTCTGTATAGGACAACTAACTNTGCTCTTGAGAAAAAAA	A	T	AATCCCGCACTCAAGTGTGGACTGAAACGTTGTGATTTTTTTCAAATAAATTGGTGATGCTTAGTACGTATAGTGTGTAGGATCATATATTTAAATAACA
scaffold342689_27448	scaffold342689	27448	0.335245	TTTAGTTAAGACCTTGATGTCAAAGTAATGTAACAGAAAACACTGTTTTAAAACTGCATTAAATAAGTACGGAAAATGTAATATGTGGGACTGTGGCTAT	T	G	TCCCTTCACCTCACAGCAAGGAGGTTTCTCGTTGGAATCCCCAGCCCTACCCATCCATGCATGGGTTCCTTCCTGTTATGCAGCTTTCTGTCCTACAGTC
scaffold86967_12415	scaffold86967	12415	0.335245	CCCTCTAATGCCCCGTCGTTTCCTCCTCTTTCAGGTTCATTCAGGACGCTAAAGATGTTGCCAGACAGGGGGACATGCTCAAAGCGCTGGAGCTCTTCAA	A	G	ATGGCGTACAAAATTCGACAGAGTCAAAAACTTGAAAGCAGGATAAAGAAAATTGAAGAACTTATTTCTCAGGATGAATCTGAGGACGAAGAAGAGTTTG
scaffold122530_10816	scaffold122530	10816	0.331335	ACAAGCAAATACATCAACATCTAAAAAAAACACACAACAACCTGCAAGGTGCTGTGAGAGAGCAGACAACAAACAATTCTCCGATATGAAAGAGAGCAGA	G	A	AAAAACATCACCGCATGCAAATTCAGACTCAAATTGACTTCAGCATTACTCTTCTCTTTGTGCAAAGTCAGGTTGACTTCAAGTTTTGGGCAAGCAGAGG
scaffold174949_19076	scaffold174949	19076	0.331037	GCAAAACATTTTGATATTTGAAAAAAATCACAAGTCATTGTCCTTATTAAGAAGAAAAGGGGATACTATGAATATGAACGATGATATCAGAGGAGATAGG	T	C	CTTGAATAATCACTTCACTATANNNNNNNNNNNNNNNNNNNNNNNNNNNNNNNNNNNNNNNNNNNNNNNNNNNNNNNNNNNNNNNNNNNNNNNTCCTGTG
scaffold215964_1862	scaffold215964	1862	0.330922	TGGTTTGAGAAAGGCTCAACCTCTTGGTTTACAATGTAGAAGCAAATGCTGAAGGTACGGTGGCTGACAGGTGCAAAGGTTTGGCAAGGGCCGAAATGAC	C	T	TACTTAAAGAAAAAAGTGAAGCATTGTCAGAAACTATGCAAATTAACAAGCAAATGCAAAAGTGTCAAAAACAAATTCAACATCAAAAACACCAACTGAC
scaffold342620_13166	scaffold342620	13166	0.330922	ACGTTAGCTTCCTCGGGGGGGCAAATGGGCCTGGTCAAAATGCTTCCAGGTCTATCTCCTTGGAGATCGCTTCTATAATGTGAATGTTTTGGACATGGTT	A	T	ATCTGTCACTGTTACTTGTCGTTTCAGATCAGTCAGCGTGGACAAGTGCAGAGACACCACAGTGGTCCTGGGTCCTGTTGAGACCAGCGTCCACATCCAC
scaffold64341_25313	scaffold64341	25313	0.326401	GCTTACAAGATATTCCACCTGTGTGTGTATTTGTCCTTCTCTAGTGTATTCTGTGGGAATTTCCTTTGACTATAGAAAATACTCTGTACATGTGCTGCAC	T	C	AAAGACTGACAGAGAAGTGAGAACGCAGCTGGTGAACATGGTGC
scaffold144220_32773	scaffold144220	32773	0.326401	NNNNNNNNNNNNNNNNNNNNNNNNNNNNNNNNNNNNNNNNNNNNNNNNNNNNNNNNNNNNNNNNNNNNNNTCCAGAAGCTCCCTTTTATAAAACAAAAGG	C	T	TGATGTTTAAATTAAGTTGTAGATTAAAAGGAAAGGAAGATTTAATAATGTAAATAAACTTACAGCAGGTCCCATCTTGCCATCAGGTCCAGGGCTGCCA
scaffold82746_34176	scaffold82746	34176	0.326401	TTATAAAGCCCAAATAGGAAAAGTGAACTGCTGTGTCAAGAGACATGAGACACATGCCTTTCATGGCAAAAGATGCTAGACTTTAATATGTAGGATTTCA	T	C	GATTTATTAGTAATTGACTTTCTTTTTGATAACAAAACAACATGGATGATTGATTTATGAAATAGTATGAGGCAGTGTTGCTGATTAAAGGGTCTCACAA
scaffold68246_18326	scaffold68246	18326	0.324961	ACAAAGTAAGTTGTTTTATTGCATCAGAAAATATGTCAGGAGCAAAACCAACAGTTCGTAGTTTGTAGTTATAGNNNNNNNNNNNGGTAACAATTAAAAT	G	A	GCTGCTGGCTGTATAAAGGTTGTTAATTCACAGCGATGTAAATAAAGTTGTGAAATAATCCTCTCTGGCCTGTTTGTGTCCCTCTGCAGAGGCAGGTGTT
scaffold342508_9151	scaffold342508	9151	0.323308	CCTTCTTCCTGTTTTCACACTGCATGATGATTTCTTATTCTCAAACGTTTCCCTCCTCTCTGTATGTGTGTGTGTGTGTGTGTGTGTGTGTGTGTGTGCG	C	T	GCGCGCGTGTGGGTGTTTGTGTGTGTGTATGCTTGTGTGTTTGTGTGTGTCAGGTCTGGTGAAGCTGGGTGTCCACTGTATAACAGGACAGAAGGTAGCC
scaffold62999_91	scaffold62999	91	0.323308	AGAAAATATGTGCTCAAACAGGCCGTTTGGAGATTTTCCCTTCATGACATCACAAAGGGCAGTAACCCCTCCCCCAGGTGGGTGACACTC	C	T	CACAGCTAGGTGTTTGTTCTGCCCTCTGAGTCTGCCTTCGGAGGAGGCAGGATATGTGACCTTTAAGTCTGTTGCCACATTAACTTGCTACTGGTGTTGA
scaffold64692_17744	scaffold64692	17744	0.323308	CACCGGAGGAGACAAGCTGGAGAGATGCGCAACCCGAGAAAAAGGAAGTGCCCAGTTTAATATGTAATGTTGCCGAAAAGAGGGAAATAGGACATAAATG	C	T	CAATGTTGAAATTCTTAATAATGCAGAGGCTGTGAATGTTCAGTTATATTAGTTTAATCATGGGGTTTCTCTTTATTAACTATTATTGAATCGAAATAAA
scaffold342725_6220	scaffold342725	6220	0.322776	AAATCTTGTTTTAAATACATTAATAATCCCCATTTTAAATCAGTCTTATAAAGCTCCATCAGACTTGAAAAATACAATAAATCAATAAAACTAGTTCTGT	A	C	AGACAAAATGTAAGTCATTAAGTGGGTTCATTTGATCAACCGGTTACAGATTTGACTAAAAATGTGTCTGCTGCTTACACACTGATGTGCCAAATTTTCT
scaffold65639_5875	scaffold65639	5875	0.322776	GAGCACAGTGTAGCTTTTCAGGTCCTTCAGCACATCACAGGGCAAAAAACCCCAAAACTTTTGTGACTGTCAATCAAAACCAAAAGAGTCTCTGCAGCAA	G	T	GGATATTTGGCTTTATTAAAAATGATGTCAGAAATTTTTTTTTTTTCTGGGACCATTTTATTACCATATAATCTGTCAATACCCAGAGGTCTAAATGAAA
scaffold54876_24094	scaffold54876	24094	0.321881	GCATCAGATCTTACTTTGCCAAAGGATGTGGAATTATTTTTCTATCAGGCAANNNNNNNNNNNNNNNNNNNNNNNNNNNNNNNNAGACTCAGACGCCTGA	T	C	TCTGCAGCATCATTTCATAAAGACGTCTGCAGCTCCCTTTAGGGTTAAACTATCGTCCTGCATCGTGAGGTTGTTTTTATCTGCAGATAAATGCGAGAGC
scaffold158040_9857	scaffold158040	9857	0.320843	TTGGCATCCGGAGACCCCCTCCTTTTTTCTCTCTTTCTCCATTTCTCTATCTTCCTTCATCCATCCTCTCTCCTCTCCTACGAGTGAATGCGCGCGCGCG	T	C	GCGTGTGTGTGTGTGTGTGTGTGTGTGTGTGTGTGTTTGAGGGAAACACACTCGCCTCGGGTTGCCGATGACTGGAGATACAATCAGCCGAGCTGGGATG
scaffold56827_36916	scaffold56827	36916	0.320843	AAAAAGGTCACTCTGCCTGCTAGTTGCCAGTTATTTCTGCTAATGTTTATTTAATGGTGACTTGCATACAGATGAGAGTTCTGGTCTGCAGGTGTGAGAC	A	G	GCTGATGTCACAGTCNNNNNNNNNNNNNNNNNNNNNNNNNNNNNNNNNNNNNNNNNNNNNNNNNGTAAGGATTTAAGGAAGTATTCTTTGAATACTGCAA
scaffold18966_65204	scaffold18966	65204	0.320843	CCACCCAGCTGCTGAAATCCTCCTGGCAGAGTTACTCTCTGCGGTACCAGAGTTACTCTCTGCCAGGAAGATTTCACTAGGAAGGCCCCAGGAGACCACA	A	T	TACAACCTAAAGCATGGAAAACTTTCAGGAAGAACACGTGCAGCCCACTGAATTTTATACAATGACCACAAAGGCCTGAAAGGCAATGATAAATAGCATC
scaffold58218_21915	scaffold58218	21915	0.320843	TTTATAACCTGCTTTCTATCTATCTATCTATCTATCTATCTATCTATCTATCTATCTATCTATCTATCTATCTATCTATCTATCTATCTATCTATCTATC	T	C	ATCTATCTATCCATCCATCCATCCATCCATCCATCCATCC
scaffold164901_9111	scaffold164901	9111	0.318971	TTTTTTACTCGTTTCTGATGTTTGTATGCATTTGCTGAATTTGCATTGTCCCTGAATTTGGAGCTCGATGGAATCTCTACAGCTATTGCAGTTTGTTTCC	T	A	CTTGTCGACCACCTAAGGTAGTAAATTGACTGATGCACCTCTTTCCTGGCACATAACCTTGATTACTTTTTCACATAAACTTACTTTGAGCTTCTTAATG
scaffold163771_2187	scaffold163771	2187	0.31897	AAATGCACTTAAAGTGAACAACAAGCAGCTGAAGCCTTAGAGTCAGTGGAGACGATTAAGCCCAAAACTCTGAGACAAATTAACTCAGCCCCAGCTGCCT	A	C	AAGTGAGTCTGCATAAGATCAGAGTGAAGTTTTCAGCACAAACAGACCACATCACTGAAAAATCTCGCCGCAGTTTATTCTATGTGGATGCAATAGGAAG
scaffold342574_2463	scaffold342574	2463	0.31897	AGTTTTTACAGACTAACAACTGCTACAGATGATGGATTCTCTTTGTTCCTTTTTCAGAGAACATGAGTTATTAATTTTCTGTCAGGACCTAAAGACAATT	A	T	CAACCAACATCTTAAAAAGTGGATCTGGAGGAAATGACCAACCCTGCCTTAACTTTATAAATGTTTAGAAAGAAAAGTCAGACAAATAAAAAAGTGAATA
scaffold82894_2897	scaffold82894	2897	0.31897	TGGATTGTTTCATCAAAGCTTGGTTGGTTACATCAAAATGAACAAAATGCACTCGCAGTCCTAACTCCCTTGACAGAAACCTGGAATAAAAGTCAACACT	G	A	TGTTTGTATTTTTAAACTACCTGTTTCCTCCTCTCCATGGCTGCTGTCAGAGGAAGTATTTGTTGCGATGTCCTCTGAGTCGTTGTGGTTGTCATTCTCG
scaffold69120_944	scaffold69120	944	0.317722	GAATCAGATAAATGAGATTAATATGAAGGACTGGTGTGAATTGCTCCTGCCTCTTTAGTTTTCCACCAACACCTGTTTATTTTGCAGTCAACCTCACAAT	G	T	TACACTTTTACTTTGATTTGCTATTAGTTTAAACAATGTAAGTTTCAACACTCATTTATGTTGTACTAATCCTTGTTTCTCTCTCTTGAGTTACCTGAAT
scaffold257096_12546	scaffold257096	12546	0.317722	TCCAGATATAAGAGACAGCATGGCGAGGACTTTAAATGAAGGGATGTGGTATCAGCAGAGCTCTGTACAGCAGTTTAATAAAATAAGAAACATTTGAGAT	A	T	AAAAAAAAAAGAAGGGTAAAAAAGCAATACAAAGAAGTGACACAGCCTGTGGGCCATAAATTGAGGGCAAGGCTCTGAAAGGGACAAACACAATGGAGTA
scaffold342513_43942	scaffold342513	43942	0.317722	CAACCAGGATGCACAGGTTGGTTCTTCTTTAACTACTGACTTTTTAAATTCTTTATTTTTGGTTTGTGTGATGTGTTTAGTGAGGTGGTGTCCCCCTGTC	T	G	TCTGGTATTNNNNNNNNNNNNNNNNNNNNNNNNNNNNNNNNNNNNNNNNNNNNNNNNNNNNTAGGTGAGTGAATTGAGCTCTCGGCTGGAGAGCAGACAG
scaffold154643_44	scaffold154643	44	0.317722	GCGAGCAGTGTTGCCAAGTCCGCTTGTTATAAGCGACTTAGGG	T	C	TTGTTTTTCTGTAAAGTCGCGGGTTGCTGGTTTTTGGGCTTGTTTTCTCCCAGCTCTCCACAATGAAGCGAAACATGAACGCGTAGTTAGTTTGTCCTTT
scaffold70051_785	scaffold70051	785	0.317722	AATGAATGCCTCCACAGTTTTGNTCGGCGATACCACAGTTAAGACGATGGGTTAAATATAAAGCCACAGAAAGAGGCGTTAGCTTAGCTTAGCATGTGGG	G	C	TGGAAATAGAAAGGAAACCAGCACCTTCAAACTTCCTAATAAATATGCATTACTTAAATTGTTCAATCAAGAAATATGGAATAGTAACCTTTTTTTTGTT
scaffold333659_1127	scaffold333659	1127	0.317722	GTTTTATTCCCCAACTCTGTGTGTGTGTGTGTGCGTGCCTGCCTGCGTGCGTGCGTGCGTGCGTGCGTGGGTGTGGTTATGTGTGTGTGTGTGTGTGTGC	A	G	TGCGTGTGTGTGTGTGTGTGTGCGTGCGTGCGTGTAAATCAGGGTTGGCAGGGAATGCCTGGGTGACCTAATGCACATCTGTGAGTGTTGGACTGATAGT
scaffold342405_7819	scaffold342405	7819	0.317722	GTAAATAACAAAATAAATAAAAATAAAGAGCTGATCCTAGATTGTGCTCTGTTATGGGTTGAATTACATGTTTTCAAATTATATTAGCCCTTTTGAGTAA	C	T	AAATATTATTGGTGGTTATATATTCCAATAGAAGCTGGAGTGTTTTTTTTCCTATAGCGCTTAAGTTAGGGCCCTGTTTATTGAAAGCAAACAACACCAT
scaffold59119_12180	scaffold59119	12180	0.317722	TTCAGAGCCAGAAACGCCGTTTCATTTCCTCATTCCTTCATTCAGTCCGTATCACGGCGTGTTACTGAAGATTCACCGTTTGTCTGAATAAGAATCCAGG	T	G	TGTTTTAATACTATATGTTAGGCAGGCTTTACTATAGCGTATAAAACAAACTATGTTGTCGAACATGGCATGTATTTTAGTCGATGAGCCTCGAGATGAA
scaffold20987_14459	scaffold20987	14459	0.317722	GACTTGACTTTTAGAGGAGAGGCANNNNNNNNNNNNNNNNNNNNNNNNNNNNNNNNNNNNNNCAGACCTGCGTTGTTTTCACGCTCTAACTAAGCAGCAG	G	A	GTAGGCATGAAAAGATCCAGTTTGAACGCGTACCAAAAGCCTGTTTTATTTTTTAGGCCTTTTTGACGTTTTTTGACATTTTGCTGACCCACGTTTGGAA
scaffold1254_19944	scaffold1254	19944	0.315126	TGAAGGGAAAAAGGTTCAACATATTACAGTTGTTCACAGTTGCATAAACAAACTTCCTGAAACTATAGGGCTCTGTTTGCCAAAACTTCACACACACACA	T	C	ACACGCACACACACACACACACACACACACACACACACACACACACACACACACACACACACACACAAAGTNNNNNNNAAGCACGAAACACAAAACCACA
scaffold342328_13	scaffold342328	13	0.314988	TCTCTCTCAGGG	G	T	TCTTTGTGCTTGGCTCTGTTTTTTCCCCGTTTTTTTTTAAACTCATATTTCCACAAGAATCTACGCATGAAAAAAATGCTGATCTCTCTTTGCAGATAAC
scaffold215229_33921	scaffold215229	33921	0.314988	TATGGAAGTGAAAGTGCATTCATATGTGTTTCAGTTCTCTGATGAGTTTTTACCTCTGTTTCTTCTTTCACAACCAAGATGTGTCACATGCCCTTGAAAA	C	A	AAAAATCCAACTTTGGAGAGAGTGGCAATGATACATAAAGTGATTTTTAAATTTCAACCAGTTGATGAGAAGTTAAACATTTAAAGTCTTTATTATTATA
scaffold7496_4749	scaffold7496	4749	0.314633	TAGTTGAGTACTTACATCATCTCAAATATTTCCAAAAGTTATCAAAGCCAGAGAAATATGTAATTTTATAGTTGGAACGGACCGTGTCTTGTAGGCGGCC	G	A	CCATGATGAGCCGCCATGATAGACAGGAAATGTTGAGCGTGGTCAAGGAAACACCGGATGTTACGTCAAAGACTGCTGCATAAGCTAGCGCTAGCTGCTA
scaffold157972_24015	scaffold157972	24015	0.314633	CCCTCTTTAAGCGCTTTGTTCACAGTGGGAGAGCAGCATAAATACTTGGACTGGGACCTCGGCATTTCACTGGAACAGGCTCAGGCAGTACAGCCATGTG	T	C	GTGTGTGTGTGTGTGTGCGTGTGTGTGTGTGTGTGTGTGTGTGTGTGTGTGTGTGTGTGTCCTCCCATCTCCTCATCAGGAAAAACTGCAGCCTTTTTTT
scaffold17329_71397	scaffold17329	71397	0.314633	GCGCCGTGAGGAATTCCCAGCTTAACAAGCCTGCCTGAGTGTGTTTTTGTGTGTGAGTAAGAGAGTTAGGGAGATAAGGGGAGGGAGAGAGGGAGTGCTT	A	C	AAATCCATAACTAATCATAAAGAACTCAGTCTCATCCCCATTNNNNNNNNNNNNNNNNNNNNNNNNNNNGTCTTTATCCATAAGCATTAACCTTTGCTAA
scaffold112493_1213	scaffold112493	1213	0.312669	TTTATCCTTCAAGGCATCTACACAACAATACTGAGGTTTCATATATAGCATGGAGCACATTTTATCATCAGGGAAACTGTGATGGTGATTCTTACGAAAA	C	G	AACCAATTTCAGTTGTTGCTGTTTGAAGTTGAAAATAACCGAGGCTGCAGACAAACTTTATTCATTCACAGTTTGTTGATTATTATTGTTCAGAAATATT
scaffold154513_2524	scaffold154513	2524	0.312668	GACCTAAAATATAGAGATCCAATTGACAGGACTGTTGTAAGTTTTTTTTTTACGTTTTCTTGCAAAGAGACAAATAAAAAAAGCTGCTGCTTTCTTCTTG	T	C	CCAGCCACTTGAACCTGAGGCGTATGAGAAAGATTTCCCCAAAGAGCAGATAATTGGATAAATCAGGCTGCATTACTCCCTGCTGCACCGGATAATCCTC
scaffold107533_14042	scaffold107533	14042	0.312668	ATGCTGTCAGNCAGTCTCCAGGGCAGGTTGTGATAAGAAAGGCAGCGGTTGGTATCTATCTCCCCCTCTCTGTTTCTACCTCTCTCTCTCTCTCTCTCTC	T	A	CACACACACACACACACACACAAATGGGGGAGAAAGACCCTGTTGTGTTCCCCTCTGCCGCACATGAGTGAACACAGCGCAGGTGTGCTGAGGTGAGCAG
scaffold341330_26593	scaffold341330	26593	0.312668	AGGTAAAGTCAATTTGCGTTACACAGTGTGGGCACTGGGTAAGAAAATGACAACTGCATCAGGTGAAAAATAAGAAGAAACACCTGCGCAGCTGTACACC	G	A	AGATGCTTTGTCGCAAGACGTACCATAGAGCCTTAAGAGTTAAAATATTAGTAAAATATACATCTGCTCTCTGGAAACAGAGCATCACACACAGTAAACA
scaffold88039_1164	scaffold88039	1164	0.310924	NNNNNNNNNNNNNNNCGACTGTTCAAATATTTTGTTTGAATTTTTAAAAAAAAAAAGGGCACAAAGTTGTTCTTTAAATGGTTCTAAACAGAACTACAGA	T	C	GAGTTTGCAATAAGTGCTACTCGTGCTAAATGTGTTGCTTGTTCAGTGTAAAGGCACACTTCAAATAACAACAANAGACTGTTCAAATATTTTGTTTGAA
scaffold238678_1778	scaffold238678	1778	0.310924	GTTTGTGTGACACGGTGTGTGTGGCGTTCACTCACACAGCCTGCTCGTCCAGCTCGTCCCCTATGCGTCCTGACATGTCTTTGAGGACTCTGATGCTGCC	T	C	GACACCAACTCCAGCTGCTCATNNNNNNNNNNNNNNNNNNNNNNNNNNNNNNNNNNNNNNNNNNNNNNNNNNNNNNNNNNNNNNNNNNNNNNNNNNTTAT
scaffold21741_5297	scaffold21741	5297	0.310924	TGTGTAAAAACCCTATTAGTAGTAGTTATGTGTGCATTAGCGCTAGAACACAGATATGTTCACTGATTTTGCTTTTAGCTGATCCTCCATATCATTGCTG	G	A	CAGAGGAATCACTTTTACTTGGTCATCAATCTAATTTTAATCTGAGTTGAGTTGACTCAGTGTTAATTTATGTGCAAATTGCTTATATGCAGGCCCTATA
scaffold1823_4791	scaffold1823	4791	0.310924	TTTAGAACTGAAAGTCACGTGTGTTCAGTTTTTACATTTGATATGAAAAAGATAGAAATACCAAGAATAAGTAAATTGTAAAGAATAATTAGGATAAAGG	G	A	AGAAAATAATTTGGTGTTCAAGAACAAAAGAAGAACGCANNNNNNNNNNNNNNNNNNNNNNNNNNNNNNNNNNNNNNNNNNNNNGCATCTCCCTCTCTCC
scaffold87913_20304	scaffold87913	20304	0.310295	GTCCACAACATGATGCCCCTTAGGAGTTTGTTTTTGAGTCCATGTTTTAACAACTCTTTCAAGGTCTAAATAAGTGATTCTCTTCGTGGCTTTGAACATA	G	A	CTAGTGTTAATGTAAGAAGGTTGATGTGTAGCGTGGTCACTGCAGTAATATAGTTAAAGTGTTCTAGGGGAAAGGGATGAAGGTGAAGGGCTGAAAATGT
scaffold36615_13584	scaffold36615	13584	0.309134	CATTAATGGAACATGTCCCAGAGAAAAAAAAGAGGACTTAAAGAGGAAGAGAGAAGGAGACATCAATGACTCAAATAAGGACGCAGGAGAGGAACTAACT	G	C	AATTGTTACTTATTTCTCTGACTGTGTGTGTTTGTTAAGTAACAGTCTGACGCACAAACTGTCCAGTTGTAATGGGAATAAAATGAAATCATAGAGACAA
scaffold13845_7735	scaffold13845	7735	0.309133	GTGTCCGCTTGAGGCTGGCTCCTGGAGCACCGGGTGTCACATACACACAACAGGCAAAAAAATCTGTTTTTACAGCATAAATTAACATTTTTACAGCCTG	C	G	TACAAAAAACAAAACAGCTCTAATTAAATTTTTAAACAGCTCCGTTTTTATTTTGAAACGATACAGTTTGTCTAGAGGCTTAAAACCCGCCTCAGCTCCA
scaffold11290_11078	scaffold11290	11078	0.309133	TAGTTGATGCTGAGAAATAGAAAAATGTAATACATTTTTGGAGGAAAGGGCCTGGTGAGACAGACTGAACATGTGATAGATTACTCAGTGATTTTTTTTC	C	T	TTTTTTTCAGTCGGAAAGAAAAATAAACGGTTCCTCACTGTAACAACATGCTGTACAGAAGCAGACTGCAGAACAAGAATCTTCCTCCTCCTATATTGGA
scaffold209_12355	scaffold209	12355	0.309133	TTCAGAAAGCGTGTANNNNNNNNNNNNNNNNNNNNNNNNNNNNNNNNNNNNNNNNNNNNNNNAAAAATATACATCTGTTAATCCTTTGTCACTGTTGTTT	T	C	CCGAGCTTTTATTGTGCACAGATTAATGCTCCTGTGTGTGTTTTTACACTTGTAGCCTCACCTCATCACTCGTTTGAAAAGTGGGGGGAANNNNNNNNNN
scaffold19202_510	scaffold19202	510	0.307615	TACAGCACCTCCAGCCACACCATTATTTTTCCTGGATGTGACTTAACAAGGTCCCAGAGGACTGGACATGCTCTCCACNNNNNNNNNNNNNACCGTGTAA	A	G	ACTTGCCAAGGTGCACATGTTGGTGTCTGAATCTGAGCAGGATCCGACCCTAAATCAGTAAAGCTTTGCCTACAGTGACTGAGAGCCACAGTACTCTGCC
scaffold342571_3806	scaffold342571	3806	0.307143	GTAATATTTATATATATTCACCTGGTTGTCTTTTCTACTGAGCATCACAAACAAACGTCTGATCACTTCTGTTAACTGATGTTTTTTGTGTGTAATTTGG	A	G	TGAACTGATTCTGTCTGACAGGATTTTTTGATATCACAGTTTTTCATACGCTGACCTCACCTTCACACAGCCTGGGTGCTCATCCACCTCCTCCCCCACC
scaffold342071_186	scaffold342071	186	0.306723	TGGCGGGGTTTCCTCATCCCTGCGCGCTGACTCACAGGCACAGACAGGCAGAGCCAACTTAGAGAGAAATACAGTGCGCGGAAACTAGTTAAACGCCAAA	T	C	CGTAAAAACCGAAATTCACAAGTCAGTATTGAACCGTGGATGCCGTACCGAACGGTTCAATATTTTATTGAGAATTGTTGCATGCCTACTAAATAGTCAT
scaffold32896_3010	scaffold32896	3010	0.306723	CCCTGAAGAGGTTCATTGTCGCTTTTTAAAATTCCCCACCTTATGAACCTAAGCCCACTTGTATCATAGATATTGACTAGAGAAATCAATAACTTGGCAC	G	A	AAATGTCTTGTGGATCTATTGTTGAAATTGATCTGTTCAGTGCTGTTGACTGACATTAGCCCGCCTCAGATGCTTAACCTCTATTTTAGAACCAGCAGTA
scaffold318878_7280	scaffold318878	7280	0.306723	GTATGTATTTAAATATGGATCAGCACAAAAGATCTCCTTAAAGGCAGATGGTGTGTGTTGTTAAGTCGGCCGCCTTAACTTTAAAATGCTGCAGGAAACA	C	T	TGTGTAGACATGCAGGTACACGCAGGCTTTTTCACTGATTGTTGNNNNNNNNNNNNNNNNNNNNNNNNNNNNNNNNNNNNNNNNNNNNNNNNNNNNNNNN
scaffold138783_10203	scaffold138783	10203	0.306723	CAGACCGTCAGTTTATGTCTGTGATGGGTATTTTTTTTGCAGAATCACGGCTTAGTAGCATTTCTTTTAATTTAATGTAGGGTCTTCTAATGATAGCTTT	C	G	TATGTTGCTCTCACTGACTGAAATTCAGTTTGTTTGATAACCTTTGCAATGGCTGATATCTTCTCTCNNNNNNNNNNNNNNNNNNNNNNNNNNNNNNNNN
scaffold334975_22937	scaffold334975	22937	0.306723	TCTAGTGATATTAAATACAGCTCTCTGCTGAAGAACTTAACAACTGTCGAGCTTAGCAGCTCTGTTTGGCAATTTCTCTTTGCAGGCTTGTTTATGAGGA	T	C	GTTTAAAACAATTTTATCAACCATTAAGTCTTAACTGGTTAACTTTGCTTTTGTCAGAGCAAAATAAAATGAAAGCAATGAAAACAAAGAAGCCCACAGT
scaffold58825_67175	scaffold58825	67175	0.306723	CAGTATAAAACAGACACAGTGTAAGGGATGTTGTAAAACAGCTTGAAAAGTCACAATCTCACTCATGTTTGATNNNNNNNNNTTATACAAGTAAAGTCTA	C	T	ATTATATAACTTTGTGTGGTTTCCTGTTTGGACAGCAATGCATCGGGAAACGTAGGCTATAAAAGTTTTCCACTGTTTGCATCAGTCAGTTACATGTGAC
scaffold341250_22042	scaffold341250	22042	0.30624	TACAAACAAACAAAAAAACAGCTGTATACAAACATTAACATCATCAGCTGATAGATCTGTGTTGCCATGTATCTGAGCATGCTATGAGCAGAGAAGCGAC	T	A	CAATGAGTTGAGGTGAGTTTTTTGAGTCATGTCAGGTGGCGTGCAGTGAGTGATGATGGTGGCTGCACTCGCACAGTCATGACAGTGCATGTCTGAGCAT
scaffold25250_15876	scaffold25250	15876	0.304762	TAAGTGTTTCATAACTGAAGGGGCCTCGTCTAGAATGAGAAATGTGAAGTTGTTTTGACGACATCTGAATTTCATTTGGAATGATTTGAATCCACAATCA	T	C	TGTCTATGTGCAATTTGCAAATATTACAACTGGGGATGTTCTAATACCATTTTCCCTTTTTTTAGAAAACAGGACTGGGGAACCCCTCTGGGATTAAAAA
scaffold67682_48292	scaffold67682	48292	0.304762	TAAATGTAGCTCTCATAGTCAGGGAGTTACATCACTAAATGTATGAGGTGTCCCAAACAAATTCAACTCAAAAGGGCGCCACAGGAATGAGTCCTAAAAC	A	C	CAAAAGTAAGTTAGCAGTGAGTACAATGGGGTCTATCCTCTCAAAGTTAATCCAGCTCCATTTATATCATTGTCTTCATGAATATTATCTTCATACAGGT
scaffold56795_1397	scaffold56795	1397	0.303279	GCTTAGTACAAAGAGTTGCTCCTAGTGGCAACATTTTAAGAAAATTCTTAGAATCATGACGTCTTTTAAGAATTTCCTCTTACAGTTAGGACTAGATCCT	T	C	GTAAAGACGACAGTTATTCACNNNNNNNNNNNNNNNNNNNNNNNNNNNNNNNNNNNNNNNNNNNAAGCAATTACAGATCTGCCACAGCCTCTTATGAATA
scaffold188982_12737	scaffold188982	12737	0.303279	CCGGCCTGTGGCTCCTTTCCCGCATGTCATTCCCCACTCTCTCCTGTTTCCTACTCTATCCACTGTNNNNNNNNNNNNNNNNNNNNNNNNNNNACTATGA	C	A	CTCTATATATTCATATTTCAACTGACCAGAAGTGCAGCTTTTGTCCTGTGTCAGAGGGTTCGTGGGCTGAGGGGGGTGCTTGACGCTGTGTGCTGGGTGG
scaffold36883_18000	scaffold36883	18000	0.303279	TTGCCATATAAGCAGAATCTAGAAAGGATTTAGAGGAACATTTCATTCTTCATGCAGCATTGCCCACAGAAACCAGTAATGAATATTTACTTTAAAAATA	T	A	ATGGATTCCTTTCACGAGTCTAAAGCATGATATTCATAAAGATCTGCTGTTGAGCCTTTATTATACAAGTTGTTATTTCTAAAGAAAGGCTTCATAACAT
scaffold76353_40079	scaffold76353	40079	0.303279	GACTGCATGTTAAGATAAATTCAGGTTATGTCCTGAAGTCACTCCTTATCCAGAGTTCATGTATCTTTGCAGGTCATTGATGCTTGCTCAGCTGATCCAG	G	A	TTTGTTGGACGATTTGCTGAATGAAGTCTATCCTCGTTTAATTTGGTTGCCTGGAAACCTGCTGTCAAACCCTGAGAGGAAAAAATGAAGCAGATTGATT
scaffold126407_1065	scaffold126407	1065	0.303279	GCAGGCTNNNNNNNNNNNNNNNNNNNNNNNNNNNNNNNNNNNTGTTGGAATTAAATTGTATCCTTATTCTACTCTAAGTCTTATAAATCATCATGAAAAC	A	T	TTTTTGTTAAAAATATATATTTATTTGAGTCTATGCAGTAGCATAGCTATCCTGGAATTTAAACTAAGGGGTAACCAGTGTTACTGTTATGGGCCATTAG
scaffold342645_3957	scaffold342645	3957	0.302561	CCACTCGTACACGCTTGTTTCAGTATGAAGACTCGCTGTTTCTACCAAGTTGGAAAACAATGCTGTGACCATGCATACGGATAAGACAATTCTTGATTTA	T	C	ATGCTCGGCCAACTAACTGACATCCATATTGAGATGTGTGTACTCGTATGTCTATAACACAAAAAGGGATGCAGCCATTTCCCCTGTGTCCAAAACTTCC
scaffold176123_5372	scaffold176123	5372	0.302521	AGCCTTAAAGAAGTTAAATCAGACTAACTAGACAGACTACTCAAGTTAGTTTGTAGTTAGGATCAGCATCCACAAGAACTGTGTAGATTCAACGTTGGAC	A	T	GTGAAGAACACACAGAGACTTGGATGTGTGATGGAAATAAATCCCTAGAGGGTCTGGGGTTCTTCCCCAGAACATTATCAATTAAGTAGATGCCATTTCC
scaffold335367_82952	scaffold335367	82952	0.302521	AGTTTTGCTAAAGGCCCAGTACTTCTACAATTCTACAATTCACTTAGCAGACGCTTTTATCCAAAGCGACGTACATCAGAGAGTAAGAACAACACAAGCA	A	T	GGATCGAGAAAAGGACTTCTTGTCTTGCTTTGTGTGTTTGTGAGGAAACGAGACCAAAAGAGAAAGTGGAAAGAGAAACAAATTAAGGTGTGTAAGGGGA
scaffold86643_11850	scaffold86643	11850	0.302521	GCATCTGTTGAACACACACTGTATGAATCCTCTTTCATTTGTTTATGGACGCACCGGGCACACACACACACATACACACATACAGCTGCATCCCACACAC	C	A	CACACACACACACACACACACACACACACACACCAGTAGAGACAGTGAAGGCTCTTGCTGTGATGAGGGGATAGTTCTCCTTCTGACACGACCGATTCCT
scaffold10409_8739	scaffold10409	8739	0.302135	TGGTCAAAATAAACAAAATCTAGACTCCAAACTGTATTTCACAAACCAATAAGAGAAGTCACAGTGGCTAAAGTCAGGTTCGGTCATGAACAGTGAAGAT	A	C	ACAGTTAGTTGTGAGTTAGTTATGTCTTTTGAATTTTCTGTGACTGCCCCCTGGACCAACATGGTAGATGATCCAACGGAGAGGAAACTGATGATTGTAG
scaffold70649_37822	scaffold70649	37822	0.301766	TCAACAGCAAGGAGGCGGATTCCATCAAGAACGGAGTGCAGCTCCTGTCACGGGCCTACACCATCGACCCTAGCAATCCCATGGTGCTCAACCACCTCGC	A	C	AACCACTTCTTCTTCAAAAAGGTAGTCTGATTGTCAAATACTGACACAACTATAAACTAGAGTGCCAGGAAACTGGAATTCACACCTTTTGAGTTTGTCT
scaffold73676_45722	scaffold73676	45722	0.300539	TAAAGAAATGTGCTTTGAAATGTGCTTCAATTAAATAAATGTACTCAGTTTAATAAGCAAAACAAGTGAAAGGAAATGTCATGCAATAGAGATAATTGCT	A	G	TTTTTTTGTTTTTTACCAAAATCAGTGATTTTCTAGCAAATATTTTTTGGGACACAGTGTGGTGCCGAGATGCTAAAACTAGGAATTTACCTCTGCTGCA
scaffold103496_50	scaffold103496	50	0.3	AAAGAGCAGAGGAAGGAGAAAGTGGACAGATGAGTGCAAATAACGAGAG	C	T	GAGGGTTAGTGCAATCTGAGAGGCTGCGGGTAAGAGGAAAGGAGAGGAGGAGGAAGGAGGAGAAAAAAAAGCAGAATATCGACTGACTGTTTCTGTTTAA
scaffold108593_7637	scaffold108593	7637	0.3	TCCTTCTCTTTCTTTCCTCCTCTACCGCTTACTTCAAACACATCCTCTGTCATCCCCAACCTTTCCCTATTTCTTATTCTCTCTCATCATGTCCTTTTGG	G	T	TTTTTTTCATCTACCATTCTCTTTTTCCTTCCTTTCCTTTATTTTTCCTCTCAACCTCTTCTTACCCTCCACTTTCTCCTTCTGCCTTAACGCACGCAGT
scaffold15092_13606	scaffold15092	13606	0.3	TCCTCAGGCAACAATGGATATGTATTGACGCCTTGCCACATTAAGAAGCACTCTAGAGCATGGTTCCCAAAGTGTGTGTGTGTGTGTGGGGGGGGGGGGG	G	T	TGCAAGCCGCCTAGAGGCGNNNNNNNNNNAATTGAAAAATTTTATGTTTTACCTATTACTGTAAAAATATACCCAACGAAGTCGTTCAGTTTGAAATAAT
scaffold342118_4743	scaffold342118	4743	0.3	AAACTTTAAATGAACTGTCATNNNNNNNTTTAGATGACCCTTATGAAGTTTCAAGTCTGTTGCTCATCAGACCTCACCAGGTTGTGATGTCATGCTTTAG	G	A	TTCATCCAAAGTGGTGCACATAATTGCAGAAAGGTTAGGAGTGAAGCCCAAGCCTTCGCAAGACGTTTGATGAGAGGTTGATAATTGAATAGGTCAAACC
scaffold54329_17614	scaffold54329	17614	0.3	AAGAGGATGAGAGACGTTACCTTTTTCTGTTGGTGGGTCTGAATTTCAAATGTTTGCACTAATCTCCAGAGCGGTCGGTCTATGTTGTGTCTTGATCTGA	G	A	GAGTTGTCACTAAAGAAGTGTGTCTGGTTAAATGGTATGAATGTGTGTGAGGGTTGTGATTTTCCATCACAGGGAAGAAGGGAGGTTACACCCCGCCCAC
scaffold56244_24411	scaffold56244	24411	0.3	TTGGGGCCCCTCAAACATCCCCATATTGAAGGCTAGACATGCAACATTCAGTCGTTTACTACATTTCTAAGATGGAGTGCTGTCAGATGGGGTTCCCTTA	A	G	GGAGGTTTCCTACTGTCGTTGCAAACTTTGCACATTTTCATCCACTGCTGTGGATTCAAGTTTTTCAGCCCTGGAGGGTCAGCTACTGGCCTGGGGTCCC
scaffold330978_92	scaffold330978	92	0.29803	AGATGAAGGATTTTCTTTGTTCCTTTTTCAGAGAACATGAGTTATTAATTTCTGTCAGGACCTAAAGACAATTTCAACCAGAATCTTAAAA	A	G	GTGGATCTGGAGGAAATGACCAACCCTGCCTTTAAATCAGAGACTTAATGTGACAGACTTTTGATATACACACAGTGAGAGGATCACTCCACCTGCACAG
scaffold24741_15727	scaffold24741	15727	0.29803	CCAGAGAGATAAAATACAAAAATATTTTAAATAACTTGCACATTATGTATTCTGTTGACATCTTCAACAGGTGACATTTTGTCTAAGTTCCCTCGGTTTA	A	G	GACTTGAGAGATGTTTTAGGATTCCCAGCTGCTCTTATTTTGAAGGAAGATACTCTGCAATTTCTGCTCATTTACTTCTCAGAGCTTTTAATAGCCAAAG
scaffold62051_1046	scaffold62051	1046	0.29803	AACAATTAGTCGTTTAGAAAGGCGATGGCTGCAGGGAGAAATGAGTTCCTCAGTCTCTTTGTCCTGCATGCTGGCTGGTTAAATCTGCAGCCCGATGGCA	A	G	CGACTTCAACTCCTTGGACAAAGGATCACTATGAATTACAAGGATAGACTTCAAAGTCTTTCCTCTGTATAATAAGTAAGTCATTCACTAATATACTCAT
scaffold337820_23469	scaffold337820	23469	0.297753	TTGATAAATATATTTGAATTAATGGTTTATGGTCGTTGCAAGCTTCACACACAGGGATCCAAAACAGAAAATAAAAAGCTCTCTTTGAAGTGAAGTGACG	T	G	TGAGATGAGGAGAAAAGTGACAAAAATATCTGTGTCTCTTCATGAACCATGAAGTTCTGTCCTTTTATTTCCACACGTGGACGGCTGTGGTCAAAAGGCT
scaffold85901_23352	scaffold85901	23352	0.297753	GACTTGTTTTCCTCTACATAAATAATAAATGAGACACTGCAGGTCCCCTGGTCAGTGTTTCCTGTTCATGTTACCAAAGCATAAAGAAGAAACACCCTCA	A	G	TCAGATACATGCTAGACTGCTACTGGTGCAGTCCAAGTGCCCAACCTTTCAACAAAACAGTCAGGAAGTGTTTAATCAAATCTGTAACCTATCTATTTCA
scaffold255989_19537	scaffold255989	19537	0.297424	GAGTCGCAGGCTGGTGATGGTGTCACTTTCTAAGTTCACCGGCAACTCAAAATCTCCCTGCATGACACGAGAAACAGACGGGTAACAGAAATATTTAGAA	T	A	AATTTCAGGATGAAAAATGATCAGAACATCAGACATCAATAAGGGAATACTTTTGTAGTTTGTGATCCTTTAAATATTTTAGGAGAAAAGGTCAATAGAT
scaffold19220_9026	scaffold19220	9026	0.297424	GTCTTAAAACATGTGTACAAAGTTTAACAGGGAAATAATAACAGTTGTCCTTCATTAACTTAGCCTGCACCAAACCTACAGCAGGGTATCAGGGGAAGGC	A	G	TTAACAGTCTAAACACTGAGTAGGGAGCTGCCCAGCCTCTGTGAGCTGTGTGTTCACTATGAAGCGCTGACATCACTAGGAGGCTAACCAGTCAGTCAGA
scaffold319388_24116	scaffold319388	24116	0.297424	ATTGTTTCCTTTCAACAGAATGCCCTTTTAATTTCCTCCTCATCACTGTGTGTGTGCATGCGTGTGTGTGTGTGTGTGTGTGTGTGTGTGTGTGTGCGTG	C	T	GTGCGTGCGTGCGTGTGTGTGTGTGTGTGTGTGTGTGCGTGCGTGCGTGCGTGCGTGCGTGCGTGCGTGCGTGCGTGCGTGTGTGTGTGTGTGTGCGTGC
scaffold19822_12487	scaffold19822	12487	0.296496	GGGGACGCTCCGATTATTATTTCAAACATGTTTGATATTTAGCATGTAAAATCTTGACAATTACTTCATAAACACGTCTGCCAGAAGTCGCGCATGACTA	C	A	AATATTATCACAATATTATATATCCGCTAATTATCCCTGCAAAACGCAGAAACATACAGTCCTCGGTGGCTGCGGGGACGAGGACTCCTCTCCTCAGCCA
scaffold56066_19440	scaffold56066	19440	0.296496	ATTTGATAATTCATTTGGGGCCTACAGTAAAGTCACAACAGCTGATGTTAGCATTCAGCCAGCTAACGTTTGGTTGGGTTAAGTTAGCTTACTTTGTACC	C	T	GTAGGTACATTTGGTAACANNNNNNNNNNNNNNNNNNNNNNNNNNNNNNNNNNNNNNNNNNNNNNNNNNNNGGACGCGACACTGTCAGCAAATCTTAACT
scaffold13937_9641	scaffold13937	9641	0.295238	ACACACTGTCGCCAGTTATTTACAGATACAGTAAGTGATTTATCAGATCAACATGTTTAACATCTGATTCTTTTACGAAGTGTTGATACAGTAGAGAGAC	T	A	AGTTCTTTTTTGCATTTTGTTTTTTGAAAGAAACACTTTCAGGGTTTTATGATCATTTTGGAAAAAGCGTTTATAACCATGTTTTAATTCAATGAACATC
scaffold18156_20040	scaffold18156	20040	0.295238	CATGAATTATCTTGTATTTGTCTACTTTCATAGACATGAACGGGAGTGCAGGGCTANNNNNNNNNNNNNNNNNNNNNNNNNNNNNNNNNNNNNNNAAGAA	A	G	AATAATATCCGATCCTGATAGAAAGGCTCAAATGTCCTTTAGACTGGCATAACAACAGTTTGAAGCTGTGTACACTTTTCAAAGTGTGACACACGTAATA
scaffold55849_23017	scaffold55849	23017	0.294688	ATGCTTGCTAGCTTGCAGTCGTGTTCTTCGCTACTTCTTCAGTTCTTGGTGGGTTAACCCCGCCAGCTGCTGGTCATTAGAACAGCTTGATAACAGTGGC	A	T	GGACTGTGTACAGTGCTCACCCACAAACAATCATAATACAAACAGAAGAGGGAACAATCTTAGCTCATCACTGGACGTAAGCTGGGAGGATTCTTCTCCT
scaffold6094_17797	scaffold6094	17797	0.293924	TCTCACTTTAATCAGTGTTAGTGTGCCTTCCCCAAACGTTTCACTTTCTTATTGAGTGTTATTTATTTTGTCTTTGCTGTTTGCCAAAAAGTCACATTTG	T	C	ACATAGTCCATCCATGAGCGCATTGTCAGACAACCAATGATACGCTTTAGTAAACGAGCAAATAGAACTAAGAGAAATATTGGTTACATGTTAATGATTG
scaffold8461_3546	scaffold8461	3546	0.293924	ACGTGGGTACAAAAGAGATTTTAAAACGTCTCCGTTTGAATGTGGGGACTCATTCTCTGAGACTCTCTGTGCCGGTCTTGGAACAGACAGCTCATACAGT	C	A	TATTGACTGTAGGGTGAGGTTTTCAGTCCTTCCCGTAACCTTCATGGCAGTCTGCACCATTTGAGCAAGCTTAGATTTTAACTGAATAGAGAGATAACCA
scaffold143252_11392	scaffold143252	11392	0.293924	TTATGCAAGACATTTGTGGAGACAAAGGAGTGACTCTTGTCAGTAGAGTCCAGAGTTTTAAGAGATTGTGCCACAGTTTCTGGAAATGAGATTAAACATT	T	C	GGGAAAACTAAAGTTTGGATACAAAAGTAGTTTTTATGTTTTTGAATATAGTGCCTGCTTTTGCTAGATGCAATATGGTTTGTATTTTGTGTATATAGTT
scaffold126808_8151	scaffold126808	8151	0.29374	AGTTTGACCTTTTCTACTGTCTGTGCTTATTTCCCTTCTTTCCTTTGGGTGTCAAGTGAAGTTCTGCAAAGGAGAAATACATGCTTTCCTGCAAAAAGTA	G	A	CCACCTCCTGCTCTGTATAGTCATCATTTTCACAAGCTAAGTTTTAAACTAGTTGCTTTCTTAAGACTTTGTATTCTAAGACTTTTCGTCTAAAATCAGC
scaffold1823_17581	scaffold1823	17581	0.292857	CGCTGTGAACGTTTGTTGGCTGACAGTTTGCCTCGTGCACTTTTACTGTACTCTCGCATGCTGTTCTCATTATATTCCCCTCATATAGACCCCCTCCTCT	G	C	TCAGTGTGTCTGATCCCTGTCCAGGAGAAATACAAAAATGTGTCTTCTTTTATGTGCACTCTGTCAAACAGCCCATCTCTCACACCCAGCCCGGCCTTCA
scaffold78680_31881	scaffold78680	31881	0.292453	GCCCAGCACTAACAACAACGTCAGGTTACCATGGAAACAGCTACAGCATACGTGTGACTTCTGCAAGTATTTAAAACCTCGGCTCTTTGGTCAGTTAGAA	A	C	ATCAGAGTCATTATTTTGGCAGGTGATTTCAGTTTGTGCGCCGACGTTAAAAGTTGAAGCTGTTTCTACAACATGACATTGAAAAAAAAATATCTGCAGG
scaffold320917_9440	scaffold320917	9440	0.291768	GTCACACACACCAATTCACATTCACACACTGATGGCAGAGGCTGCTGTGTAAAGTGACCATCAGGAGGAACTAAACCCATTCATACGCAGCCAACAAAGC	T	A	GCAGGAGATGCTTGGGGTTAAGTGTTTGCCCAAGGACACATCGGACATGTAGCTGCAGGAGCTGGGGATCGAAACCCCGACCTTCTGGTTGAGAGATGAC
scaffold15319_12133	scaffold15319	12133	0.290476	AAGCAAACAATATTTAACCTTATTTCAACCTCCTCAAAGTAAACTTGCTCTCCATTGCTNNNNNNNNNNNNNNNNNNNNNNNNNNNNNNCACAGTTGAAA	T	G	ATTTGTCAAAATATATATAAATGAAACTGAAAGACTTTTATAGTTGCTGCACCCTTGCAAAATAGGTGGTAAAAGTGTCCTGTCATTCGGTGTCTTTTCA
scaffold105418_12736	scaffold105418	12736	0.290476	TATTACAGTAGCATTTACTTGCTGTATTTCTGCAAACCTGCTGGTCTTCCTGTTCAGAGTGACGTCATCGTAATTAAAAAAGATTTCTGAGTAAATTGTC	C	T	TCAATTTTATTCTTTTTTACTGTATTTTATCATCTTCTTATGAAAGTTGAATTTTGGGTGGAGTTCAGTTTTGTTTCTCTCCAGTAAGAAGAATCATTTT
scaffold336825_26945	scaffold336825	26945	0.289727	ACAGCCGTAATGAATTCCAACAAGCTGAGAGTGCAGCAACATTGAGGAGCAGAGTGTTGTGTTGAATGTAAACAACAACAAAATAAATGAAGTGAGGAAT	A	T	TGTAGAGTGTGTGTGTGTGTGTGTGTNNNNNNNNNNNNNNNNNNNNNNNNNNNNNNNNNNNNNNNNNNNNNNNNNNNNNNNNNNNNNNNNNNNNNNNNNN
scaffold16199_69892	scaffold16199	69892	0.289727	TGTCGCAAGTTATTTGTCTTTTTAATCATGTGCCATTAAACACCTATGCAACAGTGCCTAGCTCAATAGTGACAAACTTGTCATTTAAAAAGATGACATT	T	A	GAGATTTAGTAATTTCCTTTTTGTCCCTCACTCATGTTGCCTAAAACCTAAAGACTAGCTAAAATATATGAGTTGTCACTTTCATCTGATACTGTAAAAG
scaffold169918_370	scaffold169918	370	0.289304	GAGAAACTGATACATTTACTTGATTGATTCATGTTCACCCAACATAAAATAAACAAGTTCATATACTTTCTCTGCGTATAATGTAGATTGTACACAACAC	T	C	ATCAGTTTTTGTNNNNNNNNNNNNNNNNNNNNNNNNNNNNNNNNNNNNNNNNNNNNNNNNNNNNNNNNNNNNNNNNNNNNNNNNNNNNNNNNNNNGAGAA
scaffold16383_24	scaffold16383	24	0.289304	AATTTATTAAATACAGATTATTA	A	T	TCAATAACACTAGTATTTCATTAATTAGAGACTGATATTGTAATATTTGGTTGTTCTCTGATTTCAGGGTGGCGCCCCCTATAGGTTTATTAACTCAGTT
scaffold140669_1018	scaffold140669	1018	0.289304	TACCACAGTCAGTCAAAATTTCTCTAGCTATCCCTACTCTAGAGAAAAGCTGAAGAAGACAATTTGCAATTTGCCTGGCCTTAATTGATCTTAGGGGAAA	A	C	ACCTCAGGATATCGGGTAGCATAGTCACAGATAACTAGTATGTATCTATTGCCTGAGGAACTCCGTTCTAAAGGGCCGACAATGTCCATACCTATTCTTT
scaffold224779_1933	scaffold224779	1933	0.285714	TCTCAATAGTTTTAGTGTGCATGCAAACACTTTTAAACCTAATCTACTGATCTGTCAAACATTGAATCAGGTGTTACTCACATGCCTCATGGATGCCAGG	G	A	TTGTCACTGATCTCCAGCACGTAGAGGTGGCGCCCCTCCACGCTGCGCCCGATGCTGTAAATGCGAGTGATGTAGGGACACTCACTCTGCACTGCAAACA
scaffold64692_5060	scaffold64692	5060	0.285714	CTTTGTAAAAGTCTCACCTGTTTATAAGTCACAGTCTGTTTTTGAGGGTCTCTCTTCTTCCTGTGTGGTGACTTTAATTGAGTTCTTTAAAGTTTGTGTG	C	T	AGCTGTGTAGCTCTTTTAGTACCATCTGTTTTCACCATGTGGATTTTGTAGTCCTGCTAGCTACCTGTAGGCTAGTTGAGCTCTCAGCCTGCGGTAACGT
scaffold18300_21560	scaffold18300	21560	0.285714	CTCTATTAGGCGGTCATGTGTCAGATGTTGTGTGTTAAGCTTGTTGTTGAGTCAAGTGGCAAAAAAAACATTTGATGCAGTTTTAACTCAGAAGGCCAAA	T	C	GGATACATGAAGGGACAGAGTTTTCCTGTAGTGACAAACCCAGACTCTGCAGGTCTCCTCACAGCCACAGAGTATTTAACCATTTATTAGGGCCCGAAGC
scaffold10380_24512	scaffold10380	24512	0.285714	TTTTGACTCTGCTTCCACATGCCCCGGGGAGCATTCCAGTCTTGTTCCTGCATATGGTACCAGATATAATCCCGTTTCGGTCAATAACATCTATTTGTAA	G	A	TGAAACGTCGACCTTGGCACAGGAGGCATGACCCCTGAAAAGACAACTTGTTCTCGCTGTCTCCCTGAGGTCGGGGGTTAATCCGCCATCGTGTGCTACG
scaffold10380_25196	scaffold10380	25196	0.285714	AATAAATAAATAATAAATAAAAACAGGTCGGATACATAAAAAACTTGAGCAAACCTCATCAAAGTGGAAAGAGAGTAACGCTCACAGCTACAGTGCATAT	T	C	ACAATATACAGTCACGGCTATAAGGACACGCTGCACCCAGCAACCTTCAGAACATTCAAATGCAATGCACAGCATACAGAAAATAAAAAGGCCACTGCAG
scaffold222984_15818	scaffold222984	15818	0.28392	ACATTGTGATTTTGTTTTTATTTACTGACTGTATATGTGCATTACTCTTCTTGAATAAAGCTAAACAAAAACGAAAACAAAAAAAAACGAGGATGGAGGC	A	G	GCCGGTTCGGGTAACGCAAATGACGCTACTTCCATACTGAATGAATCAAACGAAGTAGGCACAAATATCTGCCTACTGTGCGTGCCTACTGATTAGTAGG
scaffold342766_44357	scaffold342766	44357	0.28392	ACAAACTCTGATTTGTTTTCATGGTCAAATGTGAAAGAAACTGTCGGCAGAGTGGGAGTCTTACACCATCTGAGAAAGATCAGTGGCATGGTATCCCAGT	C	T	TGTGCCTATGTAGAGAAACAGCAGAAGCTCAACCTCTCGCCTCTGTTCCTACCTCTGGAAGCACTGCTACCAGTGCAATGAGGCCTGTAGCCTCTGTACA
C7858093_1454	C7858093	1454	0.28392	GCTAAATTATTTAGCGCTCGTCGACCAGACTCTATTTGAGCATTAACTTTTATGTTTAGATAAGGAGCTGTCAATGTGCCACTTGACCGACAATGTAACG	T	G	CTTTTTGTGCTTTGCTATCTCTTATAGGACCTCAATACTGAGCGAGGTTTCAACAAGATCGAGTTCAAAGTTGCCATCGGGGAAAAATATCCTGGTATTT
scaffold126551_8251	scaffold126551	8251	0.283601	TGCAGTGTCTAAAATGAAGAAGTGAGGTCAGAAATGTTCAGAATGCTGCACGAATACAGCCTTCGCCGGGGAGGGGATGAGGTGGCGTCGCACAGAGCGA	A	G	TGCTGTGTGATGAATGCAAAATTTGAGAAGGACGAAGAGGCGGATTTAAAAATATATTTATTTTATGTTGAACACTGATAAAGAGAAACTGATGGATAAG
scaffold90252_972	scaffold90252	972	0.282688	NNNNNNNNNNNNNNNNNNNNNNNNNNNNNNNNNNNNNNNNNNNNNNNNNNNNNNNNNNNNNNNNNNNNNNNNNNNNACTGCCTTAGTGTGTGTGCGTGTA	C	T	AGCTCTGATATGAGATGAAGAACAAGTAAAATAGTGCTGCCAGCCCTAACTCAGTAATTCCAACTACACAGGGTAAACTGACATTTGTATAAAGACAACA
scaffold342645_10890	scaffold342645	10890	0.281701	GATATCTGGATATTATCATCGCGCATACGAGGAGGAACTGGAAAAAAAAAATCCCAGAAACATTGGAAAGTGCTTAAAGTGGACCACATAAATCAACATC	C	T	CCAGCCTTTTTAAAGGGTCATACTTGTATTTTCAAATATGGGCCTAAATTGGGGTCTGAATGACAAAAATGTAAGACTAATTTTGGAATTGCTTCAATAG
scaffold197759_56	scaffold197759	56	0.278536	TTAGAGCAACAGCACAGTATAAACGTTTCTAAGGCTGGGGCTTAAGCGTGTGGAT	A	T	GCAACGTATGACGTGTCAGGCCACGTTATGCAAAACCGCAATACAAAACACTTCATCACAGCCGTGCAGAGAGGGGAACATGATCAGGCTGAGGACAGGA
scaffold1181_20970	scaffold1181	20970	0.278536	ATTGCCTTAATGCAGCAATGTGCTCATAGTGGGCAACTATCCCATTTTATTTTCAATAATTTTTTTTGTTTTGTTGCTTTCAGGACCCTGCTGTTTGGAA	G	C	TCCACCTACATATACTGTATGTGTCAGTGATACTAAAGGAAGAAAACTTCTTAAACTTGAAACACCATGGACTCAAAGATTGCATCACATTGTACTCTAC
scaffold19466_1112	scaffold19466	1112	0.278535	CCACTGTGATGTCAGCGGACTTATGTGGACAGGAGCTGGAGAGAAGCGAGGGGCTGGAAACACAACCTATCAACACTGAACAGTCTCTAAAGCTAACTCA	A	G	CAGCTGGCTGATTAACCTGCTCANNNNNNNNNNNNNNNNNNNNNNNNNNNNNNNNNNNNNNNNNNNNNNNNNNNNNNNNNNNNNNNNNNNAAGCGGCTCA
scaffold31481_3449	scaffold31481	3449	0.278535	ATTATCAACGTAACAGATTAATACACAGATGATTTTTTTCCCCACTAATCAATTGTTTGCTAGGTTCTGTCCAACCCCCCCAAATATTTAAAAACAAATG	T	A	AAACTATTATCATTTGTTAATGATTTCCTTGTTGGTCCCCTAATTGTTTCAGCTGTACAGTGCGTGTGCATACTCGTTGTTACACAATAATCTCAATCTG
scaffold107533_13622	scaffold107533	13622	0.278535	TGTCACTCCAATGAATATCAAAGGAGTCCCTCCTTGACCCTCCACTCTTGATGTGCTCACAGTGCCCTTAGCCCCCCTCCTCCCTCCTACACACACACAC	T	A	CTCAAGATGCTGATAGGGTCAAGTCAAGGCTATCTCCAGCTTATCTCCCTCCTCCGATAGATCCAAAGCCGTGTCTGTCGGTGATGAAGAGAAGAAAGCT
scaffold1181_21105	scaffold1181	21105	0.278535	AAAGGAAGAAAACTTCTTAAACTTGAAACACCATGGACTCAAAGATTGCATCACATTGTACTCTACAACTACTGAATTGTGGACAGTTGAAACAGACAAC	G	T	GAGGCTCAGTAGCTTCAGTAGCTTCAGCCACAAACAGACAAGAATCATTGAGTTGATGACTGAACGCTTTTGTAGCAGTTTGGAGGTTTTGTAAATTCAA
scaffold174784_37515	scaffold174784	37515	0.278535	GAACAATCATTTACGGTTCAGACGCAGTGAGAGAGAAGAAATGGTCAAAGTCTGACCAAAGAAAGACTGACACTTATCCACAGTGTTTGACCTCGTATAA	A	T	CATGACACTTAACGATGTGATTGTGCATTTACAGAAGAATTAATGCTCGCAGGAGAGGAAAGCGTCTTAAATATTTGATGGTGTCAGACCTGTTTAACCA
scaffold1261_36434	scaffold1261	36434	0.278426	TATGAGCAGAGAGGAGGGGTGGGGGTGGGGGGGAAAGGTTGAGACCTGGCCTGAGACCACATGCTCGCGTCATGGTGGGCGAGTGTGTGACTGTGTGTGT	T	G	GATGGGATACTATGAGGTTATAACCAAAGCTGGGTATCGTGGTGTGTGGAGGAGAAGAGGGAGGGGGTGAAGTTGAGGGTTTCTTCTGGGTCCTTTCAGG
scaffold152200_211	scaffold152200	211	0.278148	TTGATGGATTTGCTCAGCTTTAGGTGTAATTATTGATTATTATATGATTATTTGACCAATAGTTAAAGGGTTATAGGTTTATCTTTGACATTATGTATCT	G	A	CATTTTCCCAAATAAAATAATAAGCCAACCGAAGTTTGACATGCCAATCTAGCCTTGAAAGGTGCAATCTGCCAGTTTTACACATGAACATCATATTTAT
scaffold176265_11435	scaffold176265	11435	0.278148	AATCTGCATAACACGGAAGAACCCCTGCAGTAACCTCACAACATGAACGTGTTGATCTCTGCTACATTGTGGGAATGATTTACGAGTCAACTGGAAGGGA	A	C	GTTCAACTGAAACAATATTCTTATGGAGACAATTAACGTCAGAGCTTCTAGCTGCCAACAGAAGCGTGACAGTGCTCCCTAATGAGCACTTTATTCAAAA
scaffold8310_11506	scaffold8310	11506	0.278148	TCCCAAAGAACCCATGTGGATCCCCTAGAGGTGTGGTTGATGTGCTGCAGGAGAGTTAACGGACTGCCTCTTAGCCATATGTTATGATATCATGAGAGAG	T	A	AAGCCCTGGTTACATGATATGTCCCACACAAAGATGGCACACAACAGCAGAATACAGCATTAATATGGATGGGTTTTATAACAATGCAAGTCAGCTGAGG
scaffold131970_21158	scaffold131970	21158	0.277778	AGTTCTTTGTTCCAGAGGCCATCCTGAAGGAGAGGCTTGATCCAGAAACCCTTGAATCTCTTGGACTCATAAAACAAGCCCATCAGTTCAATCAGAAGAT	T	C	GTAAAAATCAAGACTAAACTATTGTAAGCTCAGCACACACTTTGGGAGAGATGCTAAAATGCGTAAATCAAAGAGGTTTTCAGTGTGTTTGTAGCACTCT
scaffold336137_22481	scaffold336137	22481	0.277261	GCTTCGTTTCAAATGTGCTCTCCTTGTGACGTCACAGTGGGATTTTGGTTAAAAAAATACCCTCCCCTCCCCTGGTATCTCCACCCATTGACTCCACCCC	C	A	AGCCTAGAGCAAAGCTTTTGTGCAGGTCCGCCATTTTTATTCTCACTACAGAGGAGTGATGTCTACTGGGAAAACTCGGGGGGGGGGGGGGGGGGGGGT
scaffold6106_26963	scaffold6106	26963	0.277261	TGCTGTGTGTTTTTAAGATAGAGTATGACATTCATGTTGGTACAAGAAGTGGGGGAGGGTGTTGCATATGTTTCACTTTCAGTATGAAGACTGTATGCTG	C	T	CGAATAATCGAGTAATCTTTTTTTTTTTTTCAGGGTGAGGATGGTAGAGATGGCTTCGGCGTTGCAGGGCCTAAAGGAAGAAAGGCAAGTACATTAAAGT
scaffold259531_8975	scaffold259531	8975	0.277261	AACCTGCATCGGTACGTGTGTGTGTGTGTGTGTGTGTGTGTGTGTGTGTGTGTTGACAGCTGTGTGGGTGGGCGGAGTGTGTGGTTCCTGTGTGTGTGAG	A	G	GGCTTTATTTGAAGAGTCTCTTGTTGAACGTACAGATGTTCTTCAGTCGGCCAAAAGACACAAACAGAGTAGTCATTCCAGTGATGACGTAATGTTTCAC
scaffold341394_10337	scaffold341394	10337	0.277261	CATTTTACAGAAACAACACCTGTTGATCGAGAGACGTGACCATAGCCTGCTTACTGTAATGGGTTCCTTAAATGTTAATATACCAACTACATAGTTATAA	G	T	ATGAATACAAATTGAGAGTTTTACATGACAAAAGGGTGAACAGAAAGACTACCTCGGTAGTCAAGAGTTATCCATGTGAGAAGGGCAGTGTGACAGCATC
scaffold342672_11565	scaffold342672	11565	0.277261	AATTTGCACACCTCTACTTGTTACTCTTCACTGCTGCTTTCCACTGATATGTAACACGTGTATATCTCTTGGCTCATCAGGGTTGGCACATATATAAGGT	A	G	CTTCTAAACAGGATGCTTGCAGTTATCACGCCTCTTCACATCCTTACTTAATTCAAGTGTGACTCTTTTCACAACATGTAATGCACTCTCAATTGCCATC
scaffold154513_1698	scaffold154513	1698	0.274052	TTCATCTTTTGACACATTAGCATCACATCGTCATAAGTATGAGGACCCTGAAAAGATACTGCAAGAAACTGGGGCTTTTTCAGAAGAAAGAACCACACTG	G	A	GTTGGAGGAAAANNNNNNNNNNNNNNNNNNNNNNNNNNNNNNNNNNNNNNNNNNNNNNNNNNNNNNNNNNNNNNNNNNNNNNNNNNNNNNNNNNNNAGAC
scaffold64122_17534	scaffold64122	17534	0.274052	CCATGGACTCCACCCCCAGCCTAGAGCTAAGCATTTGCGCAGGTCTGCCATTTTATTCTCGCTACAGAGGAGTGATGTCTACTGGGAAAACTCAGGGGGG	C	T	TCATGCATTTAAAGAGACACACACACCAAAACGGAGCGTTCTGAGAGAGCTGGTTCATACAGGGTCACAAACCTCCTCTGGTGCTTGATTCATGTCATAT
scaffold78672_1443	scaffold78672	1443	0.273608	NNNNNNNNNNNNNNNNNNNNNNNNNNNNNNNNNNNNNNNNNNNNNNNNNNNNNNNGTACAATGAACTCAGGGAAAGACCTGAAACAGCGGCTATTTCTGT	T	C	GAAAAGCATTCTGATGAAATGCAGTTTCCCACAGATGAGGTGAAGAATCAGGAGAACCAGCAGCTGATTAATAATCAGCAAGATCTTCAACCCCAAACTG
scaffold32837_25463	scaffold32837	25463	0.273608	CATGGCGTTGTTGTTAAGAAATAATAGAATAAATATATTTTTCTAAAGTCAGAATCAAAATAGTCTTGCGGGACAAAACATTTTTCCTTCCTCCAAGGCA	A	T	CCCATGACCGAAAACCTTAGAGTNNNNNNNNNNNNNNNNNNNNNNNNNNNNNNNNNNNNNNNNNNNNNNNNNNNNNNAATAAATGTATTTCCAAAAAATG
scaffold109751_26275	scaffold109751	26275	0.273608	TAGAGCAATATCAACCAATCAAACACTTAGCCCTCCCTCCCCTCTTTTCTTGTTCTTCCATGCAGCTGCTGAAAGGGAAATTAGTATGGATCCAGTAAAG	T	C	CTAGAGAAGTCTAGTCTCTCTCTCTCTCTCTCTCTCTCTCTCTCTCTCTCTCTACGAGCCACAAACAATCAAANNNNNTGAGAAATAGCTACGGCATCTT
scaffold22979_18497	scaffold22979	18497	0.273608	ATCACTACCAACTTTTCTCAAAAAGTCATGCTGCTGCTTCTAATGGTAATGTCATCTTGCCCCTTTAATAATATATCTTTGTTTTCTTGATTGTATGTTA	C	T	GTCATTCTGTGTATCTACCTCTGATTGTTTTGTGTGGGTGCTGTGGCTTTACGGGCGGGATATGTGGGCGGACGGGTGTTTGAGAGCCTTATGTGTGCAT
scaffold65639_21333	scaffold65639	21333	0.273608	ACTAAACCATGTCATCTTAAAATCTGCGACTGGTGTTTTTCTAAAAAATAAACTCACCTGAACAGGACAAAGACACCACAGATCCAGATTTGCACACACT	C	G	CTGTCGGGGCAAAAAGAGGCGATTATTATATATTTGGCATTATAAGTATGCATAATAACCTCACAAGCTGCCATTTCCCCCCTCTCTCTTAAGATAAAAT
scaffold56948_29059	scaffold56948	29059	0.273608	AGCCATCATCCTCTTGACAAATGGTTCCTAACCACCTGGGGTCCTGGGCCACCTAGGGGAGGGGTGCCAAAGATCCCAGGGGGGGATGTCTGTTCTGAGG	G	T	TGTTAAAATTAGATTTGCACATTTTAACTAAAACTATGATGACACACTTACTGGAGAGGTTATACGAAGGTCTTTGGTAAGTGTGGGTAGGCCGAGTCAG
scaffold18040_12260	scaffold18040	12260	0.273151	CAAATCCGCCGGTGTTGACTACGCCATCGACTATGACACTGTGGGGGATCTTGTTACAGTCACAGACTCTGCAAGGTCCTGGCAGGGACCTAGCACGGTA	C	T	GGTCGAGGCCCCACCACGGAAATTAGGGAAGCCCTTTTATCTTTATTTTCCAGAATTGAATTCTTGATCAAATACAAGACAGGCATGATGGATCATTTTT
scaffold342350_25379	scaffold342350	25379	0.273151	CAGTCACCTCCCCTCTCAGCAACGCCGTGTTGAAGACTTTAGAGAACTGGGAGCAGCGTCTGCTTGAGCGAATGAACAAGTTCGATGGCCCGCCTCCCAA	C	T	TACATCAACACTTTCCCCACTGACCTCAGCGCAGGAGGCGGCCCTGCTATACTCCGACACAAAGCCATGCTGGAGCCAGACAACACACCCTTCAAGTGAG
C7858203_17	C7858203	17	0.273151	CTGCCCAGTGGCAGAC	T	C	TGAGTACAAGGGGTAACTACAACTACAAATCTCAGTTAGCCCTCTAGCTAGCGGTAGCTCCGTGCATTCCAGGGCTCTCCATGGAGCGTCACTGCAGTCC
scaffold169947_41127	scaffold169947	41127	0.273151	TTAGGTTCCTCTTATCCAACATGGTTCTGCAAATTCTTTATGGTACACCTTTAGAGGGAAAAGTTTCCACTCTGTACCATAATAGTCCTTTTCCAGACAT	T	C	GGATAATGCACGGAGCACAC
scaffold88438_976	scaffold88438	976	0.270921	AACTGGGGTGTAACAGTTGCACTGGTAGCCTAGAGAAAGGCAGAAAGTTAGCAGCCTGACTCTGTAATATACGCTATTACACAGCAATGTAGGTTATCCA	T	A	AGTTAGTACAGATGACACAAAAGATCCGTTTTCGAAATTGAAGCTTAGTGTGCGAGTTTAGGAATGAGTCCTTAAATGCAGCACAGATCCTCCCTCTGAC
scaffold116775_1961	scaffold116775	1961	0.270921	ATTGTGGGTTGTTCACTGAGAGATCATTAGCTCTAAGCAGATTCATTTCTTCTCCTAAATGAACTATTTCCTGTTTCGTTGTCTTTTTAAATTTATTTTT	G	C	GGCGATTTTGTCTGTATTGGATAGAACAGCTGAAGAGAGTCAGGAAATAAGGGAGGAGAGAAGGGGGGATAACATGCAGCTAGAAGGGCANNNNNNNNNN
scaffold59704_807	scaffold59704	807	0.270624	TTATTAGAGTATAGTTAGCATGATTATTCTGCAGTTGATTTAGCCTTTAANNNNNNNNNNNNNNNNNNNNNNNNNNNNNNNGCTGTAATTAACCACTTTG	T	G	TTTTTTTTGTTTCTATTTCCACAGAGAAAGTTCAAAAGGAGAGGCTGAGGGTAAAAGACATGTGAAATTCTCAGACTCTTCAAAGCAGTGAAACCACCTT
scaffold80373_28537	scaffold80373	28537	0.270624	TGAAAGATATAGGGTTATATTATATGATTCTATGTTTATTTATTTTTATAATTATAATATGTTGTTATTTTTGTTAGTTTACATCTAATGTAAAGTAGTT	T	A	CACATAGCTCATGCTTCATCCTCCGGTACAGTAGGTGGCGGTCTGCCCCTCTTTTAGGTTGTAATCCGCCACNATAATATTCAATATCAGGCTTCAAGAT
scaffold18955_7987	scaffold18955	7987	0.269679	AGTCTTGAAATGCAGTATTCCTTGGTGTTGGGTACTGGGTGTCTAGTTGACATACAGTACCGAGGAATAATCCCAAGTCATGTCCATCAAATTGCAGTAG	C	T	GGGTCCATAGGAGAGAGCAGAACAGAGAAGGGAGTGAACTGTTTTCTATCATCCCTTAGTTTTTAATATGAAAAAAGTTCAGACCGACCGAATACATTCA
scaffold62033_18788	scaffold62033	18788	0.269679	CATACAGCTGTTACATTTGAACAAAAAGCATGTGGTTTTTAATGAATTTGAATTGGCTGAGTGCTTGTTATCAGACATTATTTACATCTCTCTATCTGTA	T	G	CCTAGAGGGGAACAAGGTATTGTTAAATCTCTGGAGGGGTTCCATTGATCTCGTTTGCACGTGTGACTGTTTGTACCTCTTCGATTCTTCATCTCCAAAC
scaffold124669_31405	scaffold124669	31405	0.269679	TGGAGCAGTCTCTATACCAGACACAAACAAAAACATTTTTGTCAAATAGAGGGGAAATTTACATCGGCCAACAAACACAAAAAGATTTTTTTAACATTGT	T	G	GTCTTTTATATTAACTATTGAGTATAACTGTTTTTTTATACGTACATGCCATGTGTTGGCTTTTTCAGCAAGGGAATTACAATAGTAAAACCGTTTTAAA
scaffold340566_101	scaffold340566	101	0.267767	TACAAGTCATCTGTTTTGATTTTATCGAGCCTAAGAGTTATTCCCAATTAATGAGGGGAGGGCTGAGTTGACTGACAGGTGTCAGTTTTTATATATTGTT	G	T	TGACAGTTGGCCTTTAAGTTGAGTCTCTTGGAGTTCTGTTTGTCTTGTTACATTGTGAAACTATTTACGTTTGTAAAACTGTAAACACAATCAGAGCTCA
scaffold361_16986	scaffold361	16986	0.267767	GAGGCTGAAAATGTGTATCTTTTAGCTCGGTACAATCAAATAAAGCTAAGGTGACGCTGTGACCTGACAGCTGTTTCTTCCAGCTGCAGAGCATTCTCTG	C	T	CTGTCTNNNNNNNNNNNNNNNNNNNNNNNNNNNGCCTGCCTGTCTGTCTGTCTGTCTGTCTGCTCGTCTGTCTGTCTGTCTGTCTGTCTGTCTGTCTGTC
scaffold12202_19321	scaffold12202	19321	0.267767	AATTTTAGTCTAATAGTTGAGCAGAGACGTTACACACCCTGGGGATTTCTTATAATGAAAGCAGGAGGATCTATATGTGTTGTGTAAATTGGAAAAAAAG	G	A	TCAAATAACTTATTCAAGGCTGTCTTCTCCTCCAGAATTTAAAAACTCTTGAACACCTGTGTACATACCTGGATACCGTAGCTGTAAGCTTCTGGCAGGC
scaffold10551_19968	scaffold10551	19968	0.267767	TACATGGTGTCCAAACTTCTCTCAGACTAAGGTAACAGCATCGCATATCTCTTTTTGCAGTTTTTCGCTAAAAGCTGCAATGTGCATCTCTTAACAAAAC	A	G	GTGCTGAGAAGCATCAGAGCCACAACAGAAGAGATAACAACAAGCATTACTGATTGCATTGGAGATAGAGGTCAAAGCTATTCTTTAACCTTTAAGGAAT
scaffold342444_13851	scaffold342444	13851	0.265594	AGAGGACTCTACAAAGACTGAGCTTACTTTAATCTAACATAAAATCAGCACGGACTGACATGGTGCAGGGCAGTGTGCAACAAAAGGAATTAAACAAAGC	C	A	ATAGAGATATTAAAAGACACAAAATGGCCTATATTCACCCTCAAGCCCGTCTTTGTTGCTTTGTTTGCAATACAAAGTTTCAGACTTAATGAGGAGTATA
scaffold126904_25750	scaffold126904	25750	0.265594	AGAGGTGGGACAAAAAATCGATTCATGTAAAAATCGCGATTCTTCTCTACTAAGATTCAAAATCGATTCATAATTTCCAAAAATCGATTTTATTATTTTT	A	T	TTTTTTTTTAAATTTTTTTTTTTTTTTTTTTTAGTGGAGTCTAATCAGTCACTCCCTGCTCTTTAAATCAGTAGAATGCCAACTAGAGCAACAAGAAATG
scaffold25487_42014	scaffold25487	42014	0.265594	ATGGGGAACTGTTGCTTTGTGCAATTTCTCAAAATGTTTAATACAAAGTGAGCTTGTGAGTTTGGTGTCACCAGAGCCCTATACTGTAACCTTTTTTTTT	T	A	AAGTATTTTCCTGCATTTGGAAGCCAGTGCTGTGATGGACACAGTGTTGTCCCCCCCTCCCTTCTGTTTAGGCCAATACTGTAGGTTTCTGTGACAGCTG
scaffold65036_3134	scaffold65036	3134	0.265306	AAAAGCAAGTGATGGTAACCGGCATAAACCTAATAAGACCAGGAAATACGACTCTATTTTGATAATCAGGTGATTGTATGCTGGTGCTAACAACTCATAC	G	A	GTGGTTTGTACAGATAAATGGGGGGGGCATGAAAAAATCTTGCCTAGGGTTGCAAATTTTAAGCATTTGACTAACTCGACGATTGGTAAAATTAACGCTC
scaffold339380_18738	scaffold339380	18738	0.265306	TTACACAGAGAATTAGGGCTGTAATTAAACACCCTGAACTAACTGCAGTCTCACACTTATTTCTGCATTCCGTAATGTCGGGAAAAATGTGCAGTTTTGT	A	C	ATTATTTGGTAGAATTCTTTATTCATGTGTTTATCTTCAGGTGATTCCTGTCAACCAAGCTGGAGCACCCATTGGAGAAATTCCCTTCTCTCGAACTGGT
scaffold101869_18717	scaffold101869	18717	0.264582	TCTGTTTTCCAGACCCTCTCTCTTTTTATACTTAATCTTTCACCAAAGCATGACCCAAAAAGGCTAGCCTCAGCACAAAAAAAAAAAAAAGCTGACTCTC	A	T	CCAGGTTTGCTCCGGGTGTCTAGAAGTTGTGTTGCTTCCTTTTTTAAGTACAATGTACAGTTACCTACAGATAGATCCAGATGGGAAACGGCCCTACATG
scaffold63405_11881	scaffold63405	11881	0.264456	ATATACACTAACCTTAAGGCAGAGTGACTCTTTCTGCAACTCTCCGCATCAGCACGTGCACAAGTGTACGATCTATTTGTTCTGATTTGTTCACCAGCTA	C	T	AACCCAGCCAGGGGGCTTATGCACCTCCCTCTCTCTCACAGGGCTATTTGTCTTCTGTCTGCACACAGAAATGCAAATCCAAGCATTTACCCAGCGCTGC
scaffold161821_13333	scaffold161821	13333	0.264456	TTGTGTACATCTCATCACCTTTCAGTCCTGCAGCGACGACACGTACAGTACATGATGCTCTTCTCCGTCTCTGTTGATACCTGCCTCCGCTGTCTGCCAG	C	T	TACCTGTTTATATTTCTGTGTTCCTGTGTGAATGTTTCCATGTGTCAGAGAGAGAGAGAGAGAGAGAGAGAGAGAGAGAGAGAGAGAGAGAGAGAGAGAG
scaffold341727_1182	scaffold341727	1182	0.264456	CTATGACTTTGTTGTTGACACTGTGTTTCTATTGCAGATAAAACAATCAGAACACCTTTGGACTCTTAACAATGAGAATATCTGAAAAACCACACAACAT	G	A	AAAAGAGTTTTAAAAAACTTCTGTTACATGTTTTGTGTTCAGCAGAATCAGAGGAAGAAACATGTCACTTTTTGTTATCTACATATCTAAGAAAAGTCTT
scaffold322473_34271	scaffold322473	34271	0.262383	CCAAGTAACACCTCAACCCTGAACTAAAGCTGAGTCAGAAAGGTGTTCAAAAATCTTTCTATCTAGATCTAACTCCTCTACCAATCGGTCTATTTGGAGG	T	G	TGCTTTACAGGTCGTTAGAAGAAAATGTCTCTCTCTAGAACATATTGGTCGAGGGGCAGGGGATGAGAGAATATCTGTTAATCGATTACCAACAGCGTTG
scaffold70111_6094	scaffold70111	6094	0.26209	GAGGTTACATCTTTGTTGCTAGCAGCGTAGAGCATTTTAAAGACATATTGATCCTGAGCCATGAGGTTGTCTCAGGTTATGCCCTTTTACAAAGTGAAAA	T	G	AAATCATTTTCTATCTCAAAACGTTCAGTCTTTAGCTTTCTCTTGCCAGTATGACAAAAAGGGTAAAGAGGCAAAGAAAGGTGTGCATATTTCTTACCTC
scaffold74059_15416	scaffold74059	15416	0.260563	TCCTAAAGCAAAGTGCTGATCTAATCGAAATACACAGCACTGTAATATAAGAGTTTACTATGGAAATCTTATGTGGCAGTAGTATATATCTCAGGGTAGC	C	A	CTACATGTATGATGATTTATCCTTGTGTAACCATTATTATCTGTACACAATTTTAGCACAATCCATCCAAGAGTTATAGTCCTGGGACCAAAACGGATGA
scaffold6483_7234	scaffold6483	7234	0.260563	CTTAAGACACAATAGTTACACAATTTTTGGTAACTTAAAACAACACATTACCCAAAAATGCGTGCCCACGACTTGTGGTTTTTCGCCATTATATTGAAAC	A	C	GGTATCTCATTAGATTTTTGCTAGTTACGTATTAAAGTCAAAATTTCTGACATCGTGACAGCCTTGGTCCAAAGGCAAGTATTTGAAAATGAACGTAAAG
scaffold342666_9158	scaffold342666	9158	0.260563	CCAAATTAGGCATTATTGTCGTAGCTGTAACGTTAGCGATAGGTTATATTACGAGCGAGGACAATTTAAATTTGTGTTTGCTCAAACATCAAAACTGCTT	G	C	AAATACACGTTTAATAACATGACAAATTAAAAAGTATAGTTACCTGCTGACGGTGTGCGTTTCAACTGCCCTCTTCGGAAATCTCCAGTTTCTTGCACAA
scaffold342010_16498	scaffold342010	16498	0.260563	TGCAGCGTCGTTATTTATAGCACCTTTGTGGAGTTGTTTTCCTCTTTGATATGAGCACTGTGATAAAAGACATTTAAACACAGACTGAAAAACTTCTTTT	C	T	TAATTGTTTCAAGATTCATCTTGTTTTCAGCTAACGTGTGGTGTCACGAGTGCGTCCCATAACCCGTCTTCTATACCAGCTGAATTCCTCACAGACTGCA
scaffold58175_17846	scaffold58175	17846	0.260204	GCTTTCCAGAGCTTTTAAGACTAAAGGAAACCAAGAGAGCTTGTTGAACTCAGCGCTCACTCACCCATAAACACCAGTGGGAGAACTAGCCACAGGTTAA	T	C	GACAGAAACAACGTAATTTTAACCAGCAATTTAACAGCCTCTCTCCTAATTAAGGCTTGCTCTCTTGTCCTGAGGAAAACTTTCCAACAACTCAGTGTAA
scaffold342522_39255	scaffold342522	39255	0.260204	CAGTGACCGGTCGGGGGAGCGGGTGGTCGGGTCTTGATCGACCTTCACGCTCCTCTGTTCGCTGCACAAACAACAAACAATCAAGCTACAATTCGTACCG	A	G	CTTCAAAATCTGTTGTGCGACTCAAGATCAGGTCAGAAACTGCCTGAATTTGCAGTGTATGCCCATTAATGGAGAACAAAGCTATAGAACCAAAACAGTT
scaffold66844_36220	scaffold66844	36220	0.258242	ATTAAAGTACAGAGCCTGGCAGTTATTATTGATAACCTTTTTTTTTTTATTTGAGCATGGGTGTTTACCTGTACGTTTACATTTCTAATAATCCAGCCTC	G	A	AATCAGAAAATGTGGGAATACATGTGAGAGTAACTTTACATAAATAACCTGTTCAGGCCTTAAAGGACTGGGAAACTGTGCCGGATCTCCAGCGTGAGGC
scaffold74646_85298	scaffold74646	85298	0.257921	CTACTGTCTTTGAATGAGTAAACACAGACATAAATGATCATGTTTTGTTCCTCCTGCTATTTAGCTAAAAAGGACCAGACCTCTGGCTAGTCCTGTAAGA	C	T	TGAGTACATGTGACAGCATGATTACAAGTTAACCATTAAACAAAATGACAGGCATAGAAATCAATGGACTGAAAAGGGGATACAACTATTTAGTTGTATA
scaffold32733_25346	scaffold32733	25346	0.257921	GCACTCAGGACTTCATCACGATGACCCTCCACTCCTCCGAATATCGCCACTAACGTGTCCGTCTGTATGTTCCAGAGACGTAGAGCGTGATCTGACGAAA	C	A	AAGGGCGGTCAGGTAAATAACATCACGTATTATCAAAGAGTGAAGATGTTATGTGTGATTTTTAAAACGGATCATGAGTTTCAGCTAACTGTTTTTTCTC
scaffold342768_29998	scaffold342768	29998	0.256979	TTTATCATTGTACTTTTACCCTTATACTCTCCTTGTTTAAAGGGAAATGTATAAGCATGATTTCATTGTTGGCATTATTAGGCCTGCAACAGTTTATAGC	C	A	GCATTTGTGTACTGTACAGAACAATAGCGGATTCATTTACTGGGAGCGTGATGTTCCTGCCGTCCAAACCCTGACTGCTCTGCCTCTCCCACATCTTTAA
scaffold340807_14921	scaffold340807	14921	0.256912	GAGTGGCTTCTTTGAGTTCCAGGTAAATAAAATGACCTTTTGTGAAGAAGAAGAAAGAAACACTCTCAATGCAATGCATCAGACAAGCATGCCTTTCATC	C	G	TCCAGCAGCATTAAATGTGATTATTTTATGGACAAATCAAACGGAAGATAGAACATAAATTGACTGGGGATTCAAATGTCATCTTGAGCATGGGGATTGT
scaffold111693_56328	scaffold111693	56328	0.256912	TGACGTGGCACAGCACATACAGCAACAGTACGGCAGCTTTCAGTAGCAGCTCACGGTTCCTTATGCAGCGTTTTTTGATGTCACATCCAATGTTTCCATC	G	C	TTAAACATTTTGTGTCTGTCATGGCGGCTCATCATGGCGGCCGCCTACAAGACACGGTCCGTTACGACTATAAAATTACGGATTTCTCTAGCTTTGATAA
scaffold5801_23700	scaffold5801	23700	0.255952	TCTGAGATTCTTAGGTCCAAGCACAATAACTTCAGTCTTGTCTGAGTTAAGCAANNNNNNNNNNNNNNNNNNNNNNNNAAGTCCTAATGTCCTTAAGGCA	A	G	GCTTCTAGTGTACATAACTGATTGGTGTCATCTGGCTTCATTGATACGTATAGCTGAGTATCATCTGCATAACAATGAAAATTTATTGAATGTCTCCTCA
scaffold35411_7093	scaffold35411	7093	0.255533	TGGAAACTAAGGAAATAAATTGCTGTGAGCCAGAACAAAATATTGTGTGTAAAACCGTTTCCAACTGGCCAAACAGGTTCAAAGTGGCATTTGAAAAAGA	G	A	AGAAAAAAAAAAGGCACACAGATATATCCACACGACTATCATAGTACAAGGAATGCTGAAGTGTGTCTGGTATGGATGTGATTCATCCATATAAGCATAC
scaffold341250_29338	scaffold341250	29338	0.255533	AGCCCAAGTGAACCTGTATATCAAACAATGCTTCCAGCCACAACTCGACAAAGTCACAGCGTCTGTACCCCTTTGATGGCTAAGGTTTTCAACCTAACAG	C	T	GGGAGTGATGGCTTTTGTGACATGGTTAAAACCGGATTTGCTTAAATGAGACCTCCAGGGGGCTTGACTATTTTGGTCAACATCACTTTGACTCAACACA
scaffold5649_37829	scaffold5649	37829	0.255533	TGTAAGAATCATAAAGAATATGGTGACAGTAGCACATTTTGTCCTTGAAAAGCCGTTGTGTATTTTACAGAGCCCCTGAAGTCCCATCTTGTGCGCACAC	T	A	TTTTTTTTTTTTTTTTACTTTGTGGGACTTCAGGTGCTCCGTAGTATTTAGTTTGTTTGCTAAAATGTGTTTGTGTGATTTTGTATGACATCTACCTGGG
scaffold101558_23237	scaffold101558	23237	0.255533	GCACTTCATTGGCTTCACTTTAAAAAGCAGAGGTGACGTCCACTTCTTATACATAGTGTATGTTCAGAAAACATTCATCTTTGCTCGGCCCAAAAATGAC	A	C	CAATATTATCGGCAAAACAATAAATATCAGTCGGGCTCTACTCCACAGTGACTGCAGCTGAACTAAACAGCAGCGTGTTCACTTTGGGTTTTCAGGAATA
scaffold176062_1858	scaffold176062	1858	0.254121	GCGTGACCACGTCTCTGCTGGCGTTGTGACCGGCACAAACGCACGCTACATGGATCAGCTGCAGGGACGGAGAGGAAGAGGAGGGGTCAGCGGGTTCACG	C	A	GGAGGTTAAACAGCTTAGAGTTTTAGCGGAGCAGCAGCAGCCATGAGTCACACGTTTCTCTGTGAATCATCCCTCCGTCTTATTTTAGGAGATCAGCGGG
scaffold118711_21873	scaffold118711	21873	0.254121	CCTCTGTTTTTGTTATTCAAGATGAAGCATGCCAAATAAAAGGCTCACAGGCCTGTAACATGACCATCCAGGCCGTACTGGACCAGTTTCCCTCCCTGCA	C	G	GGGTGTGTGTGTGTACGGGAGGAGGAGCTTTGTGACTCCATACGAGCGCTGGCCACACAATGCCGTCCAAACACAGGTGCAGTATTCTCTGGGAAGAATG
scaffold102234_20117	scaffold102234	20117	0.254121	CAGTCTGACTCCTCACACAAAACATCTGTTCTTTATTTGATAAAGTCATAATATAAAACATGTCGCACGCACAATCATTCCTCTAACAGGGTGTGTTTAT	A	G	AATGAACGCACACTCGGTGTAGGTGTGTGTGTCAAATTGGGAGGTAAACGTGATTGACAGTGTGACAGAGGAGGTGAGGTTTCAGGAACTCAATGTGATG
scaffold196336_17470	scaffold196336	17470	0.253968	CGTGTGACTTTGAGATAGTGATCTCCCGTGTTTTGCCCTTTTCAAATGCCCCCAGGGGAATAACGAGAATAGGACCTTCTTTGGAGAAAAGCCGGGGCTT	A	G	GTTGATGAGATAAGTTATTTTAGCTCATGTAGGGGAAGAAGAAGGTTCACAGTCTTTCTAAATGTTTGAAGCCTTTTGATGCCAGAGGAATTTTCATGAC
scaffold227253_20479	scaffold227253	20479	0.253968	CATTGGTAGGCTGTAAATAAATTGAATCTTGAAACCTCGAATAATCAGATAAGGTACGAAAAGATTTCTGCAGTTTAGACACGCTCACTTTGTGTACAAT	T	C	TCAATATATGACGTTCTAATGGAAAGAAAGCACATACCTTAATATCAAAGTGACAATCTTATATATTAATCTAACTTCTAAATTGTGTATGATGCCCGTG
scaffold83269_7294	scaffold83269	7294	0.253752	GTAACTAAATAATGCTGCAGTCGCCTTGGTCCAGCTGCCTGCTGGTCGAATTACAACCCACCAAGAGGCTATTTTCTGCCCTGACAGCCTCGGCGCTGGG	A	G	CCCTGAACTCCCGAAACAGCTCATTTTACCCCCAACATGATGGCGTGATTACTGCAAATGCATGACGCCACCTCCAGCAAGCTCGGGAAGATAAAACTGT
scaffold151585_14231	scaffold151585	14231	0.253752	TAAAACCTTCTGTGATGAATTTTGCCTTTGTGTCGGTTTAGCGCCCCCTGTGGACAAGGTGGTACATCTTATCTCTTTGCTGATTTTTTACCTGGTCACA	G	T	ATGCCTGCAATGCTTTTCCTGAAATGTTCATAATCATTTCTCACATCTTTCTCAGACAATAAATACAGAGAGAATTAGCATAGTAAGTAGGTCACAACTG
scaffold192611_14463	scaffold192611	14463	0.253752	TACTTCACCTTGAGAATTAATTAAATCTTACAAGTCACTTTAAAAAAAAAGGAGAGAGAACAAGGTTCTTTTCATTTGTTTTTAAATGTAATTATTTCTT	C	T	CCATGTTTTCATATACCCTTATTTTGAGAATGTGTACATTTAACCTCCACTTTCTGTTTGTTTTCTTCCAATTAGCTGCAAACTGAGCCTCTGTTGTGAC
scaffold79373_4226	scaffold79373	4226	0.252874	TTTCAAATGGCTGGGCCATCATAGAAAGGATCGTGGCAACATGTTCATTCTAGTAAGGATAATTCAGCACACTTTTGGCAAACTCTCCTAAAGCACATTC	C	A	TATTATTGCACCTCTTCATACAAGTGAAATGTGATGTGAAAAACTTTAAACTATATGAAAGGAGAGATTCTTTATGATGCGGATTATTCTCTACATAGTA
scaffold547_39000	scaffold547	39000	0.252381	ATAATGTATGCCTTCCCTACCCTGTCTAATGCGTCTATATGAATCATCCCCAATTCCATTGGTTCCTACTAAAGATCAATTATGGCTCTCTTGCAAAATA	G	C	TCAGAGTAATCACCTTAACATCAATTTTTTGCAAAAGCATTTAACAACAGGAGCAAAGTGTGCCTTTGTAGGACATCTTTTTCAGTTTCTGTGGCATTAC
scaffold259521_25529	scaffold259521	25529	0.251152	CGACAGTAATGGTTGCCCAGTTAGTCTCCCCGAAGCTAACAGCCGCCGTTAGCCCGCTACAGTTTTCTGCTACAGCCGGTAATATTTCGCTATTTTAAAA	A	T	GCTCCCGTTTCTTCACAACATGGCGACATGGAGGCAAGAAGACAATACAAAATTCGTACGGATAACATAAGTGGTGCGTTTGAGTTTATAATTTGTAAAA
scaffold331851_25220	scaffold331851	25220	0.251152	GCTGAAGGTGACCCCTGTCCTCCTAGCCTTTGTACCATACTCTAACCGCTGGGCTCAACGGGGCCTGGAAACTAGATGAATTTAAAGAAACATTTTTAGG	G	C	ATTCAGGTTCAGGATATCGATAATACATATTGGGATCCCTAAACTTTTTATGCCTTTTATAGGGGAGCAAGGACATGGGATAGAGTCGGAAATTGGGGAT
scaffold106380_401	scaffold106380	401	0.250503	AAAANGGAAAGCGAAGGAGTGGGTGAGAGGAACATAGAGGTGGGGAAAATGAAGTGGGAGAGAATGAGGTCTCTATGCCGCTCTACTAACAAGGCAGATT	C	T	GCTCTTCTGCTTTTCTACTGCATCTTCAGTTTCCCGCATTCCTCCATCCTTATTTCATCCACCACTTCTTCCTCTGTTATCCACAAACTACTGCCCTCAG
scaffold341695_20389	scaffold341695	20389	0.250503	GGCGAGATGTGATCAGTGTAAAACGTCAGAACAGCCTTGTTTGAGCGCATATCTACGCGTGCTTGTGTGTAGATAAAGCTGCTACTCCCTGTTTACTGTG	C	G	GCCTCGTGCTTTAAAACCCATTTAACATATCCAGAAGAAAACAACCAGAGTGATCTC
scaffold336027_20000	scaffold336027	20000	0.25	AAAAATTCTGTTAACAGACACAGGCCTAAATCAATCTTCAAATACGTCCCCTGAAAGATGCAGCCCCTGAAAGAGTTCTTTAAAGAAGCACCTTGTGAAT	T	G	GAGTGAGATAGCCCAGCATGGCCTGTTTTTAAGGTCAGACAGTTAGGTGTGCACCTTGGGGACCTAACTGGATTCATATATAATAATGAAATGCTTTGAT
scaffold342650_39529	scaffold342650	39529	0.249583	ATAGATTGATTAAAAACATTTTCAACTTTTTCCATGCAACTTTTTAAAACGACCTACTGACAACAAAGTTCAGAAAATGGTTGAGTTTTCTCACCAGGAA	C	T	GCTTTGATCAAAACCCCTTTCTTAAAATCCTTGTAAAGCCGTAATGATCAGCTGTACCTTCAATTCTTTGTTCAGCTCAAGACTTAATGAATGAAGCAGA
scaffold206858_921	scaffold206858	921	0.249583	CTTTAAGGACCCACTTGATGATTGTTCTGAAAGTAAGCAATCTTATGATTGTTGTCTACCATTGTCAGTTACATCAAATCAGGTTGACCAGAGCAATATT	T	C	TCCATTAAATAAGGGAATACAAAACTATTACAACCAGGTTTCAAACTTATTAAGTGTTGTGATTTGAAAGCTCAAGGAGGTAAAGGAAATTGTTCAACTG
scaffold31712_15432	scaffold31712	15432	0.249583	CGTCCCTGAAGGCGGACATTTTAGCTCCTGGAAGACATTAAAGGAGGGATTTATCAGCAAGATGCAGACAGAAGGAAAATAAAATACTAAAACGTGTTGC	T	G	TTGTGTGAAACTTATGTCTAAGGACAAGCACTGAAAGCATACAGAATAGATGTCTTACCTTATATTTTCTTTAAAAAAATTGTCCCATTTCTTACTGATC
scaffold58966_22319	scaffold58966	22319	0.249583	CTGCCATGACACACACTGCTATACACAGTGGATGCACGCACAAAAGTAAGTGTTTCTTATGGAAGAACAGCTGCACACACTCACACTCACATGTTCTCTC	T	C	CGTACAGCATCTCACAAAGCAGCTCACATAGTTTTGCATGCAGAGGCAGAGCCAAGTGCAGGGGATTCGTCTCATTTTATGAAATGTGTCAGATACACAT
scaffold72544_4921	scaffold72544	4921	0.247619	CCCTCTTCATGTAATGTATTAATGGGTTTTGTAGTGTGCGTGTGTGTGTGTGTGTGTGTGTGTGTGCTTGTATCATTGAAAGCCTCCTGACAGTTATCTC	G	A	CATTGACACGTGAAACTTATTGTATTGGAGGAAATATTTAACTTTAAAACAGGGGGGGATTTGTCACAGTGGCTGTCAGGATCCTGGTGTTCTGTCAAGT
scaffold245372_10395	scaffold245372	10395	0.247619	ACTCCCACCTGCAGGGGAACCCCTTTCATTATGACTGACGGCTGCACCGAGTTATGTGCATTTATCAGACTATTCATGACTGTGTCATTACTGTAAAGTC	T	G	GAGCAGCCTGCATTTAGAATGATGTAAGGCCTCCCTCCCAGGGATAATATCCAGTCCAATCATGTTTGTGTCACTGGATGGATCGGTTGGCACCTTGTCA
scaffold34598_15869	scaffold34598	15869	0.247619	CAAAATGAGAGAGGAAAAGCTGTGTNNNNNNATACCATCAAAGATTTCCAGTTCATCAAACTGTTTCTCACTGTGGAACATCTCGACGTAGATGTTGATG	T	G	TGTAACCTGGGAAACAAGAGAAGATTATTTACAAATGAGGTCTAAAAGTCACGCCCGTGCACTAGAGAGAGAAACGCACGTACTTTTATGCATACAAAAA
scaffold258858_17486	scaffold258858	17486	0.247619	ACACATAGTTCAGTTCATATAACAGTCAAATCTTCCATAAAACATCGTAAAAATCAATCTGGGAAATGTTTTCATAAAGAAGCAGGTTTGTTGAAACAGG	A	G	AAAAAGAGAAACATGTACTGATTTTTAGACAAAAATCAGACCACCACTTTAATCTTCCTGATTCACACGTCTCTCAGAGCGGGAGACTTTCCCCGTAGGA
scaffold72544_24966	scaffold72544	24966	0.247619	AACAACTGCAATTAAAATGAGCCAAAGAAATAAAAGAGAAGTCTTTTCTTTAATCATTGATTGACTTTACAGTCGTATTCTGCAGGTTGTTTGGCTGTTA	A	G	TTGGTGGGGAGACAAAGTCAAGGTAAATGTTGGTGAAGTCTGGCATTGGCTGAAGTTTATTTACCCCCTGGATGCTTTGGCAGGTATCCAGAACTGGTTT
scaffold317227_7156	scaffold317227	7156	0.246544	TATGAGCTGTTAATCCCTCGCAGTTGGCTTTGTCATCCATTTCACAGCTAGATCAATAGTGAGAGTAAATTTGGTTTTCCTACCAGAATCTGATCGGTCT	C	G	TCTAATATTTGGCTAAAAGTAGTCCTGCCTTCCAATTCAAATGTGAGATATTATATAGTACTATTTAAATCTAAAAATCATATGAAAACTATTTCTAATG
scaffold342509_32453	scaffold342509	32453	0.246544	ATGTCTAAAGCTACATGCAAAAATGCAGGTTTATCTTTAGATATGAGTGAATTATGGGCTTCAAAGAACATTTTCTGTCTGTTTCTGACTTAAGAAGAAA	T	C	AGTTTTGGGCTACAGATGGCCTAGCGGTTACACCCCATGTATCGAGGCCGTCCTCCAAGGGAGCGACCTGGTGTCAAGTCAAACCTGTGGCTCCCTTCCC
scaffold342509_32453	scaffold342509	32453	0.246544	ATGTCTAAAGCTACATGCAAAAATGCAGGTTTATCTTTAGATATGAGTGAATTATGGGCTTCAAAGAACATTTTCTGTCTGTTTCTGACTTAAGAAGAAA	T	C	AGTTTTGGGCTACAGATGGCCTAGCGGTTACACCCCATGTATCGAGGCCGTCCTCCAAGGGAGCGACCTGGTGTCAAGTCAAACCTGTGGCTCCCTTCCC
scaffold143632_27518	scaffold143632	27518	0.245473	TTTACAGCTCATGATTTATTGTATTCTGTTTCACACTTCATGATAACATGCTACGCTCAATGACTCCTGCTTACACTGAGTTAGTGCTCTCATCATAGGC	C	T	AAGATTTGAGAAACTTCCCAACTTCCAGATGTCAGGTGACGCAGGTTGACCTCTTGACCTTCAGANNNNNNNNNNNNNNNNNNNNNNNNNNNNNNNNNCA
scaffold79614_990	scaffold79614	990	0.245414	GTGGGTGGAGGTTTTGGTTGTGTGGTGGAACAGAAGTAGAGTAACCAATGGCTAAAAAGCAAACAGGCAAAACAAAACAAATAAATGTGAAAGTCAACAT	C	T	AAGATACAAACTTAATAAAATCTAAATAAGGAGCGGTGTGGCAGCCTGAGCTAAATAGTTACTTACTTTTGTTCTTCCCCTGTTTGGCTCTTCTCGCATT
scaffold118184_10814	scaffold118184	10814	0.245414	CTTTGGCTTTTGATATAACGAGTGCTGCGATGAGCATGGTTCAGTTATTTGTTTTATATAACCCCTGAGGGAAATCTGGTTTACACTCTGTTATTGATGG	T	A	CATGCTTCTTACCGACATAGGCTTGAATTACACACATGCACAAACAGGACCTGTGGGCATGAGTGGAGAGCTGTCAGAGTTGGGCTACACACTGCTACAC
scaffold134221_746	scaffold134221	746	0.245392	NNNNNNNNNNNNGTCGACTGTTTATTTTGTATACCTTGGCTAAAACCTGATTAGTCATGAGCCAAAATGAGTTTCATATTTAAAGCTCATGTAGGGAACT	A	T	TTGGTTTGTGTGGATTTTGGCACCTCCGTGAAAAAGTCAGTAGCACTTAAATCTTTGCTGATTTTTATCTTGAAGAACATGTTCAAGTTGTGGTTTTCTA
scaffold342669_1742	scaffold342669	1742	0.245392	TGTGTCTCTTTAAAAGCAGTGAGCCCCCCCTGAGTTTCCCCGGTTCACATCATTCCTTCACATCCCTATTTGAAAAAGGATTTTTATACTGCATCAGAGT	T	A	TAAGTGCAGTCTTTCATTAGCTACAGATACACACATGTCAAGAGTTGACAAACAACCAAGATCGGTCAAGAATGAACAACTGATACAGAAAATGTCATGT
scaffold223302_14175	scaffold223302	14175	0.245392	TGATTTGTTAGATGATGAATAACTCCCGCAAATCTATCTCGAGCAATTGCAGAATTGAAGCACTCTTGTAAAAATGTCTGCACATGATTACCTCCTCCAG	C	T	TGTATGTCCTTTCTTAAGACATCTTTTGTGTCAGACTAAAATTGTTCAAATAATACTTTGTATCTGGCTTTTTTGTTTGTTTGTTGTTGACGAAGAAAAC
scaffold342669_15487	scaffold342669	15487	0.245392	TCTCTTTTGCACTTCCTTTTCCTTTCCTATCTTGAGCACTATATCTTCCTGGATACCTTTTTATCTTTTCACCTCTTTCAGCTCTTTCACCTCTCCATTT	T	C	ACCCATCTTTAATTTCTCTTCTTCTTCTAGTCTTTTTCTACCTTCTCTCCTCCTTTGTATTCTCTTCTCCCATCTGTTCATACCTCAGCTCAGCTCTGAT
scaffold1032_38382	scaffold1032	38382	0.245392	TTAATCAACAGGAAAACACAGGTTATATGTAGAGCACGACCCATAATCGGCCAGCCCATAATATGGGCCAATATTAGCATATCCAGTGACTATCGGTATC	T	G	GCTTGTTTTATTGCAGCTATGTGCTGATTTACTATGTACTATTTATTAACCAGTCAAAAAGCATTTCATTTGAGTTTCATTGTATTACACTAGCAGTTCT
scaffold8798_60804	scaffold8798	60804	0.245392	ATATCTCCGTGAAATTCAGAGATAGGCTCTGATACTATGGCATTATTTGTTTTCTTTGACACTTGAAAATAATGCATTGTTTCCGTTAACTGGGATCCTC	C	T	CTATAGGCCTACAGTTGATCTGAAGTCCATGCATGTCCTTCTAGTTTATAACGACCAAAGGAAAAAGGACTAATAGGCTAATCTGCAACCCTGCAAACAG
scaffold8798_64072	scaffold8798	64072	0.245392	CAAATCTACCTGCACACCTAAAGCAAACAAATGTAGAGAATAAGTGAGGAAAATGACATAAAGGTGAAGTTAAGTAACAATCAAATGTAGGTCTTTCTAA	A	C	CCTTTGTCACCCCTGAAGACCATTCATGCCAGATCCAACACTTCAGCTGAGAGAGATGAGGGACTCTGAGCCACAGCCACCCCAACTCGTGAGTGTGTGC
scaffold11050_20552	scaffold11050	20552	0.243161	TGTCACTGACCTAGCTCAGGGGCGTCAATAGATTTCGGTGTGTCAGGTGTTGGAGTGCTGAGAAAGAAAAAAAAACTGTTTAATAATTCTGATGTCAAAT	T	A	AGGCATACTTCATGAAAAAATGAAGTTCACACAGGCTTTCATGATTATGAACATTGTGGGCACAGATACAAGAACGATTTAGAGGATATGGCTGTTTTAT
scaffold342435_90	scaffold342435	90	0.242857	TGATCGTTCCTCCTTACTGACATTGTTCCTTTATTTTTCCTTGATCCTTGCTTGTGTTGTTCTTACTCTCTGATGTACGTCGCTTTGGA	T	G	AAAAGCGTCTGCTAAGTGAATTGTAGAATTGTAGAAAGACATGTTTTGAGGAGCTCTGAGACTTATTGAAACTGGTTGAAGAAGAGAAGAATATGTGACC
scaffold107714_13916	scaffold107714	13916	0.242857	GAATTATGTTCATGGAGTTTCCACTAATGGTTTCAAATAGCAGTCTTTAAAGTCTTGAAGCTTTTAGTGTTAAGAACTATCATTAAAATAATATTTTTTA	T	G	GCTGGGCACCAACAATGGTCAGGGAACTGAGATGGTCTTTGAGAAAAAGGTCAGAAGTTCACTTCACAGCTCAGGATTCGCAGGTTTTAGGGAAACCCCT
scaffold7781_19512	scaffold7781	19512	0.242857	CTAAATACTCTTGAATTGCTGTGTTTTGGCAATAATCTGCGTTCTATCCCTTGCTCTATCATGAAACCAGTTCTGATACAATTTTGTTACTTCACAGAGC	A	T	GCAAATCAAGTATGTGACAGCCAAAGCCTGTAAAAGTGAGAAGCGTGAGAGCAGAAGACAGGAAATGTAATCAAGACTATAATTGCTTTAATCTTCAATA
scaffold164901_2226	scaffold164901	2226	0.241071	ATTTTTTTTGTAAAAGCAGAAGGAACACTTTGTAAGATATCTTTTTTTGAAGAGGGTTTTTGATTCAAGCATGCAGAATATGCAAATGAGTGGATTCCTT	A	G	AACTTTTAAACCAATGCGTGTACAGTGAGCTTTGTTAAGCATTTGTGTGCACACATAAACTAGCGTCCATGTGTTTCCATGCATGTCTGTGTGTGTCGTC
scaffold342154_1657	scaffold342154	1657	0.239631	ACTAATGAGCAGCAAAAGCTAGCAACTCTAAGTAAAATGGAGGCGCAACAGCTTTCTATTAAAAGAAGCTAAAGTCCAAAACTGTCACATCTAAAAAAAT	T	C	TAACTGAAAAGTAACTGCAATTCTGACATTTTTATCAACATCATTATAATACATTGAATACATACCAATTCAATAAATCTGATAAAGAATACTATGATTG
scaffold340498_7274	scaffold340498	7274	0.239631	CCAGTTTGATGACCTGTTAGCTGGGATCAGTACCACGTCCCAGTTTGATGACCCGTTAGCTGGGATCAGTACCACATCCCAGTTTGATGACCTGTTAGCT	A	G	GGATCAGTACCAGGTCCCAGTTTGATGACCTGTTAGCTGGGATCAGTACCACGTCCCAGTTTGATGACCCGTTAGCTGGGATCAGTACCACATCCCAGTT
scaffold342592_7861	scaffold342592	7861	0.239631	TTTTTCTCTCCCAAATATTAATATTGGTATCGGCCCAAAAAAATCTCCTATCGGTCTGGTCCTAGTTGAGATTTCCAGTATGGCCACTGCCATCGATGGG	A	G	CCCCAAAGCCCCCTGCAGTAACAGATGGGTGACGTCGCTCAGGCTTCGTCTATTGATATTAACTGTCTATATGCAGATAGTTGACTTGACAACAAAATCC
scaffold342576_17575	scaffold342576	17575	0.239631	AAATTTTTTTTCTTTCATGGATTTGAACACAAGATGTCAGCGGCCAAACAAATTCCTGCTGCGTGTTTACATTGCAACAGATGTTGCAATGAAAGTGACT	G	C	TGTCTGAGCGTCCCGAGTCAGTGGATGAGCTCATCAGCATACTCCAAGACAAAATCAAGCCAAGACTTGACTTTGAGTTTACGCTGCAATACAAGGATCC
scaffold12020_20160	scaffold12020	20160	0.239631	ATGTTCAGTGAAATACTTCAAATTCCAAAACAAATCACTTGGAACAATGTATTCAAGAGGTTTTCTTGGTTGTAGTCGTGAAATCATTATTAAAAGAATA	G	A	CTTGTAACAATGTTGGCTCTTTATGAAGAAAATATAATTGCTTGCATTTCTTTTTTCATCACAGTAAATCACCTACAGTAGGTTTAATAAGTACTGGTAA
scaffold342244_20336	scaffold342244	20336	0.239631	TCACTGGACCATTCACTAACCTTCAAACATCCTCAGATTACGCACAAGGCTCAGTTTAGTGGCAGCAGCTCAGACTTTGGTTATTCTCTGACAAAAAAAA	T	A	AATGAAATTCAAGGAAAGAGAGAAATTTGAAGGCTGTGAAGCAGAAATAAATTGTTGCATTTGAAAAGGTGCAATTTTGTCTGAATTGAAATGGCATTAA
scaffold69242_45959	scaffold69242	45959	0.239631	GCCCTATTTACAGTCTACATTACAACACAAACGTCCGTTTCCTCTACTGATTCGGAGATTTCAGAAGGAACTGGCATCTTACAAATTCCTGGCAGCAAAC	A	G	AACTGTCTGTGTCCATAGGCAAACATTGAGAGCACCGACACCACCAGTTCGCCCCAGCTCGAGCCGGCCCGGGCTCCTCGTTCTCACCGCCGCTGACAGG
scaffold31362_71700	scaffold31362	71700	0.239631	CATCTGTTTTGTGCAGAGGAGGAAAACAAACCTCTCGCCACAATGCCAGAGAGCTGCTGTGTGCCCTTCTGCACTACAAATGAACTAGAACAATCAGCCC	C	G	AGCTGCTCATGACAGCATAACCTGTAGGATTACACTCATAACATTTGGAAGTTTTCTTCATACAAATTCACAAGCTGAATGATAGAAATAAAGTCCATGT
scaffold157008_12204	scaffold157008	12204	0.239631	TAAAAATATCCCCCCCGTGTTTCAGTGCAGTCATGTCCTCGTCCTCACTCTATTTGATTCAGTGGGGTTATTTGGGTTCCTGGCTAATGTTGTAGAGGAC	T	A	CCATTAAGCGCTGATGTGCACTGCTCAGACTTGAGATGAAACACAGGGAGCACCTTGCCACACTCAATTTCAAAAAATGTCGATGTCAAACGGACATTTT
scaffold224301_15773	scaffold224301	15773	0.239631	AAACATACGATACAGACGAGCTCTGACGGAGGCCTGGAAAGGAAGTTTCTATCGACTAAACTTACAGAAGAGCTGGAACATTTGAAATAGTTTCCCCTTT	T	A	GAAAGTGTCGATAAAAACACAGAAACAAACAGCCATGCACAGAAATACTCCCCTGCCTGACTGAGACGATGAACTTATTCAGATTCATTATAATGTATTG
scaffold141540_17851	scaffold141540	17851	0.239631	TAGGTGTGATTAAAGAAAGCCCTGTCTGGCCGTTAGAGATACTACAGCAGCTTATGGGATTTAGTGAGTCACCGAAAAAGCACAACACCAAACTAAAGAT	T	G	CACTTCAAAGTATTTCATCACCAAAACCTTAAAAAAACATACCAACCAATAATGAATTTCTTACTATGATTGCTTTGTGTAGGTGTCCGTGTTTTATCCG
scaffold34750_18755	scaffold34750	18755	0.239631	ACACACACACACACACACACACACACACACACACACACACACACACANNNNTATATGATATGGCAGGTTTCTGAGCTGTTATCAGACACAGACTGCTGTG	C	T	GAGATGACTGAGTTATGTGGAAACACACTATATGTATGTAAATGAGTATTTATGAATCAATTATAGCCCAGAAATAAAAATGGGAAAGTTGGGCGGAAGG
scaffold65142_18782	scaffold65142	18782	0.239631	TATGAGAAGCTGCACCAAAGCAGAGGTGCAAGAGTTAGCAGGGGTGCACATTTGTTAGGGATTTTTGGGATTACTCATAAAATAATTAGCATTTGTTTTT	T	G	AATGAAAATGTACAAACCATTGTATAATGGTATGTCTTCGAGTGTTTGGAACAGTTTATGCATGCAAACAGGATGAGTGACAAATTCTAAAAACAAAAAA
scaffold258018_22898	scaffold258018	22898	0.239631	TTGCTGTAGGCACATGTGCGGATGTCCTGTCAAACTGAATGCATGCACAGTACAGTAAATAGCATGCCTCTAATATGGTGGTTACACTGGAGATGGATCC	A	C	GCGTATAAATCTCAGAGCATAACAGATGAGGAGAATATGGTCCTGTTACAGATTTACTGATACATTATGAATATATGGTGACTTATACATTATTGATGTG
scaffold7783_33102	scaffold7783	33102	0.239631	AGTTACATAAGTAGAAGTTGGTATTTGTTCTTTTTTGTTGAACTCTAGCAAAAAGCTAATAACTACAGTTTAACTTCAAAGCTTGTGTGCTAAATTGGTG	C	T	TTTTTTGTAAATGCTAGAGGGTGAGATAATATTTAGATAATAACACTTTCAACAGGTACATTGAGTCAAACGCAAACGATAGCCAGAAGGCAAGGTGCTG
scaffold20706_34313	scaffold20706	34313	0.239631	ATTGTAATACAGAGACTAGATCAATCTTTTGAACCCACAAGGTTGTATTCAGACAGACAGTAGCCTGCTCATTCATTTAAATAGAACCAGTCTGTGTACA	C	T	ATTCTTAAGGTGCCAGCACAGAGAGCTCCATCAAGAAAGGATAAACATGATTGTTCAGTATTTTTTTTTTCTTTTCTACCTGGCATTACTTTATCTGTAA
scaffold157008_41779	scaffold157008	41779	0.239631	TACCAGCAGCATTTTATTTCAAGTCACATGATGGCAACATTAAGGTTTAACGGTCATAATAACCAGGTGTGGGGATTGAAGGACAGACATCATTGCCCTT	G	A	AAGGATCCATGTGTTTCTGCACGTTTTAGCTCTTTCACTACACTGTGTGAGCACTGCAGTCAATGACGTGATGACCACTCGATAGCAGCACTTGTACGCG
scaffold120214_50358	scaffold120214	50358	0.239631	GGACCCTAACTGGACCCTAACTGGTTAATCTCACCATGGCAGCATGTTCGATATCCACTGCGTTTGCATTCTGTCATTGAGCTGCAATCAATGTTTGAAA	T	A	ATTAATTATTAATCCTTTTAAGCAGCCTTGTTGATCTGTGATATCTTATGGCATCATTTACTAAAGATGACTGAGGCAAAACATCTCTTGACAGAAGTTA
scaffold103496_4048	scaffold103496	4048	0.238602	TCGATTTTGTTAGTCAGTTGATGAAATACATGGTCAATATTACCACAGCTGGCCACTGTGAGTCCAGTTAGCTTGCCTTTGTGAGGAATTTGCATATTTT	A	C	GGCTGTTTTCATGCCTGTCTGCTACTGGGGATATGAAGCTCTGAGTGTGAGTTAAACCATGCAGCGCTAATACACAGAGCTAAAACCTGTTTAATTTTTC
scaffold336077_15193	scaffold336077	15193	0.238095	TTTGTTTTCCTCCAGCTCAATTAAATCAATAATAATTCTGAACAAATCCAGCTTCTGTGACTCCTGCCCTCTGTCAGCATTTGTTTGGCTAGGCAGACAG	C	T	AGGCGGAGTCAGGAAGGCCATTAGGTCAACTGGGTCCATCAGGACTCTGCTTTGGCTTCCACTCTAACTTGTGTCTCTCCTCTCTTCCTCCCAGGCCAGC
scaffold25525_8843	scaffold25525	8843	0.238095	CCTTTAGTATTTTATTTCACGGTCCTCTTCCCTGACACAATCTGCAGGCTCTAAATAAAGTTGATAATTATTATTTATTGTGCATAAGAATAAAAAAGAA	C	G	CGTCTCAGGAAATATCCTACAAACTACAGAGCAGTGGAAGAATTCTGATTTCAGGTGAAATCAAATATGGAAGGACTTTTTGGATTTTGTTTTTTCCCTG
scaffold339804_17292	scaffold339804	17292	0.238095	ATAGCTTCAATTCATAACAAGTGTTATCTCGAAGCACTTTACAAAAAGCAGGTAAAGACCTTACTCTTTGCCTATTCATATTACAAAAGAGCAGCATGTC	C	T	GATGTGTCCTTGGGCAAGACACTTAACCCCGAATTGCTCCCGCTGCTTCGTCAGCAACCACTGACATCAGCGTGTGAATGGGTAGGAGTGATAATAATAT
scaffold54533_8030	scaffold54533	8030	0.23774	CATAAATATATTTTTGTACATCAGTGTAACACTCAAAGTATGTTGCCATCATTTAAAAAGATGCACAGCAGCCAAATATGACACTATATGTATACATCAG	G	T	TATTACATTACAGATAATGACATCTTTATTCACATTTTATCTAGCAGGTTGAATTATGCAGCCACGTGTTGCTCAAGAACATTTCTTGAAATACTTGTCA
scaffold342753_5717	scaffold342753	5717	0.234043	TCATTTTTCTCCTCCACAGTCACTCCTGAAATGCCTTCCACCATGTTCAACATTTCATCATTTCTGTTCCTGCATTTTTTAAAGCAGTTTGATTGATATT	A	T	TAGCTAACATTTATCTTCTCATGTGTCTGNNNNNNNNNNNNNNNNNNNNNNNNNNNNNGGCATTGAGATCAGACAGAGTGAGAAGTACAGGATCCTCAGC
scaffold153022_18904	scaffold153022	18904	0.234043	TGTTAACTGACAAGCCATAACAGTCTTTATGCCTTGTTAAACAGGAACTACAGGACCTGCAGAAAGACCCTCCAGCTCAGTGCTCTGCTGGACCAGTGGG	A	G	GATGACTGTGAGTACACACACACGCACGCACACACACACACACACACACACACACACACACACACACACACACACACACACACACACACACACACACACA
scaffold6799_19186	scaffold6799	19186	0.234043	AACCAGTGAAGAGGTGTCCGTCCATGTCATTGACTCCAGCGATGTAGTCGATCTCAGCAGCATTGTGGAACAGCTTATGAGGCTCATCAGGCAGGAAGTC	A	G	CCGTCGACCACAGGAGATAGGAGCAGGTTGCCCACAACGGGGTCTGATGGGAAGAGTACAACATCAGATGCTTGCTACCTATGTCTTACATCTGACTTTC
scaffold8721_20485	scaffold8721	20485	0.234043	ATCAGCACGCTTCCTCCTGGGGTTTTGTCAGAAGACAAGAGTTTGTATGGTTTAAGTTCAGGGCATTTTAATCCATTTTTCCCAGAGAACATTTGTTCGT	G	T	GAAAAGACGACTAAAGTCACCTTTGAATAAACGTTCAAAACTGGTTTGAAAGTGAAAGATTCCCCATCGACTATTTGGAGACATTGATTCAAAGTTTATG
scaffold338672_24297	scaffold338672	24297	0.234043	GTTTGCGCTTGTTTTTTACACCCTCGTCTTTAATCTGCAATTCATTTATTCATATTTTCTTTTTTTATCTCTTCTTTTGCTGCTGGTCTGTTTGTTAATT	G	T	TTTTTTGTTGCATACAGAGAAAATAAAGTATCTTATCTTGTCTTTTGACTTTTATGCTTCTGTGAAAACATTTTGTTATGTTAAGTTGGAAGTCACAGTC
scaffold191289_12450	scaffold191289	12450	0.233871	GGGGATGACAAAAAAAGTTTGAGAACCACTGCTTTACAGGAAATATGTGTGGAATCAGAATGCACTCTGCAAGCCTTCATAGGGACTTCAAACTTTTGTT	A	T	GTATGTATTGATTCTCCTGAAGAGGCAGCAGAAAGTGAGCAGCACTTGAAATCCAAGACAAATCTCCCCAAGGGGACAACAAAGTGCATCGTCTTGTGTC
scaffold108383_1049	scaffold108383	1049	0.233871	GGGGGTGTCTAACTCTCAACTCTGAGTCAAATAAGTTGAGATCTCAGGGAAATAACCAAGATTACTTGTTATCAGGGGGACAGAGTAAGTAAAATGTATG	A	G	ATGCATGTCGGCTCAGCCCTGAGGTAGCTTTGNNNNNNNNNNNNNNNNNNNNNNNNNNNNNNNNNNNNNNNNACAATATAATTAGTAAATTAAAAAAAGT
scaffold173351_15622	scaffold173351	15622	0.233871	TGGGATGCTGTACAGATACCAGGAGTATCAGGATGGTTTGCATAACTTTGATGATGGTGTCATTTTGACCTTACATCTTTGCATCTTCCTACGGAACTCA	C	T	TGCAGGTATATAGTTTGCATATTGCACATTCATTGAACACACAATGCAATGAAGCATTGTGCCTTTGTACAGAGAATGCTTTATTCGACCCTTTGTCTTT
scaffold65555_27029	scaffold65555	27029	0.233871	GGTGTTCTGACTGAGGTGATGTTAGAGAGTTAAGAGTGCACAATCATAGGGAGTTAGTAAATCTATACACACTTACATACACACTCACACACTCACACAC	A	T	CACACACACACACACAAAGAGGAGTTTTCTTTTAAGAAGTGTGCGTCATAGAAATGAAAGCAAACAACTTAGGTTTGCAGTGCTGGGATTTAAAAAAAGA
scaffold17598_61717	scaffold17598	61717	0.233871	ATATGTTCCTGCTGCAAGCTCTAGAGTTCAACACAAATCATACATGTTCAGAAGAAACACTGATGTCAGGAGACTGAAAACAGTCACATCATCTTTTCAT	A	T	TCAAAGATAATGTAAATGATGAAGCTTTTTATTTTTGCAGCTGGTTCCTTCAGTTTGTGCTGGCCTGGTTGGCTG
scaffold87754_35396	scaffold87754	35396	0.233333	ATAGAAATGTAGAATGGAAAATAAAAAGTTCAAGGACTACATTATTGTATATGACCGCATTGCAAATAGAGTTTAACAGCAATATTTGTAAGACCAATAA	C	A	GTTTGAAAATCAAAACAATGTTCTGGCCTTGTTTGCAGATGCATTATTGATAACACTGTGGTTGTTAAAAAATGGACAAAAATAAAAATAGAGAATAACA
scaffold104356_10092	scaffold104356	10092	0.232719	TGCTGAATGCAGCCTCTCTTAACGCGGTGACTTGGATAATGCATGGCCCAATGCCTAAATAAACTGCTCACACCTTTTCAGGTTGAAATGCATTTTACCA	G	A	TGACATGAAAATACTATCCAATGCTACGCTTAAAGTTTTTCAATCTAACAAGGCCCCATGTAGCTTAACTTTCCTGTAAGTGAACCCAAGACAAAATAAA
scaffold7201_12648	scaffold7201	12648	0.232719	TGCAAGTGGGTATTGTAGAATGTAAAGAGTATTAGCTTATGATTAAAGGCTATATTTTATTGCCCGATGTGTACTGGGGCAAATGCATTTTTCTGAACCT	G	A	AATGCCTCACATGCTGAGTCTGTACCTTTTCCTCTACTCCTCATTATCTCGTCTTTGCTCTCCAGCCAGGTGTCCTGACAACACCTTCACCTGTGACAAT
scaffold215964_20369	scaffold215964	20369	0.232719	GAAAAGCTCAACTCCATTTACCATTAACCATAATACTGTACATTCTGGAGAGTCGTGTTTTGAACATCCAAATCTTGTTATATTGGAGCCAGCATTAACT	C	T	CATTTACTCTAAATTAAACCATCATTTACAAAACAGGCATTTATAAAGATAACAAGCATATCAAATTATTTGTGCAACTAATGAAGTTACCACCTCATGC
scaffold2261_28114	scaffold2261	28114	0.232719	AGGAACACATACTGTCTGAGCTGCTGAGGCTGGCTGAGGGAATGGGGTGTTCTGAGAGGCTCTGAGTGGAGGTCAGATTCAGGTAGCCCATCTCTGACGA	C	T	CGAGACAGGGGTCCAGAGAGGACACATCCAGGGGAGGAAGTCGTGTCTGGCTGCTTACTCTGAGTATTTCCAAAGAAGCCCTGAACTTCAGATGGCTCAG
scaffold342624_5782	scaffold342624	5782	0.232719	TGAGACACCAAGGACACCTAATGAGCAAGAATGGGAATATATGTGGAGCACGGAAAGGATAAGTAAGCTGAAAGTCAAGTGAAATCAGACCGAGCTGAAA	A	G	GAGAGAGTTTTTGTTCTGCAGCTCTAACTATTGATTATAAATAAAGTGTATTCCTCAGCTATGTTTTGACCTTTAGTGTCCAACTTTTGTCACAAGAAAT
scaffold66058_1401	scaffold66058	1401	0.232409	AGTCTTTACATTTAGAAGGAAGACAGACAGCCAGTAACACTAGTGATATCTTGACTCAAGCAGCATCTGACCAGTTTGGTAGCTCAAGTATTAAAAAGGC	C	T	GTAGAGCCCAGCACGAAAGTCNNNNNNNNNNNNNNNNNNNNNNNGGTCCCAATGACAAATCTAGGTTGTCAGAGAGTCCAAGGAGTGTCAGTCAAACTGA
scaffold341125_8869	scaffold341125	8869	0.232409	TTAAAAACAGTTTCACAGACGACAAAAACAACAAAACCTGTCTTTCTATTTAGGATGTTGACATTTAGTCCTTCAATCAACCTTCACTGTTTGAACATCA	T	A	TCAACTGGACAGTTTTAGTCACTATTCATTGTTATTATATGACAAATTGTGTTAACTACAAGCGATGTTGGGCGGATACAGTTTACACTGATACTGAGCT
scaffold22334_19822	scaffold22334	19822	0.229483	TGACATTATATCATTTAATTTGTGTCTATTTTGTAAAGACAGAGCACGCAAGTCCCGCCCACATAAGAGGGGAAAACAATTGAAGGTTATGCTTTGAAGT	G	T	TAGGATCAATGTTTTTATTCACTGCAATGTGTCATTTCCATCTCTTANNNNNNNNNNNNNNNNNNNNNNNNNNNNNNNNNNNNNNNNNNNNNNNNNNNNN
scaffold74998_24939	scaffold74998	24939	0.229483	TGTTTTTCCCTTTTTCTGACTGCTGAGAGTCGGCACATGGTCACGCTTCTGAGAGAAACCATTATGCAAGTACACTTGATTGTAGCTGTGGAGATGGGGG	T	G	GGGGGTGGGGGGGTAATGAATATATATGAGATCAAAGAATACATAGGGTGCCATATTAACAGTAGTGAATGCAATGTGGACATGCTTTAATCAGCGAAGG
scaffold134349_61881	scaffold134349	61881	0.229483	TCTAACGCTGTTAACGCTTTGACTGTATTATTGTTTCATTGAGCGAGGACGTGCAAAGCTATTCAGTGCAGCTTGTTGCATTATCCAACTTGTTCAATGA	C	A	AATTAAACCAAGGAAGTCGACAACCGGAAACAGACACAGCTCGCCTTAAAGTTGGCCGCCATGAAGAGGCGTTGGTTGCCGTGATGATTTCCATCTGTTG
scaffold329148_19408	scaffold329148	19408	0.229483	AACATACCTGTTTGAGACAATTCACTTGAAAATGCTAACTTGCTGATGTTACGATCATGTTACATTTCTCATTTACATTAGCATGCCAATGTTAGCATTT	G	A	GCTCAAAGCACTGCAGTGTCAGAGATAGCCTTAAAATAGCTAGCATGGCAGATGAACTAGCTTAGAGCTGTTGAATATGCTGGCAAATATTTTAACTCTC
scaffold3623_11933	scaffold3623	11933	0.228395	CAATCCAACTTTCAACCACTTAACGTCTCGTTTTCACACTGTCACACACCCCTTTCAGTCTGCATGTTTTCTACATTCTCCGAGCGCCTTCCGTCCCTCC	A	G	TCCTCTGCACACTGCGTCATGTCGGCATTGTGTGAGTCTGCAGCAGTTNNNNNNNNNNNNNNNNNNNNNNNNNNNNNGTTCTGACAGCCAAAGTGTAACG
scaffold34289_22866	scaffold34289	22866	0.228395	GAAACATCAATGGGAATTTAGTGCTGATGATGGAGAGAGAGAGGTATTGATGGAGAGAGAGAGAGAGAGAGAGAGAGAGAGAGAGAGAGAGAGAGAGAGA	G	T	GGAGGAGAGAAGAAAGNNNNNNNNNNNNNNNNNNNNGATTTCACTTGACAAAAGAAGGTTCCTTATTTGGCTCTAATTACATTTCCTTTCTGCCCATTGT
scaffold74036_31524	scaffold74036	31524	0.228395	CTTAGTAGAGATCTGAAGCATATAACCACCATGAACTAATCAGGCATGACTAAATATGACTAGTATTGAGTAATCTCTTTCCCATTCATGACACTGTACA	G	A	CAATACACTAAAGAGAGATTTATCCAACGTTCAAAGAATAGAACGGTATTAAAACACAAATACAATGAATGAATTGCCAAATTGTGAGGCTGAATTGACA
scaffold36143_33619	scaffold36143	33619	0.228395	TGCCCTGAGCAAGGACAAAGCACAAGCCTTGTATGCAAACGTACACAGGGAAACAATAACGTTCCGATGACATGGATGGATATTCATTTGGCGTCTTGTT	T	A	TTTTTTTCTAATATAAAATCAGAATACTAGATTCCAGGGGAAACTCCTCTTCATTCTGCAGAGCTCATTGCTGCATTTCACACTGTGCATCATTCTCAAT
scaffold263144_1117	scaffold263144	1117	0.227079	CCTACATAAAAAAANNNNNNNNNNNNNNNNNNNNNNNNNNNNNNNNNNNNNNNNNNNNNNNNNNNNNNNNNNNNNNNNATTAGCATATTACTGAAAGCTT	T	G	CCCCCACTGATGAGAGCCATTTGTTCGCAGGCAGATGTCACTTATGTCAGTCACTGCTAATGCTTTGTTTGGCTGCTCTCCGGATTATTCGCACCATAAA
scaffold174894_6373	scaffold174894	6373	0.227079	GTCATTTTGAATGAGCTTCAAAATATATTTGCCAACACATTTCTTATTGGGGCTGATGTTTATTATTAACAGTGCAATAGTTACTGTAAAACCTGTACAA	T	C	CTAAAGAATCAGAAACCTGCCGACACATTTTTGATAATAAAATAGCCCTCTGGAGTCCATCCTTTGCTGCTCTGAACACATTAGGCAACAGAACACCCTA
scaffold135665_15415	scaffold135665	15415	0.227079	GCAGAGGCTCACTTTGTGATGTCTGATTGTCTTCAGACTTGAACTGAGACCTTTTGCCCTTCCACGGACAGAAGGGGACGTAACGAACCCAAGACTGAGA	C	G	GATAGACAAGAGGTTATTCCAAAGGGGAGGTCGTAAACCTCTTCAGTTTCCAATGTGATGCCCTGGTCCTCAAGATGTAATTCCTCCAATGCTAATAGCC
scaffold126926_19973	scaffold126926	19973	0.227079	TGGTGGATGAGAGAAGGACAGGACAAGTGACTGAAAAGAGCAAGAGAGCAAAAAGGGGGGGTAAAAGAGAGAGTTGCCTTTTTCACTACTCCCACAGGAA	T	C	CTGTTTTTATGGCAGCAATCAGTCAGTGGTGGAGCTCAGGCTGGAAACACAGAAATCAGAGAGAGAGGATGGAGGGAACATAAAACAGATGATGGGAAAT
scaffold67335_40578	scaffold67335	40578	0.227079	CATTTCCCCAAGGAGTTTGTTTTTTATCATGATATCTATATGAAGAATAACTTTAACACAACGTGTACAGTTTTAAACTATTTTAATTATATTTATGTCC	A	G	CTAAATAAAACATAACCTTCCAAAATATTATACTTCACCTTTAGGNCTCTGCATCAAGTGGCATTTCAAAAAGGAGTCTCACTTTATATTACACATACCA
scaffold21511_16257	scaffold21511	16257	0.227079	TCTGCAACTGACACCAGTGCTCAGGTTCGCTTTGTGGTTTTGCCATTATTTGGGTAAAATCAGCTCTTGTATCAACTGTTATTGCAGTAGCAGTACAAAT	G	T	TGGAACAATGACTGAATAAAAGCTCAACACGTAATTAATAATTAAACGTTCATACATCAGTAGAAATGCATACTTTTCCCACAGCAACCATGTTATATTG
scaffold256048_18099	scaffold256048	18099	0.225806	ACATCAGTACAAACATGTGACTCTCTTCTGCTGTGCTGTCTCCGGTGTGTCGTCTACAGTGCTATTTTTTAGACCGGCTTCGGGTGTTGACTGTTGACAG	G	A	AGAGTTTTAGTTTTAAAAACAGGAGAGTTTTAGTGTGGGAAGAGAGGATGCCTTAAAGTAAATTTTCCAACACACCACACAAGGTCCATACAGTGAAATA
scaffold6839_25283	scaffold6839	25283	0.225806	AGGGTCAAACGGTCATCTTGGGCTCAAATTGAAGCTCATAAATCAGGGAAGTTTTTAAAATAAAAATGAGACAGTGATATTAACAATGAAGTGTTTAAAA	G	C	GAATCATATTCCATGAGATTTTGTCCCGCAGAAGCTATTTTTATGGTCTTTTTGTGAGTCTTAGTGATGATAACTTAAGGTGTAATAGCAGAAAGTACCA
scaffold7198_10782	scaffold7198	10782	0.225806	ATCTATGGCTGTATTTTGTCTTTACGTAGAAATAGCTTGTTGTTCTCCAGCATTTTTTCCTTTTTTATTGATTCTTATCTTCCCTTCTTTATGTTAACTA	A	G	TTTTCATAGACACTGCTTTTGTTGATCTGGTGATTTGAAGCTCTGTCCTCTGGCCCAGGTCACAGTGGCATGAGTCAAACCAATGTCCTCCAGCTCTTCC
scaffold31169_34427	scaffold31169	34427	0.225473	TGATAATGTACCCCAGATGACTTTGTTTTTACTGTTAAACTTAATATCATACTGCACACAATAACCAGAGCAGATTCTGAAAAGTTGTTATGGGCATGGA	C	T	TATAGGGTGACAAGATGATGAGCGTACGTCATTAGGGTGATGGTAGGGTGCCACCGTGGTCTTGTAAGAGGTCTTGGGGTCACACGATTTTGATTGGCCC
scaffold342546_14268	scaffold342546	14268	0.224924	GGAGAAAAGCTGGTAAAAGGTGGCGACGCCTGGTCCAGCGAAGCAGCCACTTGCAGTACACACAGTGGGTGATGGTGGCGACTGCAGTTGGGATCATGAT	T	G	CACCACGTCTTAGAATTTTTTACTGGTGTATCAGTCGCACTGCTAAATAGGACTCCGCCTACTTTTTATATGATATGTTGGTATTAAAGTGTGCCTTGTG
scaffold338144_718	scaffold338144	718	0.224924	GTGCAGGCCAGTCAAGTCCATCCACACAAAACTCTCTCAGCCATGTCTTTATGGACCTTGCTTTGTGCACTGGTGCACAGTCATGTTGGAACAGGAAGGG	A	G	CCATCCCCAAACTGTTACCACAAAGTTGGGGGCATGGAATTGTCCAAAATCTCTTGGNNNNNNNNNNNNNNNNNNNNNNNNNNNNNGGAACTAAGGGGCC
scaffold114377_8173	scaffold114377	8173	0.224924	TTTGTCTTCCTTTCTCGTCTCTCCAAATCTCTTTCTGTCTTTTTGACTGCGCCCAACTAAATTTATTTTCACTCTGATTCTTTATATTTTTCTCAGGCCC	A	C	AATGTGCTGCACATACACACATGCATGAACACATCCGATTATCCTGCATTCATTTTGCTTCCTATTAATCCAATTAGCTCGCGGAAAATGTCGATTTNNN
scaffold54320_14323	scaffold54320	14323	0.224924	CCCCTGAGCTTCTGGCAGCTTCATTGTTTCACGTTTTCGACATCAATCCGAGCTGAAACCTCGCTCATGGACTCATAATGGAAATTACTGATTACATTTG	G	A	CTCGTGGGATTGTTATCTCTGCTGGTTTTATTATACACTGAAGGCATCAATTGACTCAGTCGCTTTTCATTTGTCAAATGTTCATAAAAAGTGAAATGAA
scaffold342731_13843	scaffold342731	13843	0.223986	GAAAGTGTTTCCCCTTACCTGAAGCTGTGATGTCATGGAAAGCACCTGTTGGGGGAGTTTGGTTTATTTATCTTATCTGTGTCATAATGAGGTCGTCATG	G	A	AACAGCGACAAATTAACCATCTGAAATAAGCTGAATCAACTGTGTATACACTACCACTCCAAAGTTTAAATACACAACAGTATAATCAATAACACAGTAT
scaffold342605_45572	scaffold342605	45572	0.222689	GTTAAGGAATGTTGTGTATTAATGTAGTTACTAATGACATTTTATTTATTTAATCTTTTACCAAGAACAAACAAATGTAAATGTTTAAGAGCAAATGCAG	C	A	ATTTAATCCCTCATCGTATTCTCCCCTTGTTCGTGTTCATTGTCAAATACAGGCTGAAAAAATACTTCAAAGAAATTACATTTTTTCATGTCTACATTCA
scaffold12974_21046	scaffold12974	21046	0.22235	GTTTGATTTCTGCTAATTAGACTGCCAATAGATCCCCTGATCTAACCCACTGGACCTTAGTTCATAATAAGCCTTTGTAGGGTGTGCAACAAGTAAACCT	T	A	AAATGTGAAGGCCACTACTTCCTAGGAATTTTCTCAACAACTAAAAAAATTGTTTTTCTTAGAATGGGCATGAGATGGAGAGAAACTAGTCTGAAAGTCT
scaffold11211_83395	scaffold11211	83395	0.221748	AAGCTGCAAAGATGGATCATATTTGATTATCATATGTATTATCTTATTAAGGGCTAAATTTAATTAGGTTTTGGTTCAACTCAGGTACTCTGCTGTTGGC	G	T	GATTCTGGTAAGGCACTGTATCTTAAAGATGGCTGAGACAAATTCAAGATCTAGTACTTCAAGTCAGGAAAAAAACAAGCACTTATAGCAGAAAATGGAT
scaffold23762_18039	scaffold23762	18039	0.221748	TTCTGCTGTTAACTGGGTCACTAGTTAAACTGTTACACCGGAAAATGTTTGTGAAAATTTAAATTTGCTGTTTATGTAAATGGAGTCTGGTGCCATCAAA	A	G	AGTGATTTTAAGGCTGTCTAAAAATGAACAGATTTAAAACTCAACAAAGGTCTTTCCTTGAAGGTCTAAGAGTGCTGCTCCTGGTTTGATTAGGCTTATT
scaffold72128_29866	scaffold72128	29866	0.221748	TTATTGACTCCCCACTCTCATGGGAGAGCTGGACACAGATTTGGTCAGCCCTGAATATGTGAACAAAGAATTTCATAATAACTGTTTAAAAGTTGTCATT	T	A	AGGTAATTCAAAACAACAACAACAAAACTCCAGCTCTGCTCTGAAGCAGTTAGACGAGCCTTTTATCCATTCAGCGCCCCATTAAGATTCCTCTTAGATC
scaffold17044_40907	scaffold17044	40907	0.221748	ACATACACACACACACACACACACACACACACACGCACACACACACACACACACACACACACACACACACACACACACACGCACACACCAAACACACACA	T	C	ACACACACACACACACACACACACACACACAAAAGACCGAAGAAATGCTGGTTAAATCACCCTTACATTGATGGCCACAGTTAATGAAGAAATCTTTATG
scaffold11547_8957	scaffold11547	8957	0.22117	AGGTAGGAAGAGATGTTTTTTTAAACTACAGGTTTATGCTCCTCAGTTTGGTACATTTTTTTCAGAAACAAGTGGCAAGTTATTGGAACTGTCAAATAAT	C	A	CAATGATTGTTTATCTGGCTGTTTTTAGCAGCTTAGCCACAGCAATATCAATCAAGAAGTACGCCTAGCAATGTCAGGTTAAAAAATGTGTTGTAAGACA
scaffold342623_13061	scaffold342623	13061	0.22117	CGTCGGACCTGTTGGACTGGATAGAAAAGACCATCGCGGTCATCAGCAACCAGAAGTTTGCCAACTCGCTGACGGGAGTGCAGCAGCAGCTTCAGGCCTT	T	C	ACAACGTACTGCACCATAGAGAAGCCCATCAAGTACGTTTTGTTCACTTTGAGAATGACATCTTGATTTTTAAGTTATTAATCACTAATCGTACACAAAC
scaffold8227_573	scaffold8227	573	0.220779	ACGTCTTGAAATGCAATCATTGCATGATGTATTATCTCTGTCCATCCTCAGCCTCACATGTTGGACCCTTCTGAAATGGTGTACTTGTCTGCTGTGTCTC	A	T	GACTGCTGGAGGTAATGAGGAAGTGATAGCATCACAGTCTACAGGCCGGGATGAAAGAAACAGCACAATAAAGGAAGGAGAGGCCAAAGCAGTAAATATC
scaffold187223_13379	scaffold187223	13379	0.220365	TTTTTGTCTTCTTACTTTTTGTCTTTTTTGTCTTGTTTTTTCTTGATAGAAAACAGAATTGTTCTTACAATGCTGTAACCAAAGGTGAATGTAGTATAAA	A	C	AAATTAAAAAGCCAATGTGTGTATCATTTAAAGAGTTGTATCAATAGAATGTAAATATTAATGGAGGAAGCCTGAGTGATGTGTCCCATCTGTTACTGCA
scaffold59321_18952	scaffold59321	18952	0.220365	CACTCTGAAAAAGTGTCTTAAAAAACAAATCTAGTGAAGAATATAGATATCAGAAGACAATGTTTCTTAATGCAGTATTGATAGAATTGTTGATGAATCA	G	A	TGACTGATTTTTATATGCCATACAGGTCAATAAAATGTTTTAATATTTGTCCCTATGCTCCCTCAGCTAAGTTTGGTGCTAACGCCATCCTGGGTGTGTC
scaffold140586_9978	scaffold140586	9978	0.219653	CCTTACAGCTGTAAGTAAAGCTGCTTTATCCATGTTTATTGGTGTGATCTTACCTCCACATCATCTTCTCGTTGAGGGAGACCGTCTGCAGCTGTCCATC	C	G	ACGTCGTACTCATAACCATACTTGGTGGTGTTGGCGAACGGTCCAATCTTGATCTCCCGTTTGGTGACTCGGCCCATGTTGTCATACTGAATGGTGATCC
scaffold186811_23691	scaffold186811	23691	0.219653	CTACTGCAGTGAGTAAAATGTCTTGATGATTGCATGATTTGATGAGCTTTTAAGAGGGAATTCTAAGTGTCTATTAAAATCCCTATATAATAAGAAAGTT	C	A	CATTGTTACCCTGAACCCTAAAATCGTTTTACATTAGTTTGGGGTTAATGTATAGATTTTTAGGATGAAAATAAAAGGGCTGAGGTTAAAAAAAAACTAA
scaffold186811_24745	scaffold186811	24745	0.219653	TTCCAGTCTGTCATTTAAACAGAATCATTTCCAAGAGCACAGATAAATAATGTTTTTTTTTGTCCTGACATTAGCCTGTAAATGCTTCATATGTGCTTCT	T	A	CTTGACCTGTAATGTCTATGTTTGATGACTTGCTGTGTAAATGTCTGCATGCATCCACCTCTTTATTTTCTGTAAACGCAGCTTCAGGGCGTATTCCTGC
scaffold186811_26826	scaffold186811	26826	0.219653	ACACTTATTAACAGGCAAACTTGAATATTATTATTGACTTATTAATAGCAGCCTAAAATTGTGTGTGAGAGAATCATGTTTGTGTTTCTTATCTTTAAGT	C	T	CTTAATCACCTCAAACAACAATCTGCTATTTTGGTAGTCACTTATAAATTAATTATTGATTTATTAGGGTTCAAAAAAATTAAGGAGTATAACATGAAGA
scaffold168051_9458	scaffold168051	9458	0.219577	TTGGAAGACACACTGAGGGAGAACCCTCGGTACAGACAACAATCGAAAAGAGGTGAGATACAAATAAAATAAAGGGGATCAAGTGTCACAACAGCAAACA	A	G	AAAACAAAAAACAGCAAGAATAAAACAGGAAATAGTACATGCATTTAAAAGGCAAGAAAATACACTGAAATAGAGTATACATAGTAAGTAAGAACAATTA
C7858075_4419	C7858075	4419	0.218894	ATTAGTTCAGCCTGTTAGACATAAGTACTCTTTAACCTGCAATAAAAAAGGCTTTCTATTCTGATGTCGTGGTGTGATGTGCTTTTAGTTTTCAAAACGT	G	T	CTTACCTTAACTCAGCGTGTTTTGATAAATTAGACTTTCTTAGTTTTTTGAGTCAAGTTGATAAATGATAGTCACCACAGACTTTATTATTTAGTTATGT
C7858207_23817	C7858207	23817	0.218894	TGGAAATTGGTCTGCAGCTTGAGAGGTGCCAGTTCACCTCCTGAGCACTGGTTCGGTGCACCACCACCCCCACCCCCACCAGCTCAGGAGTGCTCGCTCT	A	G	ACACTCTCCATTAGTACACAGCCATAGGATCCTGTTTGTGCGTGTGTGTAGCACGGCTCAACAACTGAGTGTAGAATTGAACTTCCTCTCACGGGAAATC
scaffold8046_96169	scaffold8046	96169	0.216867	TCAACATTGGCTGCAGCCTTGTTGTTCAAGTTTTGGTAACTGTAATTTATGGGCAGCAGTCTAATGGAAGTCATTGGGTTTGATGGCTGTAGATTATTGT	A	G	TAACAAGCAGGGATTTTATTTTCACAGCACCAGGTGCTCTACGCAGGGCCGACTTAGTTCCCTTTATTGTGTTCCTGTATGTGAGGATGATTAATCCGTC
scaffold11286_19615	scaffold11286	19615	0.216544	CAGTGTGTGACGGTATGTTAGCGCATACATGGGTTGAGTGAATGTCCATGGAAGAGTCCACGTGGCACATACTGAGCATCTCGCTTTCCTTCAGGAAGCC	T	C	GCTTCAACCCACATGGAGTACAGGGCCGGAGCAGCATGGCCCTGCGAAAGAAAAGAATATACACAATCTTTTGTTATCTTTTGTAATAACAATGCTTTGA
scaffold10176_31988	scaffold10176	31988	0.216544	TGTTTCCCTTCATCTGGGAAAAGTTAATGCAGTCTGATGAGAGAAAAAGCCCTTTATCTAACATCCGTTGTCAACTTGTTGACATTAGTACCTATTCTAT	A	G	GCTGCAGAGCTCCAGCCCTCTCAAGGGCCAAGAAGACACATAATTGTCAATTTCAACTGCAAGTTTTCTTCTAACCTGCCCAAATAGAGGGAAATAAATG
scaffold159128_2662	scaffold159128	2662	0.216418	CCTTCTGATTATTCTTCAGGCGTCTGTTCCTTTATCCACTTTCACCGCCTTGCTCCTTATAATCCACACTGCTGTTCCCCCCCCCCCCACATTAAAACAT	G	T	AGAACTAACACATCACTCTCGTGTTTGCTTGCTCCAGAATGCAATGTGTAATTGTTTCTCTTTGTTGCCTTCCCTCCATGAACCTCGTCAGCATCTTTTT
scaffold60634_21100	scaffold60634	21100	0.216418	TGGCTTCGGGGTCTTCCTGCTCAGCCACGATCCCGGCCTCCGGACTCTGGCGGCGGGGTCCCTGACTGCGATTACGTGGGTGAGCATTGAAGCCCGCCTT	A	G	GCGGGTTTCTCCTTTTCACCTTGCCGTGGTAAGCGAGGATGCTCCGGCTCTGGGTGGGAGGGTAATGGGCGGCGGTGGTGTTCAACAGGGGAGCCAGCAG
scaffold23336_10683	scaffold23336	10683	0.216418	CCCCCCCCCCNNNNNNNNNNNNNNNNNNNNNNNNNNNNNNNNNNNNNNNNNNNNNNNNNNNNNNNNNNNNNNNNNNNNNNNNNNNNNNNNNNNTTTGCTC	C	T	GAACATCTGACTGATGTGCTTTGTTTCCTTCAACAGAAAAGGAGTCGAGGACAGCCAGCGGGTTCGACGACGACGCCATTATGTCCACAGGGATCGCACG
scaffold100913_19407	scaffold100913	19407	0.215805	GAGTGTCGCCGGTTCAAGTCCCGATGCGGACCAAAAAATATGGAAGTTGGTCTGGTAGCTTGAGAGGTGCCAGACCACTTCTTGAGCACTGCCGAGGTGC	A	C	CCTGAGCAAGGCACCGCACCCCCTGAGCCCCCTCTGACATCTCTCCATTAATGCATGTCCACAGGTCGTGTTTGTGCATGTGTGTGATTCAGGCCTGTGT
scaffold54772_1468	scaffold54772	1468	0.214286	CGGGGTCTTTGTCTTCTCAATAATCACTTGCTGTACCTCTTCTTTCCATTCATGCTGTCTCTACATTGCTCTTCTGCTTTCACTTTTCCAATTCTCTTTG	C	T	AAATTTGGCTCATTGTTAAATTATTTTTAGTCCATAAAATTCAAAAGAATCTAAAAAAAGTAAAGCCCCAAAAGTCATCATAACTGTAAAATGTTTCATA
scaffold19113_22068	scaffold19113	22068	0.214286	GTTGATAGGTAAAGTAACAAGAAACATTTTCTAATGTTTAAATATGAATGAATGGATGTTTATATGGAGTCTCAGTTGTCAGAGTTTTGTTTTTTTACTG	G	A	AATCAAAGCTAAACTAAGTGTCAGAAAAGCTGACTAAAATACGGCGTGTGCATAGTTTGATCATAAAAACATCAGGAACTGTTAGAATCCGAGGCCCTGA
scaffold20164_10488	scaffold20164	10488	0.213952	AGAAGCTCTTTTTAATCATTAAAAAAGATGCTGTTTTAAATGTATTGGGAAGCAATAAGTGTCATAGATTTGACATAAGTATAATTAAATTAAATTTAAG	A	G	AAATAACTGTGTTGAATAAATTATATTATTCATCCCTCAATACATCTGAAATTGACAATACTTTTGTTTTTAAGCCTAATAGCAGTTACAACTGCTGCAT
scaffold21737_4719	scaffold21737	4719	0.21346	AATGAGGTTATTCAAAATACAAAATTTGAGTGTTCTAACAGCCCTCCAGTGATGCAGTGCGAAGCAGTGTGACATAACGTTTTTACTGCAACGCCATTTT	T	C	ATTTTCCTTTCTGTTGCTCATGTATAAATGGACGAGGAATGAAGAAGGAGGGGGGCTTTCATAGGCCCTGGCAGTGTCGACAGGAAAACTTTTGATTTTA
scaffold24682_6917	scaffold24682	6917	0.21346	GTATTCACTTTCCTCAAATCAGTACAAAATCTGGGAGTTCCATCCTGCTTGGGTACCAAAATACATGGAGAAGCCCAACTAGATGACGAGGGTTCGGCAA	T	G	GTCATTTTGAAGCATGTAAGTAACTTCAGCATCCAAATACTCCCGTTTACTTGGCGACATACGGTAAAAGTGCTGTTTAATTGGCTTTGAGTCTCCCACA
scaffold169463_10311	scaffold169463	10311	0.21346	GGTGGAAACAGAGCTGCCCTTTACTTTATACCGTATAATATACCTTTTTCAATAGAAATGAGATGAGATGGATAAACATGGATAAAACTAAACCTGGAAG	T	C	TAGCATCCATGCTGAAATGTTCAGTCTCCTGAGGTTGACCCAAAAAACGCCCATTGACTAACCACGAGGGTTCAGTCTACTGAAAACCCATACTGAAAAG
scaffold21737_14720	scaffold21737	14720	0.21346	GGTGGGGACTGTGTCTGCAGAGAGACCATAGACTGTAGAGACCCTGCCCTCTGCCTGGAGTTTCATCTTTTGTTTTGTTTTGTTTTGGTTGACTAGGGAC	G	A	TTTCGGGGCAGGGAGCTGATGTGCAGGTGAGTATAGGAGTAGATACAATTCAGGGATTGGACGCGATTTCAAATGTTCTTTTTAGTCTATTTAATATACA
scaffold338672_32599	scaffold338672	32599	0.21346	AAACTTCTAACAAGCAAACTCTTGGCTCCATGCATGTGTGTTTGTGAGTGAAGGAGAGAGTGAGGGAGAGAGCGAAAGAGAGTGGTTTTACAATGTTGTC	G	A	TAAGAATGGCTGTTTGTATGTTTATGCAGAAAGCATCTGTGACTTAAGATTTGGAAAAAAAGAGAGTTAAAAACAAGAGTACTTCTATGAAAAGGGCCTT
scaffold38640_67898	scaffold38640	67898	0.21346	CCTGGATGATAGAGTTCAGGTAAAGAGGAGCCGTTGTAAGCGAGCAGCAGAGTTTTAAATTTGATGCGAGCAGTAACTGGGAGCAAGTGTAGGGAAGCGT	A	G	AGATGACCCTAACAGATAAAGAACATCACTTACCAAGCAGCCATTGGATAAAGGACCCTTCCACACACACACACATTTTTTTTATCTTGCTATGACTCTG
scaffold329148_1527	scaffold329148	1527	0.212564	TTTTTTTTTTTTTTTTGCGTTCATCAGCAGCAGTGTGGAAGTAGGTGCGCGCGTCTGGTCCACAGTCGTCTCCTCTCCGCCGTATCATGTGGATTATTGT	A	G	GCGTTTGTTCTGGCAGCGGCCGGTCCTGATGGAAGTTGGGCATGTCAACTGCCCCACGACTGGAGACCTCAGACAGAAGCGTGCCGTGCCGAGCTGGCGG
scaffold19303_23661	scaffold19303	23661	0.212309	GAATCAAATGTGAATGATATTGCAAACTGGTTAATACTTCACTAAGACAAGGATTTAACTGGTCAAATCCCATAATAATTTCACAAAGTAGACATTCTGT	T	A	CATGCAACAGCTGAGAGAATGTTGCAGCTGTGCAGGTGGGATCTTGTTCTTATTGCTGTTCTGCTCTCCATCTCCATTGCCCGTGTTTACTTAAAAACCC
scaffold333659_25389	scaffold333659	25389	0.212309	TTAACGTCAACATCAACATGCTAATTTCTGCAACTGCAGCAGCTAAATCATCCAAAGCTCTTTATCAAACATCTTTTCCAGCTATCACGTTTTCCTTCTT	A	T	GTCTGTCTTACTTCAGCAGAACGTATCATCCTCATCATCATCATCATCATCATCTTCATCATCATCCATTGGTCTTTACTTCCACATCCTAGATACAATC
scaffold328739_25601	scaffold328739	25601	0.212309	AATCGATAATTATCACGATAAATGTGAAAGTCATTATTTCTTTCAAACTTAAAGGCTGATTTTCACTGCACAGTGAAAGTTGAAGAAACCCGAAGGTTAT	G	A	GTGGTTTAATTATTCTTTATTGGTGGAACATGACAAACTCTACTTGAACAGAGGAACATTTCACAATCCTCAGCACAGTGCTGGAAAACACTGATATGAC
scaffold63483_12613	scaffold63483	12613	0.211087	AGCAGTGTGTATTGACCATGATCAGCTTATTGTGTTATGTCTTCTTTTCAGTCTAATTTTAGGCACCTCCTACTTCATGCTATTCTTTATACTTTTAGCT	C	A	ATTACATTTTAAGAGGAACATATTAGAATTCCAATTGACTACATTTAGTCTGAGCTGTATGTAGTTGTTCATTTGCATGTTTGTATATAACAAAAAAACA
scaffold8577_13549	scaffold8577	13549	0.211087	GGCTGAGGGTTGATGGGGTCGTGTAGAGGAATGTGGGAATGAAATGGAACTCATTAGTGGAGAGAGAGAGGGAGGGATGACGGGGACCTTTATTCTTGTG	A	T	GTGTGTGTGTGATTACCCAAAGAGAAGCTCCTCCAAGGTCTTACATGGACTAAAAACTGTAATGTGAAACATACCACTCACCGCTTATCTGTGGATTTAC
scaffold336838_9278	scaffold336838	9278	0.209726	GCAACTATTCTACTCATCACATTATTCCCTTCACATCTCACTACCACTTTATAATTCTCAATCTGTTTTACTTGCATTTTACCTACAATAATAGCCTTCA	G	C	TCCCACTACAAAATACAGCAAGGGATGTCCTCTTTTGGAATTTTGGAATTAATTAATTTTTAATTCAACACATTTTTCTTAAGGTCATAGCTCTCCTGAA
scaffold126808_1189	scaffold126808	1189	0.209726	ATTTATGATTTTACACATAGTTTTGCTTTCTTGTTTGCAATGCATGCTTTTTGTATCATTCATTTGCCATTTTGCATTCACATTTTCCTAAAAACTTAAA	C	A	TATTATGGAAAATCTGCTGTTGTGCATTGTGTGTTGCTTGTGTCCTTAAAGTGTGCAATCTTTTTTAAATTCCTGCAGTATTGAGTTGTTTTCTGCTTCT
scaffold3215_6492	scaffold3215	6492	0.209726	AGGCTAATTTTTCCCCTCCTCTCTCCCTGAAGTAGCAGCCGCACAAAAGACAGGGGAAAAGGGGAAAAAGGGAAAACTGTCCAAAGAAACGACACATCTC	G	A	CATCATGGAGCAACAACTAGCTGGTTCTGATTCAATCTGAGTGTGGAAGAAAAATCCACACGACGAACAACAAATAAAGGCAACAAAACTCCCCTCCTAA
scaffold342244_26850	scaffold342244	26850	0.209726	GGTATCATAGAAAAACAGGTAACCAAGTAAGAGAAAACTATTTTTAAAGATTTAACTAGGTCTATATAAAGACTGTACTAAAAGAGTATATATTTCACCT	G	T	TGTTAATAAATACTAGTACAAACATATAAGTAGAGAAAACTTGAATTCACAAAAGACATGTAAAAAATTGGCTGAATTGCTAAGCTTGGAGGTCCCAAAT
scaffold158053_16674	scaffold158053	16674	0.208945	GGTTGACCGTCCGTCTGCTCATCCCATTCTTGTTCACGTGATATCTCATTAGCTTCATTTTTTTGTTGACATAGTTTATCCGGTGTCATAACTTGCAAAT	T	G	AATGCTTGTCAAAAATATTTGTTTTTCAGGTCGCAGTGACCTTAACTTTTAACCTTTTTCTACCAAAATCAACCCAGTTCATCTTTGAGTCCAAGGGACC
scaffold7523_28557	scaffold7523	28557	0.208262	TTAGTACATTTTAATTGCTAGATGATCTGCAGATTGCTTGTGTGTGAGAATGTCGGAACGAGCAAGTGAATGTGTGGATAGTTTCAGATCGTTTGGCATT	A	G	GATTGAGAAAACACACTCCACCTATGGCTGTGGTTTCCTAATTTTCTTTGAGCTCCCCCTTAGTAAATCCC
scaffold35121_4159	scaffold35121	4159	0.208074	TGATCCCTTATATAAGTTGACAAAGAAAGTGTGTTTCGCTTTCTTTCACTGGTACACATTTAGCTAACTGTATAATTAGATGATTTGACAGATCTATATG	A	G	CAAAAACTCGGTGACACCGTTGTCTCACCTCCAGCGGTTTGAAGTTCTTTCTTTCTGAGATCATGACTTCATTCCAAACTACCTCCACACCTTCCTCTGT
scaffold143252_11780	scaffold143252	11780	0.208074	ACTAGCTAGGCCTACATGCTAGCTTCATCTTGTAGTCATGTGTGGTGTAGCCTATATTAGCCTATATTCATTTAGCTAACTCCACTTGCTGAAAAAAAAA	C	A	CCAAAATGCGTCCAGCAAAAGCTTGCAAGTTTACCGTGAGTGAGGATTTCTTAACAGAATACAAAAATAAAGCGGAGTCTAGGCATTTTCATTCCTCGTT
scaffold83411_7451	scaffold83411	7451	0.207267	ATCTGCTCGGAAGACGATCTGTGCCGCCCTGATTTGAAATGGTAAATATTAAACGTGTTCAGTATTTACGATCAGAAATCCTGTTGTGTGGGGAGAACAC	C	A	GAGGACGGCCCAACACGGACTCTGTGGATCGTCACGTGGAACGGAAGAATAGCCAATAGGGAAGCAAGCTGACTGAAGCAGGAAGCACAACAAACATTAG
scaffold342432_17296	scaffold342432	17296	0.207267	GTCACATTGATTGCTGTTTTGTACTTTTTGCAGTCAATTGTTTTTAAGCAAAGAGTGGGACTGGCGGTGTGATTAGTGAATGTGATTTATGTTTATGTGT	A	C	GATGTGTATGGTGAAGGGTGGGGGGAACATATTTTCATCAGCCAAAGGGGGGCCTGGCTGAAAATGTTTGGGAACCACTGGTTTATGCAATTAATAAATG
scaffold66858_26501	scaffold66858	26501	0.207267	ACATTTGCAGCTCATTTGCATTTAAAGCTACAGACACAGAAACAGCCTGTTCTGAGCAGGGCTGAAATAGAGGGGTTTATAGGCATGATCAAATACAGGA	C	T	CAGAGTGGATTTAAACTTCACAGACATGTTTTGGACCTTATTTAAAGGAGGGTTATTTACACTTGTTGAAAAGGAGAATAATGTGACCTTTAACACAAGT
scaffold342592_6645	scaffold342592	6645	0.207267	CTCACAGAACTGTTCTCAGGGAGAGAGAGAGAGAGAGAGANNNNNNNNNNNNNNNNNNNNNNNNNNNNNNNNNNNNNNNNNNNNNNNCCGCTGTATGTCC	A	G	TGGCCTTGCTCCTGCGAGTGCCCAGATAAATAAATTAATGAATAGCTCTTGTTGTACTAGCGGTGGGACGGGGGTGTTTGTCTTAACAGCTGCTGCACTG
scaffold7499_8515	scaffold7499	8515	0.207267	NNNNNNNNNNNNNNNNNNNNGTTACCTTCCAACAACTCATTTTTACCCGTTTCTGTCTCCATAATTAAACCTGAGCGCGGTGAATGATGACTTTAAATAT	A	G	CGTTTGTACCAGTGTACAGCTTCAGGTGCAGACACTGTCGTTTTTTCATACTTCCTCTATTATGATTAATTGCAGAGAAGTGTCCTGGTGGGAACAGAAG
scaffold103466_11926	scaffold103466	11926	0.207267	AAGGAGCCTGATATGATGCAAAAATTGTCATTTTGCGTCATCTGAGGCTGCTGTGGTTAGAGGGGGTGAAACTACATCGCTAGGTCTTCATGTTTTTGAC	C	A	CACTGAAGCTACAGACCTTTTACAGATCAGTGGGTGGGACCTCACTGCCAGAATCTAAAAGCAACGTCCGCCATCTTGCTAGGAAGCTATGCTAACAGGC
scaffold331851_17075	scaffold331851	17075	0.207267	CTACCCGGATGTAAACAAGCACAGTGAACGGATAGGATCTTGTAGGAGCAGCTGGCAGTATTTTGATCTAGAAAAAATAGATTAAAGGCTATGTCAGGTT	A	G	GCCTGACCACATTTAGCCCGGTCATTTGAATGTTAACATGCAGAGACAACTGAAGCCACACTCAGCAAACAAATGACACCATGTACCCGCAGACAATTTT
scaffold11975_19696	scaffold11975	19696	0.207267	TGGCTGGTAAACAGGAAGTGTGCAGGATGGTGGCCCATGATGACGACGAGGGCTCGAACGCCGTGGTCACCTACAAGCTCCAGGACAACAAGGACGAGCG	C	T	TTCGAGATCGACTCGGTGACTGGTGTAGTGACGGCGCACGGGGATTTCTGGCCTCGAAACTACAGCATTCTCACGGTGAGACTCCATCTACAGCTGTCGG
scaffold106987_19735	scaffold106987	19735	0.207267	TTGATTTTTGAAGGAGGAGCACAACAAACCACCACACCAGCAGAAGTCAGAACAGAGATATTAGCTGCGTCTGTAAACATTCATGTCATGATCAACATTG	A	G	ACCTCAGTTATCAAATCACACATGGATCCATCTGTTTAGTAGTCTCTATAACATTAAAACAGAAAGTATGACCTAATCATTTCTGTAGTTCGTGTCATCA
scaffold78621_28977	scaffold78621	28977	0.207267	TCCAGGAACAAGGGTCTCTGGAAACACATTATCCTGCTGGGNNNNNNNNNNNNNTCTGTCCTGCTTCCTGGACAAGTCTCTGTATTTTGTCGAGCTCCTC	C	T	GTGTTGACGTATTGACACCAGAAGTACTGGGGCTCCACAATACAAGATGCATATACATCCTCTTTCTTGTTTTTGGAAACGTTTGGTGTTTTGTACAAAG
scaffold342522_38899	scaffold342522	38899	0.207267	TTTGAGAACAACAGGTATATTGTGTCACTCAAAAATAACAGGTTGTTCCATCATTATGGCTCCCACATTTATATCGGCAAACTTTTTTTTTTTTTACCAA	C	A	AATCCCGCTCCATCATGCACGAGCCGCCACAAATGTATCAATTAGTGACAAACACTGAAAAAGCTAACAAGCCAGGTGGTGAGCGTAGAGATATTTAAGA
scaffold85902_17773	scaffold85902	17773	0.205882	CAGATATAGAGCCACATTGCCTGCCCTGCACCACAAATCTGTCTACTCCCTGCACACACACGCACACGCACACACACACACACACACACACACACACACA	G	C	AGATCTAGCATCCTCTGGAGACAAACCAATCCCCAAGAGCCAGAGGCTGACACCACACCACACAAACTCATAAAGCTGATGTCCAGGTTGAGCTGCTGAG
scaffold7244_17255	scaffold7244	17255	0.205757	CAAATAGGCTCAGTCTGTCAACGCCTGAGCTGGAGAGCTTCTCATATGAACATACGATTGATTGACAGGTACACATAGGCTCGCTTTTTTAATTTCCGCG	C	T	CTCGCTTCGAATTAAACCTCCACCTGGGATAAAAGCATAGGCTATCCAGCATCGAGAACACCCGAATGATAGGAAATAGACATTTTTGATTAGGAAAGGA
scaffold7244_17415	scaffold7244	17415	0.205757	ACCCGAATGATAGGAAATAGACATTTTTGATTAGGAAAGGACGAGGGATTTTCATTCTGCTAGATCTACCAATAGTGCTGACGGTTGACACTTTTTGTTG	G	A	AGCAGATAAAAAAATGATGACAATTGTCTTTTTAGGGATTTTGTCAGAATTAGTTGAACTGATAAAAGACATATAGTTAAAAAATAAAGTAGTGCCATTT
scaffold342551_2471	scaffold342551	2471	0.203959	AATTGAGGAATTATCAATGAATAGAAAGTAAACAATTTATGAATAAAAAACTGTAAGTTGTGCAAAATATGTCTCCCAAAGTCCCCCAAACCTGTAACAT	T	A	TTTTTTTTTTTGGTATCCTCATAAAATGTATAAAACTTGGTCTCAGTGATGTCACCCATTAGTTTCTAAAGAGGCATTTAGAAGCCAAACGATGGCGGTC
scaffold126551_11949	scaffold126551	11949	0.203939	ACATCAGGTTTCACAACCAGGAACTGTTTGAACTCAGTTACATGTAATGCTCAACCTGATTCATGTTATTGNNNNNNNNNNNNNNNNNNNNTATTAGTGT	A	T	GTAGGAGCTGTAATAGTGATTGTATGTGTGGCTTGATTAATGTTTTCTTGTAATACAGATGTTTCAGCCCCCTTACCCCCAAACACCACAAACACTGCTC
scaffold71389_52495	scaffold71389	52495	0.203939	GGGGTGAGAGCAAGAAATGAAGCAGATTCTTGATGTATTTAGTAAAATGACAAATAATTCCTGGAGCTTTTTGTCACTGAAAGCTGAAATTGCTTTTCAC	T	G	GAAAGAGTAAACCAAGGTTAAAGCTCCAGTGAATAGAATTTAGCTTGTTATGAGACAGACTGCAATCAATAGCGATGAAATATTTTTTAAACTCAAGAGG
scaffold312255_2908	scaffold312255	2908	0.203939	AAAATGGATTTAATTCAATGTATCTTTGTCATAATGTCTTTGCATGTCTCTGTAACTCTAAAGATCAGAGAATAAATGAGAGCATGCACTTTTTTCAGTG	C	G	ACAGTAGAAATGTTGTAAAAATGCTTTGAATTTATTTTTTTGGAGATACATTGACATTTCATTTCTCAAACGGTTTGCCTTCCTTTCCTAAAATGTAAAA
scaffold32059_30590	scaffold32059	30590	0.203939	TACGAGGATTTTGCTACTTTCAGACAGAATCAGGCTAGCTGTTTCCCAATATCTGACCTATGTGCTAAGAGAAGCTAACTGACTGCTCGTTCTAGCTTAC	G	A	ATGATCTTCCTGAGGTAATCTTTTATCTGTACTGCTTTTGAGATATAAATGTATTTCCAATAACGCCAAACCATAACTTGAAGGGAGATAAAGCTACAGA
scaffold322517_5024	scaffold322517	5024	0.20384	CTCCACCAGCCTGTCGCCGTTTGACCCGTTTTTCAAGAAATCAGCAAAATGAAGAAAGAGAACACATAATGATACTCTACAATCCCCACAGCAGCTGCAT	A	T	GTAGCAGCCTGCATGAGTCAGCTGCAGCTGCATATTTGTGTACTGCCAAGATCAATTACAGAGATTGGGCCAACAGAGTTGTTTTGTTGGAGAACATTTG
scaffold36268_910	scaffold36268	910	0.202128	CATTGCAAGGCTCTTTCTCTCCACGGGCGTGGCCCCTGATTGCAGAGATTGATAGTAAGTTTTGTCAATATATAAACATAGAAAGATGAATGACTAATCA	G	A	CCCATTTTCTCAAATGTGTGTACCGGACAGTCTCTTTCTAATCACTCTGAAAAGCTCACTATAGGCAGACTGATATAATAAACTCTAGTTTCCCTCCAGT
scaffold340050_3531	scaffold340050	3531	0.202128	AAACTGTATAAACAAGTGACTGTATCCTTTTAGCTTTCAAAGTATTTTCACTGCAGAAAAAGATCTGTGCACACCTGAACGTATGACAGGTGCGTCAGAG	G	T	AGGGTCAGGCAATGAGAAAGGCTCTGGCACACCGTCTCGCTTTACGCTTACTTACTTATTTATTTGTTCGTACAACCGAACATTTCGGTCTAACCATTGT
scaffold75043_5731	scaffold75043	5731	0.202128	CCTCAACTCTCAGAAAGGCCCCCAGAGTTAATCATGATCCGTCTTCTGACCTATTAAAAGATTACTGTTTAGGATTACAGGTACTGTACAGGTGCTGCTG	C	T	TATTGTGTCACATGCTTTCTCTGCAAATGCAACAGGCTCGCGCCTTTTGTCGTGACGTAATTGCACATGGAAGTCAAACTATGAGGGAAGTTATGAAGTA
scaffold16207_6059	scaffold16207	6059	0.202128	TAAAACATGCCATTTTCAAATCAACAGAAACAGTAATAGTTATCATTGTTATAAAGCGTCCAAATATATGAATGATGAGATCGCTAAGGCAAATTATTTC	A	C	TACCTTCTATATTCTTTGGCCTGTTTCAAGAAGCAACTCAAGCTTCCCTGTGCAGACGAGCGTTCATGTAAACCCTTTCTTAGTTTGTTTTTGTGTTTGC
scaffold61809_9414	scaffold61809	9414	0.202128	ACATAACTGAGATTTAATGCAGAACTTAAGAATTTTCCAAAACTGTCCGACATGGTGTTTGTACACTGGAAGACCTTGAGCCGCGAGGTCAAACCACTCC	G	A	CTCTGCTCACGTCACAGGTGTCAGTTTCCCACCAACAGACTGACCACAGGCGTATCTACATGAGATTATACAAGCAGAAACTTTCTTTGCGTGTGAGCTT
scaffold32733_10272	scaffold32733	10272	0.202128	TCTCCTTTATTCTGATGTCAAAACGTCTGCTGTGAGGAAAGTTCAATGTTATATTTATATCCCTAAAGCTCATACATCTGATAATTTATGACTCCACTCA	A	G	CAGAATGAGAAACAGATTCTTCCTGGTTAACTTTAGAGTCTGTGGATTAATCATTTGATTAATGGACTCCATTCATTAATTACAGTCTCCACTTCTTCTT
scaffold10182_17879	scaffold10182	17879	0.202128	GACATTAACCCTCCACCCTCGACCTCTACTCCCCAATTTCAGCAGCGGTGTCTCCCAAGGTTTGAAATGCAGCAGGGCCCTCTTGGGGAGGAGGCAGGTA	C	G	GAGGTGCAGTGGGAGGGCTCGCTGGAAGTCACACCATACTGTAACCTTTGAACTGTAATGAGTCAGCGATGGTTGTGACATTCCTCACGTATACAGCTGC
scaffold36268_21876	scaffold36268	21876	0.202128	GAAGACAAGTGAGAAAAGATGGCGCTGTTGTTGTTTTGCTGACACCCTCATTGATCCATGTTTAATGAAGCAAAACCTCCACTGACATGATTAGCTTTCA	G	T	GAGATTGATCTAGGGAAAGAGACATTCCTTGTAACCACGTAAGGCGCTCTTTCCATACACTAACAGGGTAAACTTTGATACAATTGCAAAGCTTTGAACA
scaffold16207_26141	scaffold16207	26141	0.202128	AGTGGAGACACAGAGTTTGCTTGACAAACAATCTCCAAGAAAACAAGTTCACAAATAGAGGCACGAGTGGCTCTGATTAGTTCACAGAAGACAATCTCCA	C	T	CCAGCATTTCAAGAAATTAAGATATCTCTGAGGCATTATTATCTTTTCAACTCTTCAGTCAGGTTATCCTCACATACCTGGCAATGTAGGTAAAGAGGTC
scaffold31362_38488	scaffold31362	38488	0.202128	TTTGAAACATAGCTATAAACATTTACCGATAATCAAAATATCTGAAGATTGTTGTTCTTTTCTGTTGATCAAGCCATCAGTGTTCTGAGCTGTTCACGCT	C	G	ATGTTCATGTTTTATTGGATAGCTGCGTCGAGAGACATGCATGTTGTGTAGCGTGCACAGCTCTCTGCTGCCTCTGTTATTTCACATCCACTGCTGCTCT
scaffold15517_23218	scaffold15517	23218	0.202128	GTTCAGGCTACCATAATAATAATCTTTTTTTCCCTTCTTGTCCCTTATTTTATCCAGACTGTTTTTATTATTTGTTTGTGATGGGGTCTTTTTTCTCTCT	T	C	CTATTTTCTGTTGAGCTTTTATTCGTCCGGGAAACACCAACTGAGCACACTGCTCTTTTCTCATCCTACTTCACGCTCACACCTGGGAGCTGCTCACTGT
scaffold310770_13717	scaffold310770	13717	0.201681	AGCAACTACACATTAGAAGCGGACTTGGCAACGCTGCTGACCATTCCTGTTTCCTCGTTGACTCACTTGTGTCGTTCTGTGTCCGACTATGCATGCTTTC	A	G	AATTTGTGTAAACAACACCCGCCCAACTCTACCTCTGATTGGCTCACCATGAAATGTTTCTGTACCTCAGCCAATCGTCATCATTTATGCGATTGTCTCG
scaffold337820_8181	scaffold337820	8181	0.201073	TTTTCTGTTGTTTTTTATTGATTTATTCAGCTGAATGTTTGGCAGCACTTTGAGTCCAAGACAAATTTCCCAAAGAGAATCACATCGTAAAATAAATATG	C	G	TTGTTTATCAAATTGTATTTATTTATTTATTTGTTTATTTGTCATGGACATACAGTAACATTGGTGCTGTGACATTTAACCATGCACAGAGATGCACTGC
scaffold105418_34349	scaffold105418	34349	0.201073	TTTAAAATAGTGTAAACCAGCCTGCATGATAAGGGATTATTTAAGCACAGATAAAGTGTATGATATTTTGCACAGACATGAAAATGAATATAATCTGAAA	A	T	GAAGTCCATTATGACTCTTTGTTGACTGTATGGTGTCCATCAAGAGCCGATCCTCTGAGTAAACTGAATGAGTGTTTTAGATTGGATATTTATTCTTAGA
scaffold334728_1985	scaffold334728	1985	0.20068	GTCTTGAACAGAGATGTGAACACTAATGGTTTTTGGCAGAGCCCAGGTCCTCTGTGGACTCACTGGTGGAGCAGAAAGAAAACAAGCATGAAAGAGGGAC	G	A	GGGGAAGGGGGGTCGGGACAAGACCAGGTGTATTGGCAGCAGCGGGCTCACTCGCTTTACAACAGCACCCTCTATCTTTGGGAGGAGAGCTTTACAACAA
scaffold14917_31458	scaffold14917	31458	0.2	NNNNNNNNNNNNNNNNNNNNNNNNNNNNNNNNNNNNNNNNNNNNNNNNNNNNNNNGTCTTGTGTTTAAAATTGCCTGAGTGAGTAGCACTTGCCAGAATC	T	A	ATCAATTCGCCCGCCGCTCGTCCCCTATGGACTATGACAAAAACATCTATCTCATTGGTGCTGCTCGCGATGATGATGCTGCCGCAGCATCTTCAATCTG
scaffold5935_12156	scaffold5935	12156	0.198932	GGATACTAATTTAAAGAACAGAAGAAGAAAAATACCTGCTACATCTTTTTTTGTAACATTGGTGCATAGGAGAGGAATGAATCCATCAAAAACTGCAAGC	A	G	AACTCCTGCACACTGTCTAAATGGCATAAATACAATGGCAATGTTTCAGTACTGAAATTTATTCCTGCAATTTTGACAGTGTGCAGGAGTTAACCTGCAT
scaffold33452_1120	scaffold33452	1120	0.198932	TCGTCTGTTATCTTCTCACCTCTTTCATTTTCTGTCTTGAAGCCAAAATNNNNNNNNNNNNNNNNNNNNNNNNNNNNNNNNNNNNNNACTCACCATATTA	C	T	TGAGATTCATTTCTCAGAGTACCGATGTGAACCTTGACTCCTTTGAATCGACTTGCGATTAATCTTTACATCCCTAGTCATGAGTCTTTTTTATTAACTA
scaffold342475_3454	scaffold342475	3454	0.198932	TTACATCCAGACTAGACTATTGCAATAGCCTCCTTTTTGGCACATCATCCAAAGTCCTTAAAAAACTCCAATACATCCAGAACTCTGCTGCACGCCTTCT	A	C	ATCCATACCTGATCCCGTGAACACATCACCCCTGTCCTGCAGAATCTCCACTGGCTCCCTATCCCATATCATATTCAATTCAAAATCCTGCTCCTTACAC
scaffold322517_8769	scaffold322517	8769	0.198932	AAAAGTCAGCGGGTGAATGAAAGTGTATCTGTATCGTAAATGTTTAAGAGAAATGTCTTTAAAAGAAGCCAGTGGAATAAGGAGTAAGAAAAGTGAAGTG	C	A	TTTTTTTTTTTTTTTCAATATTAACCACATTCACAGTCTAATCTGTCTTTGTGCAGTGAATGACATGCAGTGAAGTTGCTTTGTCATTAGAAATGATTTG
scaffold6390_26364	scaffold6390	26364	0.198932	TGATTAAGCTCATTCTCAAAATTGGTATTATTACTGTCTGTCTGTCTGTCTGTCTGAGAAAAACCAGACACATCACGAAACCTTTAGCACCACACTAGGG	T	G	GCTTCAAGTTGGGAGGACTTGTTCAGGGTTTTGCACCAGCACTGTATGCACTATAAGCACTCCTTTTTCTGCCTAATAAGTGCCTGTTAATCATGGCTGC
scaffold197759_38963	scaffold197759	38963	0.198932	TGGGAATGTACACGCTAGCAGACCCATTGCCCAGCACAGTCCTGTATGCGTTTCCCCCAGTCGAAATGAGCCTGCCTGTCTTGGAGAGGGTTGGCCATCA	C	G	GGTCTGTCCCTGATTCTGGTGGCCCGTCAGTGGTGTCAGGACCGAAATGTACTCCCATTTCAGTGTTCAATTGTGGAAGCTTTGACATTCCTTCAAGAAT
scaffold337308_1702	scaffold337308	1702	0.195238	CTTTAAGCTGTTTTTTAATGGGTTATGGGGCTCACTTTATCTTAGCTAAATGTTTTCTCTTCCAGATGAGAAGACATGAAGCTAAAGCTATCTTAGCCTA	A	T	TTTAGCACTAAGAAGAAACCACCACAAACTACAACCTGTGCTAAGCTAAACTAGCTGGCTGCAGACTCTAGCTTCATAATAACTGTTAATACAAGAGTGG
scaffold1842_26226	scaffold1842	26226	0.195238	GAAATAAACTACCTTTAGTAAATGTACCATTAGCTGTTAAGGAAGATGAGGAGTAACTAAACATTTAGCTCACAGAGCAGGAGAGGGAGAGCCAGAAAAA	T	G	AAGCCATAGCGAGGGAAGCTAACTTCTAAGCTAAGCTGAGAGTAGGTAGTTAAGAAAGAAAACGATTTAGCAGATCGGTCGCAAAAGAGCAAGAGTGCTT
scaffold108589_2753	scaffold108589	2753	0.195238	GTTCAAATATTCACCATTCTTTTGTAATGGCATCACGTACTTTTCAAGGTATGACGGAAGATCAATTATCCCAACAGTAACTCACATAACTTTTTTAATT	T	C	TTTGTGCGTAGCGATTCAGATGATAACTGGCTCACTGTTTTTTGGAAAACTTTAACCTTCTTCTTTTTGTTTTTTTGTTCTGGGTGTTTCTGAAAATGTA
scaffold142971_8720	scaffold142971	8720	0.195238	TAGGACATTTTCAATATTCCAAAGCCTGATTCTTGTTGGTGCAGGCCGGAATGTCTCTGGATGCTACGATCAATCAGAGCAGCAACAATTTGTATTTTAA	T	G	TAAAGCCGTCTTTTATAAAACCTGCAGACACTTGGCATTACAGCCAACTCTTCACCATTTGTATGTAGCTTGAACTACATACCGTACAAATTCTGTAATA
scaffold336720_26238	scaffold336720	26238	0.195011	AACCAAACATGAGTCCTAAAATGTGTTTTAAAAAACAGTTGCATGTCTTTGACTTTGCATGGAAATAGAGGAGACTGTGCAAATGTTTGTCTTAGTCCTA	T	A	AGAGTAAAATAGAATGACTTCCTCAAATATCTTGCTTTTTACATTTATTCATCATGAAGCTGCACTGTCTCAGCTGTCTCAGGCTTGTCAGTAACAACAA
scaffold341412_28673	scaffold341412	28673	0.195011	CTACCTTGAAGCAAAATCATACAAAATTGCCTCCCAAATGTACATGCTCTGACTTTCAGCAAATTTCATGTGCAAATATTAGCTTCTTCCTCTGCAGAAC	T	C	TGAGTAAGGTCAACTCCAACCTTTTGCCACACATTCAACTCTTTGATATTTTTCACACTCCCTCTGGCCATCCACAGCCCTTGAAGCCTCAGCCAAGTTG
scaffold37924_277	scaffold37924	277	0.194529	CAGTTAGGCAGTCTCTTACTGTACAGGCTCATCCGCATCAGATGAAAATATGGCTCATTGTTATTATTTTCATGCAGGTCCATCTGTCAGCAAAATTAAG	C	G	AAATAATGAAAAGAATGATCAAACTTAAAATCTTGTGATTAAGCACCATTTACACAGAACTCCGACATTATTAACTTGTTGACATTTTTCAAAGTATAGA
scaffold240022_6615	scaffold240022	6615	0.194529	CGACAGCGGAGTGCATTTGTGGACAGTGCAGACCTTATTTATCCCGTGCCATTGAGCAGCATGAAACACAGATGTGGGGAGACAATTTCTGAATCACACG	A	T	GTTCCCACTGGTAATTAAAGTGGCTTTAATACGTCAGTCTTCCCCGCAGCATTTGTCCCTTGATTTTGCTCTCAGTCTTTTCTAAGCAAACATTACACAC
scaffold11587_24239	scaffold11587	24239	0.194529	CCATCAATCACGGTGCTTCACACCGTTTTATTTCATCAAATAACTTATTCAAGTTGAACGTCTCAGAAAGAAAGATAGCTTGACTACAAAATGGTGTGAT	G	A	ATAACGATCATGATGACACCGGATTTGTGTATAATGTATCCTTTGTGAATTTTTATAGAATGACCCATGTCAACATAGAGGCATTGGTTAANNNNNNNNN
scaffold1988_30298	scaffold1988	30298	0.194529	AGGTTTAAATCACATTTCATTTAAGTCATTCAGCCTGGTGTAGAGTTTCTGTTTTGAATCCTAGCAGATCAGGTCAATCAAATCACACACTAAAACACTT	T	C	TTTAACTTTCTGCAGCTGCCCTAAAACTAGGAGGGGAATGGATTTGTGTTTGACTTTCTCATAGCTCTTTGAAAGGCCCATTTGGTCAGACACTCCACTG
scaffold15227_47060	scaffold15227	47060	0.194529	CTCTCAGGCTCAAAACGAGCAGCCGCTGTGGTTGCACAGGCCCCCAAAATTCCGGGAAATATTCTCCTGTGGTATTCCCTGAAGACTTGTGGTATTCCTG	C	T	CTCCAGTATCCCCACAACGCTTTTGTGGAATTTCCTAAATGGATGAAAAGCAGGTTTATTTAAACTTTTTTGAAAATTGAAAATAGATCTTTCTTATCTC
scaffold10465_8781	scaffold10465	8781	0.194529	AAAGCATTCTTCCCCTCCGTGTTCTCTGGGATGTTGAAAACCCGTGTATTCTTTCGTCGTCCTCTGTTCTCAAGCTTGTCTATGTGGTCTTTTAGAAATG	C	T	AACTTTCCTTTCGAGGGCTAGCATTTTAGCCCCGTCGGGACGTTAGCTGTTTCAACCTGTAGCACCCTCGCCTCTAACCTCATCAAGTCGGTCGTTAGCC
scaffold342751_11658	scaffold342751	11658	0.190871	CTGCAGTGGCAGTGACTCAGCCTATTGTGGTGGCCCAGCGTGCGATGTGTCAGGGAAAGGGTCTGCAGGGAAGGAAACACAGCCTGGCATGCGTTCGCCA	T	G	TCTGCACACTGGACGCAATAGAAATAACCTGTGTTCATAACTTTATTTACAACACTTACACTAACAATACTTTAGATGCTGGTGGAGTAAAATTCAATGT
scaffold76922_7137	scaffold76922	7137	0.190476	TGTTGCATGAATATCATTATTTTTCACACATCTTTCCATGCTCCCAGGAGGGGTTTGATAGTAAAACTGGTGGCTTAAACTGCAGCAATTTATTTGTCCC	T	C	TGTTTTTAGGATTCTCTCTTTGTTTGTACTAAATCCAGTTAACCACTGGGGAGCTGGTGGCCTAGTGGTTATTTTGTAACACCCCATGTACAGAGGTTAC
scaffold67572_17110	scaffold67572	17110	0.190476	ATAGATTGAAAGAAACATGATGTAATGCTGATTTAGATAAATTAATATTAATCAGAATCATACTTTATTAAGAGCTTGAGGGGGGAAAATTGGGAATCTG	G	A	CCTCCATCCCTCACCAAGACACTAGATCAAGGAAAAAACATCAATCTGAACTCTTGAGATTAAACATTTAGTACATTTAGGTACTTTTTTTCCTACTAGT
scaffold341716_19529	scaffold341716	19529	0.18956	TACACATCAGTCATGTTGCTGCAGGAGTTTTGGATCGAACCCCGACCTTCCGGTCGAGAGACGACCGACTCCACCGACTGAGCTACATCAGCCCCTACTG	C	T	ATGTGAAAACACCCGTAGTCTGTCTGGGGTCCCTGGGATTGAGGCCCAAGGACAGCTGGGATTGGCTCAAACCACACTGCGACCCAAACGCAACGAGCGG
scaffold70111_5706	scaffold70111	5706	0.18956	AACCTCTTACCTTCACCAATGTGTTCCCCCGTTGGGAGAGGAGCCACATGCAGGTATGAACGCCATCAAGTTATAAGATCAGTTTTGATTTAGAATCACA	A	G	CCAGACTTAGAAATGTGTGTGGACGTGATGCGTAACTCTTTCCTGTGGCAGCTGAAGAGATCACCGGCTTCATATAGATGGTTTGACAAATATTAAAAAA
scaffold3761_9938	scaffold3761	9938	0.18956	GTTTTGCTGCTCTCTACTTTTCCAAAGTGATCATTAAAGTTTGAGTTAAAGTAATCAGCTTTGACTTGACCTAATCTGACCATGAGTGTCAGTGATAAAA	C	G	TAAAACGTTCAAGTAAACACACACACAACAGGAGCGATGGAGCTGGGGGGACTGCAGTGTGAGACCTTGTGTTCTGACATGAACAAGCATCATAAAAGAT
scaffold342640_11384	scaffold342640	11384	0.18956	GCACGTAACACTGGTAATGCCAACATCAGCGGTAAACCTAATATGAGCAAAGTCTTATCATATAACATCAGTCAGTGCCCAACATCTTCAATGCCCCTGT	A	T	GCTTAATGGGAATACATATTTGCAGTCAGCTCCCAGAATCTCATAAAATGACTTCAAAGAAGAGTGGAGGTTTTGGGATGACTAATTAACTCCAGATAAT
C7858207_20629	C7858207	20629	0.18956	TCTTCTGCCGGGAAGAATAGTGAATGCATGTGTAAAGGGAAATGATGCAGAAAGTGATGGCACACAGTGTGAACTATGAATCTTAAATAACTGACAGGAT	G	C	GAAGGTGAAAATGGAGCGTGTCCTGTTGAAATGACTGAGGAACACCGAGATGTAAATATAGCTGGAATGAGCTTTCATACATACACCACTCGGTGAGGGA
scaffold19671_26896	scaffold19671	26896	0.18956	AGAGATGTGTTTGGTTTCTTTGTAGGTTCACCTGAATTGATGCCACAGAGAAATCGCCCCACCATGATCATCTCAAAGGACATCGCTGTTTTGCTGCAGA	T	A	CATCAACACAGCTCCTATTATCGCCACAAAATTGTTGAACAGAAGCAAGCGCTTTCTGTGAGACAGTAATACAGAGACGATTGTGTTAAAGCCTGAGGGC
scaffold322265_9099	scaffold322265	9099	0.189342	TTCACTGACTGCAGCAGTCATGGAGTATGAGCGGACGTGACAGCACATGCATGACGTTCAAAAAGCCTTTGGACCCAGGGAAGTCTACAGAGGTAAAGTA	A	G	CATGTTCTTGGTACAGAAACAAGCAGCCTGAGATTTCACGCATAATATTTTGCACTAATTCAAATTCCCAGAATAAATATGAGAGCTGTCTATATAGAAT
scaffold311400_1050	scaffold311400	1050	0.189342	GTTTTAAGTGTAAGATTTGAGTGATGGCAAAACAGCAACTTTTAAAGTATTTTTTAAAGTATTTATCAAACTGAATTACGTCCTTGTCCTTAGCTTTTTG	G	C	ACTTTGCTTCATTTTTTAACACTGGACGTTGCCGCTTGGTTAAAGCACATTGAGACCAAGCAGGTGGTTGTAGTCACTGCTTTGAAATAGTACACGAACA
scaffold341713_5622	scaffold341713	5622	0.189342	TGCACTTTCTTTTGAAGTTTGGCCCCTGGTGTCGTCTCTGAACACAGCTCCCGTCTCAGCGGCTGCACTGAGTCAACACCAGCAACAGAACGAACGACTC	T	C	GAGATTAGGCTGCACACGTGTCGATATCTGGAAGCTTTTCTTGTCCAGAACATTTTAGTGTAGCGATTTCAAAGGGTAGTTAAATAGAGCCTGGGAGAAG
scaffold260921_8419	scaffold260921	8419	0.189342	ATGCTGAGTCATGATGCATGATTGCAAAAACTCTTGAGTGGTGATGCAATACAATCTGTCACCTCCAGGCAACACAGATGCAGAAGCACAAAAACAACAA	G	C	ACACACACCCTCAGCTGTGATTGTGAGCTTACTGTATGTTTCCACCCTCACTGTGGTGAGCGTGGGGGATGGGAGGGTCGGGTGTTGGACGATGCAGACG
scaffold342405_9025	scaffold342405	9025	0.189342	TTCAATGTGGGGGTTGATCATCATGGTAACTTGGAACACCTAACCTGCTCCATAAACTGCCACAGGGATGACGTAATTTTGTAGGCCAACCCGGAAGTAG	T	C	GTCGCCATGGGTTCCTACGAGAATTCGCCTATGGGATTTTTGCATTGGATTTTGGATCGTTGCAGAAAATAAGCTCTGTGGCTAACACACGTTTCTGATG
scaffold342650_12093	scaffold342650	12093	0.189342	GTGTAATTTTTTGAAGACTGCATGTGCCGTCCCAAGTTAGTCTTTGGCCTTCGGTTACATCATGCCGGTTTGCTTCTCCAGCCAGGATGATCAAATGTTA	C	T	TCTGCGGCATCCTGTACCTGCCTTAGCTCTTGTTTGATGCAGCTGGATCGGATCTTAAATCTCCAAAAAATGACAACAGAAAATCTACACAGACATCAAA
scaffold35407_12815	scaffold35407	12815	0.189342	AGGTGTGTGTTAGTGCAGCAGAGTGACAGAGAACACGAGCTGAAGTGCTATCACACCCAGATAGATAGATAGATAGATAGATAGATAGATACTTTATTCA	T	C	CCCCTTGGGGAAATTCAGGTATCCAGTAGCTCACGTAGTCAGAAAAACAAACAATAAATTGGACAAACAATAAAAGTCAATAAAATAGTACTATATTAAT
scaffold167078_13926	scaffold167078	13926	0.189342	AAGCTGAAGAAATGATAGAACAGCTGCAACAAGAAACNNNNNNNNNNNNNNNNNNNNNNNNNNNNNNNNNNNNNNNNNNNNNNNGAGCTACAATGAATAA	A	G	CGCCTTGTAGGCATTAGTGGCGATGGACACTCTAAATCCCTTTCAACCCAACAGTCAGAACACCTCAGCAACTTTCTAGACTTTTCTCTGTGTCGCGTGA
scaffold261884_19167	scaffold261884	19167	0.189342	AACTATTTACGGGTATTTACCAAATAGATGTAGCTTAGGATGTTAACGTTAAACTGTGGTTTATATATTAGTTAAAATGTAGACATGTGCCGCTGCTTTA	A	G	GCTCTGTATTTTTCTGCCTTTCTATGTGCCAATCACATGACTGCTTTTCAGCTGCAACAAATATGCTGCTAAATCTGAATGGAGTAGACCTCATGTACAA
scaffold342620_19466	scaffold342620	19466	0.189342	CTACCTTACAGAGGCGTTCATCTTATTGTGAAGGGCAGAGCTACAAAGCAGAGCCCATCTGAGATATCTGTTGACTGACACAATAAGCCACTACTGACCC	G	A	TGAAAGGCCTGTTGGTATCGGCTTTTGAGTTTTCAATATGTGCCGATATGGAGGCTGTTCCTGCAGTAAACAATGCTTGTTGTCATTTAGAAATCGCTTT
scaffold7642_19545	scaffold7642	19545	0.189342	ATATGTCACTTGCGTAAAATGTATCCGGTAGTTACCAAAGCCAGGGTAAGCCTCAAATTAAAAAGAAATGTAAAATGAAGCTGAAAATGTGTAGGGGTTT	A	G	GTTAACATTTAATAGAGAAAACGTATGTGCTGTGATTGTGTGAGTCGGGGTGGGGGTAGGTTGGCAGAGTTGGATGCTGAGCAGGAGACTTTTCATCCAG
scaffold3415_23166	scaffold3415	23166	0.189342	TCATGGTGCCAACACAACTGTAAAAAAGCCACACACAAAAAAACAGGGTTGGTACGGAAGTGTATTAGGGCCACGTTAAAGAAAAAAACATAGCATATTG	G	A	GAGTAAAGTTGACAAGAATAAGGTCGAAAGTGTACGAGAATAAAGTCGAAAATTTACGAGAATAAGGTCGAAAATTTCCGAGAATAAGGTCGAAAATTTC
scaffold340566_32647	scaffold340566	32647	0.189342	TAAGATGACAGACAACTTACGCGGTCTTTAGTGGGACAACTGTGTCTGTATCCCGATAGCCAGCTACTTAGCTAGCTCAGAGAGGACTTGTCATCTGGTT	T	A	ACTCGTTATTGATAGCTAGCTAGCAATATGCACGCCTCTGTGGCGCCGTAGAGAGAACGACACATCAAATGCAACTTCATAATCTTCAGATTTAAGGTAA
scaffold315843_34717	scaffold315843	34717	0.188687	TTCTTGGCCCACTGGTGAAACTCAGGGGAAATATCAGAGGGTTACTTAAATACTGCGATTCATTGTCTGAGGACCATAACGTTCCACCCACTACAACATT	T	G	TTGCAATGCAATAAGTCAGTAGTTGTAAAACTGCAGTATCTGAACAGGGAGAGTAATCTTTGAGGGATATTGATATTCGTGAATCCTTTCATTAATGAGG
scaffold10595_24048	scaffold10595	24048	0.186426	TGGGTGGTCATGAATGCCCAGTCATTAAACCCCTCTGAGGAGTAGTCATGAGGTCTGCAGGAGGAAGATGAGCACGAGTGATAACATTTTGTGTTTATCT	A	T	CTTGTTCCGTTTGTCTTTTTTCTGTCTAATTATTTGTGTATCTGTGTGTTTGTACCTGGGGTGGAGCAGCGTGGAGCGTGTGCCTGCCGGACTAATGAGG
scaffold68168_3621	scaffold68168	3621	0.185714	AGCGTATCCAGTGACTATCTGTATCGGCTAATTTTATCGCAGATACGCGTCGATTTATTCACCAGTCAAATAACATTTCAGTCTCATTGTATTACACCAG	C	A	AGAGGGTGCTGTTTGGATTACAACAAGCATTATCACTCTCCAGAGTGTAAAGCGGTGATGCACGTTCATGTGCAGTTAATTTCCAGCTGAGTGACCATCT
scaffold22550_24099	scaffold22550	24099	0.18554	AAACACATGAATAATGCAAAAACGATGGGAATGAAAATAACAAAGAATAAGAAAAACTGACTGGCAGACCATTCCACACTCAACATCATTGATGCTAAAC	A	G	TTAGAAAAAAACGTACTCATCAATTTGGCCAATAAGCCTAAGAAAATATTTCTGAATCTTAGCTAGCATGAAAAGGCTTTTAAGACAACCACACTAAGTT
scaffold79614_4989	scaffold79614	4989	0.184982	AACAGACCGAAAACACTCATCTCCAAGAACTTGATCAACTGCTTTGAAAAATGAAGAGATGAAATAAATGAACCTGGTCTGAATAGTACAGGAAATTGGA	T	C	ATGAGTAATTAATGCTGCGGGGGGGGGGGGGGGGGGGGGGGGGGNNNNNNNNNNNNNNNNNNNNNNNNNNNNNNNNNNNNNNNNNNNNNNNNATTTATGT
scaffold15274_6159	scaffold15274	6159	0.184982	CACTCGTAGACATACGATGTATTATAAATCTAACTCCCGTTTGCAAGAGAGCGTTTGAGTGTGTGCGTTTCTGCATGTGTTTCTGCGTGTAGGCTACAGA	T	C	AGGACGCGCAGGTTGGAGAGTTTGGAAACAAACAGAAACAAAAGCTTTTCGTCTCTCAGTCCTCTATCCCAATAAAACGCATTTCATTGTATCAGCAAAT
scaffold342638_49719	scaffold342638	49719	0.184982	AGGTCCTTGACTCACAAAGGTAATCTCTCTAGCATTAGGTGTCTCCTTTATAGCTCAACATTTTACCCGGTCTCTTAATTCCTGTTCGAGCAGGTACACA	T	A	TTTTTCACCTGTATGTGTCACTTGTGCAGTTGAATCAGTAAGAATTATGCCATTTTCAGATGGAAGACCACCTCAATGTCTCTTACTATAGCCCATAAAT
scaffold23244_4592	scaffold23244	4592	0.183673	GATTTCCATGAGGAAGAAATTGGGATTGTTTTCTTTGAAAAGAGAGAAATGTTTCATGTTCAATAAAGTCTATTTAAAGTATCAAGGCCCAGAAATAATT	T	A	TCGGGCATAGAAGATTATTCACATTATTAATTTGTATTAGATTTTTTATAATACTTATTCTGATGTATGAATGAAAACAGATACATACAGCCTACTCTAG
scaffold6106_20527	scaffold6106	20527	0.183036	TCGTCAATCAGGTAAAAAGATTTAACTGTTTAAAAAGACCCTTGGTGTCAGTCTGTAGTTAAACCTCGGTGAAACTCTAAAAGCTTTTTGAAAAAAAAAA	G	A	AAGGAGGGTAAGTCTGTTTTTGTAACTCTTGTGTGTCCCAAACAGGAGTGAACAGTTTCATCCTGGTTGGGCTGGAGCGGGTGCCCCAATTTGAGGAGGC
scaffold342667_1897	scaffold342667	1897	0.18198	TATTTGGTCAAAAACGTTTTTTGACATGAGCTTTTGACCAAAAATGTTGGTAATGATTAATTTTCATATAATTTGAAGTTTTAAGAATGGTTGAATAAAA	T	A	GACTTACATTATTCAGTTGATAAAAAAGAGTAACTTTCTGATGATTGGCTAAATAATTGCTTTAGCTGTTGCCAGTTGAAATAAGAGTAATAACACTAAG
scaffold342689_13239	scaffold342689	13239	0.18198	AAAATTACCTTGCTGTTATCAGAATAACTGATAATTAGGACCTATTGTGTGTAATATTCTAAAAGGTCTGCATTTTTTTTCAATATGAACTTACCTGTCC	G	A	TAGATGGAGTCTGGACAGACTGCCAGGGAGCTCAAAATCAGGAGAGAGATACGGGAAAATGTGACCCAAGCCCTGGCCTCTCTGCCTGTTTCATCCTTGA
scaffold75125_14893	scaffold75125	14893	0.18198	ATAGGAAAACACAAGTAGAGTAATGAAGAAACATCAACTTAAGGAGCAGGGTTTAGGAGACTAACTGGCAGAGAATTTGAAGACCAACTACTAACTGGTG	A	G	TAATCAGGGACAGGTTAGACCACTAATCAAAAGTACAGCATACAATCCAAAAGTGGGAAAAGAAGCACAGGAAGACAGTAAAGTACGAGGGACACTGGCT
scaffold242884_20998	scaffold242884	20998	0.181914	CTTGGTGTTGGCAGGTGAGTTAGTCATCACAGGTGAAGGCACTGGGTTCAGTCCTCTAGCGCTGCTTTTAGCCTCTGCTGTATAAGTGGCTCTTATCTGT	A	G	GGCCTCCAGGTTGCTGTCTGAACACGCACACAGCTCTGTGATTGTCTGCTTTGCTCACATTCCTGTGTCAGGGGAAAAGAAAGGCAAAATGGTCTGTTAA
scaffold118184_357	scaffold118184	357	0.181185	GCGCAGGCCGGTTGTCTTGTTGAATGACAGTCGCCCCGTCAAGCCGTCCCAGTGAGACTGGAAGACAACATATCTGCATATTTATATTATTCAAACACAA	C	T	TGTTAAGTTTAATGTGAGAAACCTTCGCTGGTGAAGTAGAACTCTGCGCATAAGAGTCTAACCCTTGTACTAGATATGCGATCGGTACAAGTCACGCTAT
scaffold103154_11985	scaffold103154	11985	0.180403	AGCTGGAGCTCATAAATGTTGGCAAAAGTTACTGAAATTAGCTTTAAGTGACAGCTAACAGGTTGTAGGACTACACGCTACTTTGACTTAAGTGGAATTT	C	T	GAATCTATTTTTGTTGTATGGCGTTTGTTTTAAGGAGTTCAGGAACTACAGACGTTCATTTATGATTCCAAACATGTACTCTAGTCTTTAGGTACTCTGG
scaffold33633_16421	scaffold33633	16421	0.180403	TAGAACCTTCCCACCTGTACAATGACAGTGTCTTATAAACTCGGAAACCAGAGTTTCACAAAGTTTGTAACACAGACTTTAAGACATACAGTATATTTGA	A	G	GTTCAGCCCTAACGGAATTACCCTGATAACCTCATTTTTGGGGTTACATTACAACTGGGTTTACAGGCTTTTTATTACCATCTGTGATGATGAGTAAACT
scaffold1308_6935	scaffold1308	6935	0.178141	GCGGTCATCTTTTCTTAATTTATTCAGAACACAATGACCTTGATGCCTAATTATGAATTTATAACTGGTACTACAAAGATATCTAATAACTTCCTTTATA	T	A	TAGTGTCCATCAAAGGTCTACAGAGAAAAATCAAACATTTCTCAGCTGAGTAAGGTGTCTAGATGTGAACACTACTTTGTTTTGGTGTCACTGTGTCAGA
scaffold76770_5083	scaffold76770	5083	0.178005	AGCCAGAGGCAGGCTGACAGTTACATGAAATATAAAGGAGACTGCTCTTGTGATTTGGAAGAAGATTTCAAATTGTATAATCAACTACATTAGAGAATGT	A	C	TTCTTTTCCTTCATGATTAGTTTACACCTTAATGCTCAGCAAGTGTCCGGGCTCCGTCCAGGGTCAGGCTGAAAGTGGCCTTGTCCTTAGAAACAAAGAA
scaffold168734_22456	scaffold168734	22456	0.177534	AAACAGAGTATCTGGATGTAATGACCAACCCTGGATGTTCAGTCACATAACTGAAATAGAAAAACACCCTGAGGGTTTAAGTAAAAATGTTGAATGCTGA	G	A	GAGTCTGAAAAGACAAAAAGGAGACAAAATCCAACTCAAGTCTTTAATTTTGATAAACAAAAGAAAAAAAGGAGAAATACTTTTGCAGCAAACCTTCTAC
scaffold10612_210	scaffold10612	210	0.176636	ATACACACTCACATAGACATGCCCACTGACAGATATACACTCACATAGTCACACCCACTGACACAGCGACACTCACATAGACATGCCCACTGACACATAT	A	T	CACTCACATAGTCACACCCACTGACACATACACACTCACATAGACATGCCCACTGATACATACACACTCACTGACACATACACACTCACATAGACATGCC
scaffold342619_16577	scaffold342619	16577	0.176636	GAAAGCAGGAGCGGGATTCCTGTGGCATAATGCTGAGTTGAAAAAGGGACTAGCTGTCTGTACTTTAGGCTTTATTGGTCTCCATCATACAAAGCACAGC	C	T	GGAGGCGTTGTATCAGAGGTGGGGGGTGCTATCAGTACTTACTGTAAGATAGTCTGGAAGTTCACAGTTGGAATCCACGGTTCCTGCCTAAACTACAGAC
scaffold336351_4285	scaffold336351	4285	0.173228	GAAAGTAAGTTAAACTGTAATCAGATGTATAGAGGCAGAGATAAAACATACACAGAGAAAGAAAAAGGAAAAAAAGAAAAAAACGTGCAAGGAAAAAAAA	A	G	AAAAAGTTCAAGCTTTATGGGAAAGTTTAAGTGTTGTAGTGAAAGGGCCTTAAGTGCTTTGATGTGCACCTGAGACTCTGAGCTGGTAACAAAGTCCATG
scaffold342503_16357	scaffold342503	16357	0.173228	ATGTCACAAACTTAGAAAATTTGAAACGGAGCAAAAACACTGTAAAAGGTGATTTTTTATAATCTGTCCCCTTTAAATCTTTGACTTTGTAGACCATGGC	A	G	GGGGGAGTGGATCACCAGCTCAGTCCCCCCTCTGCATTGTGAGCTTCGGCTCCTTCCTTCTGGAAGAAGAGTTTCAGTTCGAAGGGGCAAACGAAGCGCT
scaffold341238_7578	scaffold341238	7578	0.173088	TCTGTGTCTGGAAGGAGAAATCAAGCCAGAAAGTGATTGGTTTCATTTTCAGCTGTCAACGCTACCCTTACAGAGGTCGGGTCGAGTGCACACATGGCCT	T	C	ACACACACACACACACACACAGGCACGCACACACGCACACACACACACACACAAACTCACACACCGGCACTGTACGCTCTACAGCAGAGGTCTGGTCCAG
scaffold7342_85	scaffold7342	85	0.169643	GGTTTGGATCCCTAGCTCCTGCAGTCACATGTCAATGTGTCCTTGAGCAACCACTGAACCCGTGTGAATGTGTCTGAATGGGAT	G	A	AAACTGTTGGACACTTTACATAGCAGCCTCTACCATCAGTGTGAATGTGTGGGTAATTATGGCATGGGGTGTAAAAAAGCACTTTGAGTAGTCAGAATAC
scaffold33170_7167	scaffold33170	7167	0.169643	GTATTCTTCTATCTCGTTTGTTCTCAAGATTCCCCCTTGTTGCTGCAGCCTGAGCGTTGACCTCGCAGCATTCACATCAGACTTTTCCTTCATCGGATGT	G	T	TAAGAGGTATGTTCCTTTAACTTTCCCAGTGAGATGGCTGTCGCGACTTCTACATGTGACTCTTGGGCTCATTCAGCCATCGTCTAGACATTAAACTGAC
scaffold75240_8068	scaffold75240	8068	0.164792	ACTGTCAAGTGTAATAAATGTTGAATACACTCATGCTCAAAAAGTAAGCTGACTGGCCACAGACGCTGGCTATCTTACAAACCACTATGCTAAATGAAGA	C	T	TTCTATTAATGGCTTTTATTATTATTGTGTGTCCCTGTATTCGGTGCAGATCATCCCCTACAAGGTCCTGAGGACGGAGTACAAACCATTTGAAGCCAAA
scaffold134315_1117	scaffold134315	1117	0.157807	TGCAATTTTATCAAACTATTAAAAGCAACTTGCAGAAAGTTTTTTTGTACATGGTGCAAAGAGCTTTTCTGACTCATTAAATCATCAGACCCCTCAGGCA	G	A	AAATTAGAGGAGACACCTGGTGTGGGTTGGTCCCGTTAGACAGGATGTCCAACAGATCAGCGGAAGAGATGAAGTAAAACCTCGGGAAGGCCAGACGCTT
scaffold340768_13582	scaffold340768	13582	0.157143	CTCTCTACTTTTAGAAATAGGATCAAACTTTTCTTTTTCGAGAAGCTTATAATGCTGATGCCTCTGGCTTGGACCAGGTCTTAGTTATGCTGCTATAGGC	T	G	TGAAATCTTCTCATGGTCTTATGTTAAAATGCCCATTTTACATGTGTACAGCCTGGTTAAAAATGTAGTACAAATAGCTAATTTCTTTACTGGTAAGGAG
scaffold118898_44252	scaffold118898	44252	0.153893	TGAAGGTGACTCTGAGCTTCTATGCACCAACCTGGAGTGGCGCTCTTAACCTTGCTGTATCCTGTCAATGACAATATAGGCTTTCAATTCAATAAGTCTG	T	G	ATTCCTGTTATGTAAACACAGTTAATGTCCATTTTGCCTGCATTTTGTAGGACATAGCAACCAGAAGGGATCCCTACACACATAGTAACTGTAGTCTAAT
scaffold6563_21905	scaffold6563	21905	0.152542	GATGAGTGTACACAGCAAACTGAAATTGTAACTGATGCCTTTAAAAGAGCTTCAAATGCAAGCGAGATAATCAGCAAGAAGAGTGACTCTTTCTATATAA	C	A	GACTTTTTAGGTGTTGCAGCTTCCACAAATTTACTCGTCTCAGAATTTTTTTTCTGTTCTTGTTTGAGCTTCTTTTTTTTTCTTGGCAAGGATTGACAAT
scaffold65956_34229	scaffold65956	34229	0.152542	GGGGAGGGGGGGGGGCAATTGTGCCTGGTGTGAGTGCGCCCTTAGACATGCTTTTGTGTTCCTAGATGAAGAATAATTCTACTCCTGAAAACTATCATAA	A	T	ACCTTTTTTTAAATAATGAATTTAATTATATTTTACAAAAGCACAAAAACAAAGTACAAAAACATACATTAGAACAAAGCACAGGAGGCCAAACACAAAA
scaffold329110_15534	scaffold329110	15534	0.152381	AGATCAAACCCCGAGGTCATGCTTTTAGGATCGGGCCAGCCATCTGTTAATAACATAAAATACAATGATAGCTAAAAAGAAAAACAACCTGACAAACTGA	G	A	CTCCCCGCTGCTGGTCCATGTTTTTCTGCTTAATTTGATTTATGCCTTACAGAACAATGTGGCATTATCAGAAAATAAAGCTTTCTACCAAAATTAGACA
scaffold127989_18907	scaffold127989	18907	0.146489	CCATGAAACCAGCACTTTCCGAAGCACAGTAAGTCCATGACGTTGTTAATTTGCTTTGGGAAAATACAAGAAGTACGGACTCATCCCGGACTGGGAGCTA	T	C	AATAATTGGGTTTATCATTTCACTTAAAGGAGCAATGTGTAATTCTGACACCTAGTGTAAAAAAATGGGTACTGCAGTCCACATTTAAAACATTGGAGAG
scaffold13535_14639	scaffold13535	14639	0.140625	GGTCGGAAAAACTTCAATAATAATACAGAGTAGATTTTACTTAGTAAAATATAACACAAGGCGCTGACAAACATCTTATTTCACGTGTCTATGTTGTAAT	T	G	CGATCTAAAATTACACATCACATTTAAATGTACACCCCGAATAACAATGAATCAGCAAGGAGCTAAACAAGAGCACCGCCGTGGGGGAAAATTTGCTTCT
scaffold66480_27041	scaffold66480	27041	0.140098	CCCCATTGAATGATGAAAAAAACAAACTTCTTCTTTTTTAACAAAGAAATATTAAATAAATTATCCACCCTTGATTTAGGTTCGTCAATTATACCCACAT	T	C	ACTTCCCATTTTGACTCACGCTACTCTCTTTATCACTACTCAAGCCAAAACTGTCCTGGCATGTTTTCAGTTGTGATGAATATGCAGCAGCTAGACTTGT
scaffold212598_478	scaffold212598	478	0.139271	AGGCAAAGAGAGTACATTTAACCCTGTGGAGTCTGTCCCTAAAATAAGCGCTGGATTTATTAATAAGAAAGACGGCACTGATCCCAGCTCCTCCTGCCCT	G	A	ACTTTGTGAACCTACATCACCAATGTTTCCAGTAAAGTGGCATCCAGAGCAAGAGTGTCCTCATGCACACTGGTAGGCCTTTTCCTGCTGGCAGTGAGGC
scaffold154639_24548	scaffold154639	24548	0.137168	ATGTGACATACTTTTTTTCATGCACGTATTGCACATCAACGTTTTGCTTAAATATAACTTTTGACAGCTTTTCACTGATCTTTGTCGTAGCATCCACTTT	T	G	TTGTGCTGTTATTACATCACTGAAGTCTGAAGTCTGGAACACACTGAAGTCGGAAGAACAACTTCCCAACTCGGAAACTTGTACCACCCGAGCAGCACCT
scaffold6962_18783	scaffold6962	18783	0.132653	TGGATGGAAGTTTGAGAGGCTTACATAAGAATTTAGATAAACTGCTCATACTCTGCTGCGGACAGAGTGGACTAAGAGTGTTGAAAAACGCTTTCAACCT	G	A	TGTGAGGAAGACTCTTTAGGGACTATTAATGCAATGAACTTGATCACTCTAATAGCTGTTAACATGTCACAGTTGTTATTTTAAGTTACAATGCACATTC
scaffold307212_28132	scaffold307212	28132	0.127686	GACCGTGACCTAAAGACGCTTACGAAACATCCAAATAAGCTGTGAGTATGTTCTTCTGTATTTCTCTAGTCCTTTAAACAGCTTTCTACTCAAGGCAGTA	C	T	CGTCCATGATCATGACCCTGACAACAACACAGCTGGCGTGACTTGTGCTCCTCACTCATTGTAGACAGTCATGACTCAGAGAGACATTTACACAGGATAT
scaffold328150_323	scaffold328150	323	0.112076	CATCCCTTTTTTCATTAAAATGTCAGACTTTTTTTCATGATTTTTTCGACAGGTCTGCGGTCATTGTTTTTTATGACATTTTCGACAGGTACGCGGTCAT	C	T	GTTTTTTCATGATATTTTCGACAGGTCCGCGGTCATCGTTTTTTCATGAACATTTCAAACTTTTTTTCATGACATTTTCAACATGTCCGCGGTCATCGTT
scaffold340773_94	scaffold340773	94	0.108682	CGCGGACCTGTTGAAAATGTCATTGAAAAAAAGTCTGAAATTTTCATTAAAATAAAGTTTGAAATTTACATGAAAAAAAAGTCTGAAATTTTT	T	A	TGAAAAAACGATGACCGCGGACCATTCGAAAATGTCTTGAAAAAACGATGACCACGAACCTGTCGAAAATGTCATAACAAAACGATGACCGCGGACCTGT
scaffold5974_25928	scaffold5974	25928	0.101732	GGTCAGAGATATAAACAGGTGCCTGATCATGCAGGGCTTTATAACCAAAACAAGGATTTCAAAATGTAGTCTGACTTTCACTGGAAGCCAAGGCAGAGAA	A	C	ATAAGATGGATTTTGAATCATTTGTAAACTGTTGAGAGAGGACTTCTTGAGGCAGGTGAAAAGGAAATTGCAATAGATCGCAAAAAAAGAAGGTCTGACA

## Sheet: top_loci_BOD_SCO
Supplementary Table 1b
List of loci showing high divergence between Bodø and Scotland. 15 goldsinny wrasses were sequenced from both populations.
N denotes unknown bases
				Reference allele freq
SNP name	contig	position	Fst (BOD-SCO)	bodo	scot	spain	varberg	left seq	ref allele	alt allele	right seq
scaffold109891_13488	scaffold109891	13488	0.965517	0	0.966667	0.933333	0.533333	CAAACATGTTTCTGATATCATCTCTTCATTTGTTTTGCGCTTTTATTCTATAGGACAGTGGTTAGAGTAGGAAATGGGAGAGAAAGAGGGGAATAACATG	C	A	AGCAAAGGAGCCACTGGTCGTTCATGAACCCGGGCCGCCGGCTTGGAGACTGTAGCCTCTGTACATGGAGCAACTTAAATCCCCTCATTGAAATGTTTAA
scaffold111926_25302	scaffold111926	25302	0.965517	0.966667	0	0.133333	0.9	CTAATGTCTGAGAAGAACAAACAACTTGCAGCACAACAGTTGAACAAATACAAGTAAAGTCAAGAAGACGCCTTTGTATGTGCTACTGTGAGTGTGTGTG	C	T	GTGTGTGTGTGTGTGTGTGTGTGTGTGGGGGGTCTTATGGGGTGTAGAAGGGTAGTCAAGACGGTGACTGATGGGTGAGATCAGGCCTGGTTTTCTCTCT
scaffold148303_12687	scaffold148303	12687	0.965517	0.966667	0	0.133333	0.566667	AAGTGACGGAGTGTGACAGTTTACCTTCACTTTAATGTTTTACTGTAGTTTCTTGAGTCTGTATATTAAAGAAAATGAGAAAATAAACTTCTGTAACCAG	G	A	TAAACACTTGTTCAATTTAATGATTAAAATTAGATTAGATTGATGAATGAACTGAATCATGTTGTGATCGTCTCTGAGCGGGTACATTCAGTGTTACTCA
scaffold224535_15508	scaffold224535	15508	0.965517	0.966667	0	0	0.933333	TCAGACAGGCCTACTGATAATACTGAACCATGTTTTCAGGGATACATTAATCCAGTTATTGCCTTTATCCATGAGCTTTTTAACTAATCTTTAATCCCTA	T	C	ACATGCCTGGATTAGGACGCTCTCTGACAAGTTCTCTTCAATATTTAGAACTGCACCAGCAAACCAGGGTTCTATAATAATCTCTTAGACACGGAGGAGC
scaffold311400_918	scaffold311400	918	0.965517	0.966667	0	0.433333	0.466667	GTAACTCAAAATGTAGAGGAGACAAATATGTATAGAAAGTCTAACACAGGCGATCAGATGGAGGTGATAGACTTAAATACAGAGCCCCCTTCTTTTAGGG	A	G	TTAGGGTTTTTAAATAAAGAGTGCTATTTCTGTTTTAAGTGTAAGATTTGAGTGATGGCAAAACAGCAACTTTTAAAGTATTTTTTAAAGTATTTATCAA
scaffold32059_33505	scaffold32059	33505	0.965517	0.966667	0	0	0.933333	AGTAGTTACTGAGTAACAAATTATAAAAGTAACTAGTTACTTTGGAAAGTAACTATTGCATTACTTTCAAGTACATTTTTAAATGCTCAAACGTGAGCGT	T	G	TCAAAGAATTTGGACCCCACCTCCACCCCTTTTTAACAGAACTTAAAATACATGTGCATGTTCAATTATTTATGATAAATCTGAATATTATAATGAAATG
scaffold34096_54966	scaffold34096	54966	0.965517	0.966667	0	0	0.0333333	ATGAGAGGAGTACTGCTGTGTGAAGAGGCTGAATGTAGCAAAGAGGGTTTTACGGTATACTAAGGATGTTCCTGTTATTGTCTGTGGTCATGCCCACAAT	A	G	AGGATATCTCTTTTTAGGTTAAANNNNNNNNNNNNNNNNNNNNNNNNNNNNNNNNNNNNNNNNNNNNNNNNNNNNNNNNNNNNNNNNNNNNNNNNNNNNN
scaffold342522_37383	scaffold342522	37383	0.965517	0.966667	0	0	0.966667	AATCTAATTATTACTGCTGAAATGTATATTGACCTTCACCCTCCATCCTTCCCAAAGGCAACACACTGATTGAAATGTTCATTTTCAGAAATGAGGGGAA	C	G	AAAAAAAAGGGGAAGGGGTGGTGGTGGTGGTGGGGGGGGGGGGGGGGGGGGGGGGGGNNNNNNNNNNNNNNNNNNNNNNNNNNNNNNNNNNNNNNNNNNN
scaffold342592_13905	scaffold342592	13905	0.965517	0.966667	0	0	0.933333	TACCAGCAGATGTGAGTCGTGAGACGCGAGTCACAGAAAGCTTCATCCAGTGACTGTCATTGCTGAGTGTTGAGAATGAGCCTCTTAGAGATCTCATCAT	T	C	GCAGGAAAGCTGAAGTTACCGCATTGGGATGAAAATGTCTGTGCTTCCAAAAAGCCTGTCATCTAGCGTTATAACAGTGGGCAGCGCCACAGGCGGCATA
scaffold3668_19562	scaffold3668	19562	0.965517	0.966667	0	0.433333	0.866667	AGTCACAAAGCCCCAATGAGCCGTAGGAATGATGTCAAAAACAAAGGAGGAAGTCATGTAAGACCGCTGTCTTCCTGAAAATCTGCATATATATTTCCAT	T	C	TCCATTTCCACTAATCATTCCCTAACCACAGGTGTGTTCATTGTAACCACGACGATAAAGATCCCCTTACCGTTACAGGGAAGCGATTAAAACCATATAT
C7858295_24763	C7858295	24763	0.931122	0.933333	0	0	0.866667	CATCATCATCATCATCGTCAAAAACAACGACTACAACAACAGAAGAGAGAGTGAGGGTAAACTTTACAAGTGGGCCTATAGCGCGTGCTGCTGTGCGCAA	T	C	GTAACAGCTTTAACCACTTCCAGGGACAGAGGGGGGTCCCCAGTCTCTCGCATCGTTTGGGAACCCCTGGTAGCCTATAGGCTAAACTGCAGCACATGCA
scaffold100189_25400	scaffold100189	25400	0.931122	0.933333	0	0.0333333	0.833333	GTCAAGGAAACACCGGATGTTACGTTAAAGACCGCTGCATAAGCTAGCGCTAGCTGCTACTGAAAGCTGCCATTCTGTTGCTGTATGTGCTGCTGTGATA	A	T	GAAAAAAACGTCACGTAAATTATACTTGGTATAATTATCGTCGGTAAACATATTGTCTTTCTCAGGTCGGTTTCGCCCGTTCGTATTGATTCAACACAGA
scaffold171478_17828	scaffold171478	17828	0.931122	0.933333	0	0.9	0.966667	TCCTATCTCCTTTCACTATCCTTTTTTCCTTAACCCCGGAAGCATTTAAGTGGCGGCCATGATAAGAGCCGTTCGAATTCTCTAAAAGTTAAGGAAAGGT	G	T	GGTCNNNNNNNNNNNNNNNNNNNNNNNTCGCCCCACAATTCCTTGCGGCCGCAACATTTAAAGCGACTCGCGCATCCAACCGTTCACGAATACTAACGAT
scaffold22932_8992	scaffold22932	8992	0.931122	0	0.933333	0.9	0.9	CGTTGCTGGGGGATCTCTGTGCCTCTTCTATGTCTCTGTCTCTCTCTCTCTCTCTCTCTCTCTCGCTCTCTCTCTCTGCCTCTTCTATGTCTCTCTCTCT	G	C	TCTCTCTCTCTCTCTCTCTCTCTCTCGCTCTCTGCCTCTTCTATGTCTCTCCCTCTCTCTCTCTCTCTNCCCTGACCTCGCTGACAACACGCCGACAGAG
scaffold342513_69277	scaffold342513	69277	0.931122	0.933333	0	0.1	0.833333	GATAGATAGATAGATAGATAGATAGATAGATAGATAGATAGATAGATAGATAGATAGATAGATAGATAGATANNNNNNNNNCTTTATTCATCCCCTTGGG	T	G	AAATTCAGGTATCCAGAAGTTCAATCAAAAGTTCAATCCAAAGTGCACGGAGGGAGAACATCCTGAAGAAGTCAAATACATTTTCACTCGTGGTCTCTAC
scaffold17044_16337	scaffold17044	16337	0.928741	0.966667	0.0333333	0.0333333	0.933333	CGGAAAAGCAACATGGACACCTCCGAGAGTACCTTTGTTTTGTNNNNNNNNNNNNNNNNAACACACTACGTGATAGTTTGTGCACAAAATAACATGACAA	T	C	ATGTCCACAGATAGAGCTGTCATGATACTATCAGTGTGATTGATTAAATCACACAAAAAGAGGAACAATTGGCTAACAAACACTTTAGTCTCAGCTTTTA
scaffold18781_31500	scaffold18781	31500	0.928741	0.966667	0.0333333	0.0333333	0.566667	CCACATAATGACAGACCATGCTGTATATTAAAGGACCCTGCCCTTGTGTCCTCTCCAGGTCACCTCCCTTTCCATGGGCCTTTATAAGCCTCTCACTCAN	A	G	GGGGGGGGGGGCACTACTCTCCAAAGACACATTGGCATCTGGAAGGCTTGCAAGACGACAACAACATCTACCTATCCAAACGCTAACCATGGATAACCAT
scaffold19887_28980	scaffold19887	28980	0.928741	0.966667	0.0333333	0.4	0.833333	AGAAGAGGAAAAGAAAGGAAGCGTTGTCCCAGTGCAACGGAACAGTCAGTCCTAAACGCAATCGTGAAAGTGTGCTTCGCCTCTCAGGAGAAGATAGAAG	A	G	GATCAGGAGACGGGCANNNNNNNNNNNNNNNNNNNNNNNNNNNNNNNNCTTCACAAATCTGTCTGGAAGAAGAAAGTGGAGAATACGGAGATTTTGAGAG
scaffold20042_23436	scaffold20042	23436	0.928741	0.966667	0.0333333	0.466667	0.933333	GCAAAAACAAAAGACTTTTGGACCTTTTAGAAACTCATTTTGGATCAGAATGAAACTCTGACTGTTAAGCCACTGTTTACTACAATAAAAAGGTTGTAAT	T	A	TACAAGAGGTATATACAACTGGAATATAAAGGAGTGAAGTGAACTACACAGGACAATTAAGACATCGTGTGCAGTGCCACGGCTTATATTTTCATTGTAT
scaffold220702_18734	scaffold220702	18734	0.928741	0.966667	0.0333333	0.433333	0.933333	AACCCCGTCAATGATTGCAGGAGTTTGTCTGCAGCTGTTGATGGATTGATTCCTCTCCGACATGCCGTCTCATGAAATGTTTTGGTACTTTTTATCAGAC	T	C	AGGGCTGTCAAACNNNNNNNNNNNNNNNNNNNNNNNNNNNNNNNNNNNNNNNNNNNNNGCCCGATATCAAACATTAAGTTAATAGAGATTGTGTAGTTTT
scaffold22756_21443	scaffold22756	21443	0.928741	0.966667	0.0333333	0.133333	0.866667	ACACACCCATTCAAAAAGCCAGTTTATGCAGCAGAAATTAACATGTCAGGTCTGATAAGCTCATGTCTCGCTCGGCACACTGTACAAGTACATTTTTTTT	A	T	AAAAAACATCCGTTTTGATTTTATGAAGGATAAGAGTTATTCTCAACAAGGCGGGTAGCTGACCTGATTGACAGGCGGGCGCAGTGGTATGGTTTGTCAC
scaffold260195_108	scaffold260195	108	0.928741	0.966667	0.0333333	0.0666667	0	TGCACGTGTACATCACACACCAGAGTGCAGCAGGTTTTGTTTCAAGCTTTTATTTCAATATCGCTCAAAACTACCAGACAATATACCCTACTGTAGATAT	C	A	ATTTTAAATCTTTAGCATGTAAAGAAATGAAAAAGCTTTGTGTCAGAAACCTCCTTGATCGACTTTTATGAATTCATAACTCAGTAAAAACATAAACACT
scaffold11184_25280	scaffold11184	25280	0.928571	0	0.933333	0.9	0.933333	AGAACGCAGAAAGGTATCAATACATACAAAGCTGGCTAAACACTGAAGCTTCAGTGTACATGGAAACCTGTGTGTGCATTGACTGTAGGGAGGAGAGGGC	A	G	GGGGGGGAAACAGCTCTCTCCAATGTTTTTTTTCCCCAGTTACTGTGAAAATGATTAAGGAATACATCAAAATGAAATCAGAATAAAAACGTTAAATAAT
scaffold116775_16204	scaffold116775	16204	0.928571	0.933333	0	0	0.533333	CACAATGGCAACAAACAGTTGATGCAAATCCTATGTTGGCTTACCTCATCAATTTCTTTTACACAAGCCAGTATCATTATGTGATTTTCACACCTTAAAA	A	C	ATCCATATATCCCAGGATCCATTTAAAAGTTTTTCCCCATTACCATACAGTCGAGAGTGGCTTGTAAGGACTAGCACAACATTAAAGGAATGCACACTTT
scaffold12379_53238	scaffold12379	53238	0.928571	0.933333	0	0.4	0.966667	AGTTTGAAGTTAACACAGAAAATGTCCTCACTGTGGGATCAGAAGTATGTCATCGTATCTCATCTTTGCATCTTATCATATCATATCTTTTTAATTTTTT	A	T	ATTTTTTAATTTTATTTTGTATATACTTTATTATTCCCTGAGGGAAATTCTGGTTCCACACTCTGTTATTTTAGAGACATGCTTCTCACACACAAAGGCC
scaffold147534_87334	scaffold147534	87334	0.928571	0	0.933333	0.833333	0.366667	GCTCCTCTAACAGGTCAGGACGGTTATCAGGGGCATTTCCGCTGCCGTAGGTCTCCAGGACTACACCCTGCATGGGCGGCTGCAGGAAAGCTCTCACCTG	A	G	AAAAAAAAAAAAAAGGATTCACATTATAAACTCCCAAAATTTATGGCCATCTGATCTGGCTGCTCATCTGTGTGGAATCAAATTGAAGAATTAGTATTCC
scaffold342579_128	scaffold342579	128	0.928571	0.933333	0	0	0	TGTACATTAATGAGAAATAAAATGAACTTTTTTGATTTTATCAAATGGCTGCAATGAAACAAAGAGTGAAAAATTTAAAGGGGTCTGAATACTTTCCGTA	A	C	CCACTGTAAATGAGCATGATGACCGATGTGTCTTTGGTCTTTAAAGTGTCCGCTGCTGCTTCGTCGGGAGCATGTGTATGAATGGGATTAGTCACTTCTG
scaffold34315_1767	scaffold34315	1767	0.928571	0.933333	0	0.466667	0.966667	AGAATAGTTTCATGTTGGACCCAGAGGAAAGGTAAGAGGATAACCAACTTTTTGGGGTTTAATTAATCAGGGACTTTGACTTTCTAAGAATATATCATGG	A	C	TTTGTGCAGCACAATGTCACGGTAGCCATTCTCGCGCACAGCACAGATGGTCAAACTCTTTCAACTTGGGCGCAGCGCTCATGACATCACCTCTGCGCGT
scaffold36867_22325	scaffold36867	22325	0.928571	0.933333	0	0.466667	0.933333	AATCCCCCCTTGTGTTGCATTAATTATTCTTTCCAGTTTTAGATGGAACATCCTTCGCCTTCCTGGCATTAGAATGAGGTTGGGTATCTTTTTTTATTAG	G	C	ATTTACAGCCCTATTTCAGTCTCTTCAACTTTGAAAATGCTCTCACACACATACACACAGCTTAATCCTGACAATGCATGAAGCATTCAGTCATAGTCAG
scaffold139698_20484	scaffold139698	20484	0.896825	0.9	0	0.6	0.566667	TTATTATTCTCGTCAAAATCGAAACATTGATACCTGTTATGATACCATGGCAACACAAATAGTAGTCCTAGACACAGAATATTGGGTAATTTCTTGTTTT	T	A	AATGAACGAAAATTGCAGGCAACCTTCTGCAAACTAAATTGCACAAATACATTGGCAATGTTTCAGTAACAAATCATTCTTTTCTATGCATGGACATATG
scaffold32604_10507	scaffold32604	10507	0.896825	0.9	0	0	0.933333	AAAGCCAATGGTTACTTACCTGGTCGTAAAAATGGATTTCGATTTTAACAGGCGAAAGCACATCTCCCCCATGCTGGTCTCCCTCCACTGGCTCCTTGTT	A	T	GTTTGTTTGTAGCATTTTACTGTTTGTTTTTAAATCGTTAAATTGGTCGGCCCCACATTATATTTCAACACTTTTACCTGCCAAATAGTGCGTTGAGATC
scaffold101558_16579	scaffold101558	16579	0.89418	0.9	0	0	0.933333	TTCTAACTCACATTTCAGGATTTTAAACTTTGATTTTTTTAAAGGTGGTTCAGTGTTTAAAATGAGATCAACAACATCTGGTATAAAATTAAAAAAAAAT	G	T	TTCTCTTTGTTAAAGTGAAACAAATTCACTTAAATCAAAAAAAGACTTAATTTAAAATAAAAACTTTAATATCTTTGAGAATGAATTTACTCAATCCACT
scaffold113719_566	scaffold113719	566	0.89418	0.9	0	0	0.533333	TTCCACTACANNNNNNNNNNNNNNNNNNNNNNNNNNNNNNNNNNNNNNNNNNNNNNNNNNNNNNNNNNGGTGGTAGAAAATTGATTGAATCTTTTGAGAA	T	C	GTCGCAAAAGGACGACTAACATCAGAATTGCGTGTTTTTCTTAATTATTAAATAATGAAAGGTGTGTCATCATCACAGCGCTGTTTGTACCACTACAAAG
scaffold15901_41906	scaffold15901	41906	0.89418	0.9	0	0.0666667	0.533333	TGAACTTTCAGTTATAGGAGTTGCAAAGTCTGATTTTACCAAATGGCATGAATCCATTTAAAATGACAAATAAATTGTTTTGGTATAACTTAATTAGTTT	C	T	TTTTTTATTTGATTAAATTTTAGTCAGAAACTGCATAAGGACGATAAAAGTTACCACTGCTCTTCTGACAGACGAATTCTACTATGTGCATCTTCAGGAA
scaffold175677_9425	scaffold175677	9425	0.89418	0.9	0	0.4	0.933333	TCATCTGGTTTATGAGGGCCCGTCTGGTTCTTAAAGTCCCGCTTGGTGCGTTTGATAGCTTACTCTTTTTTTTTCTCTCTCTCTCTCTTTCTCTCTCTCT	A	C	TCTCTCTCTCTGTATATGTGTGTGTGTGTGTGTGTGTGTGTGTGTGTGTGTGTGTGTGTGTGTGTGTGTGTGTGTGTGTGTGAACTAATTTCTAGCCAGT
scaffold105011_20453	scaffold105011	20453	0.892067	0.933333	0.0333333	0.2	0.7	TTAAATCTATGCAATTTCAAAATTCAGAATTATCAACATGATAAAGGGAACCGCTCAGCTAATCAAAGTGACAAACAATAACCATTGTCATAATCAGAGC	A	T	GTGGAACCAACACTGCAGAAATATTGAATGGAAAATATATGTTACACTCACACCTACTGGCCAGTAGCTGTACTGGCTTTGGTTTTGGATCCAGTAGAAG
scaffold114761_13	scaffold114761	13	0.892067	0.966667	0.0666667	0	0.933333	TAAAAGAAGGAC	A	T	CTGCTGCATCTTTGAATGTCTCATTTCACTTTAACAAACTCTCAGACAGCTCAGCTGACGAGTCCAAAGTCATATCCACCTGATGACATCACACATTGAC
scaffold12173_4513	scaffold12173	4513	0.892067	0.933333	0.0333333	0	0.433333	GGTGGATGTCTGCCTCAGTACACACGCACACACACGCACATACACACCCTTTCTTTCCTGCTCTCTACCTCTATCTGTCACAGAGTAAAATGTCAGCTTT	T	C	TGTGTCTTACACAGAAATATTCAAACCCAAATACACAAAAAGCTTTCTGCTCTCTTTCCTCCTTCTTTTTAAAACTGTACAATAAAGGCAGATCATGTAT
scaffold154643_12756	scaffold154643	12756	0.892067	0.933333	0.0333333	0	0.666667	AACCTTTGAGGCCACTTTTTGGGGGGCACTGATAACTTAGCGATTATGTCGAGTTCCCCATGTATGGAGGCTATAGTCCTCATCGCAGCAGACGTCGGTT	T	C	GAATCGGACATCGGCCCTTTGTTGCATTCCATCCCCCGCTCTCTCCTCCCAACATTTCCTGTCTCACTTCAGCTGTCATGTCTAGTAAAGGAAAACATTG
scaffold18638_10413	scaffold18638	10413	0.892067	0.933333	0.0333333	0	0.8	GGGACTGTTTTTGTGGGACTGTATGGAAGCCCACTGCAGACTGCGGGGAAAACATCTTGATATTCAAAATAATGACAAACTGTCTAAAAAGTTTGAGTTA	A	C	GATATCCAGAGTCCATCTCTTTGTGAACATTTTTTTCAGTTTCTATTTGTTTTGCCAATGCAGATAAATAATGATATACATTTGAGTTATTTTGGCACTT
scaffold22536_2206	scaffold22536	2206	0.892067	0.966667	0.0666667	0	0.933333	NNNNNNNNNNNNNNNNNNNNNNNNNNNNNNNNNNNNNNNNNNNNTAGACTGGGAATAGCTGGGTCTTCATTTGTTCAGCATCAATTCTCTTAAGGGGCTG	A	G	TTTTCACCTAATGATCCCTATAAGGAACAGTCATTACATCTGCCCATCCCCTAGCAGCTATGGATGGCCAATTTGGAGTGTGCTTCTGTGAAATATGGGT
scaffold23244_764	scaffold23244	764	0.892067	0.933333	0.0333333	0	0.833333	AGTGGGTGGAGGATGAGAAGTAGTCCAGATATNNNNNNNNNNNNNNNNNNNNNNNNNGCAGATCAGACTAAAAATGCATTATAGAACTTATTCAACAACG	C	T	ATTCTGTCCATTAAATCATGGTGAAAAGAAACATACTCTCCCAAGACACATTTAAGCTGCAATTTATCAGTATGTCCTTCTACTATAGGATTTCAAATAG
scaffold260289_48	scaffold260289	48	0.892067	0.0666667	0.966667	0.566667	0.6	CGTACACTTGACACGACTTGATTATCATATCGCAGGCTTGTTTGAGG	A	G	ACGGGGGGGGGGGAGAAGGGGTCGTAGGGTTAGGGTTAGAAAAACACTTCCTGAATAACAGCTAATGAATGAAAGGACAGCAGTTCAAAAGCGACCATCA
scaffold341394_8440	scaffold341394	8440	0.892067	0.0333333	0.933333	0.933333	0.966667	CCCCCAATCATAATAAACATGCACAGCTTGTCGTTTAATTGATAAGTGGAAGCCAAAGTAAGACATTAACTTTCCAGAGAGTAATGTTGATAATATTTAA	C	T	ATTTCCTATGTTTGATTCACAACTCTTCTGCTTTCTTACAGACCTGCATTCCCACCATAGCATTCAACTTAATAATGTAACAGCAATCCATTTCTCATAT
scaffold342719_16804	scaffold342719	16804	0.892067	0.966667	0.0666667	0.433333	0.933333	GATACAAGAATGTATAAAAGCAATGTTCACCTTCTGCACACACAAAATAAAAAGAAAGAAATAAAATAAATACAAAGTCAGTAACACATTATAAGTCAAA	C	T	CAATATATAAACCAAATGCAGATTGTCTCCACATTTCTCCTCCAACAGATCGTTACTTTTCGTGAACGGTCGGATGCGCGAGTCGCTTTAAATGTTGCGG
scaffold35263_57766	scaffold35263	57766	0.892067	0.0333333	0.933333	0.0333333	0.866667	ATAAGCTTCTAAAGAACAGAAAACATTTTTATATACTCTGTATCTTCATTTGGTTAAAATTTCCTGAACTGAGCAGCAAAGGGANATGTGTTCGCATGGC	G	T	AACGGTTGAAGAGGGAGGGGTTCACTCAAAAAAACATCAGAGCAACGCTGAATGAAGCGCCGTCCTGTCCATGTGAACACAGAGCTAAGGACAACAAATC
scaffold103767_1045	scaffold103767	1045	0.889435	0.933333	0.0333333	0.0333333	0.733333	GTAGGGAAAGATGTATAAATATATAAACATCAAATTCAATCATTAAAAAAAATGATCCATTGAGTGTGGAAAATGAATGGTGTAAGATCAAGTTTGAAAC	T	A	AGTGTTGGAGTGTTATGGTCAGCGTCTGAGGGGAAGGGTCNNNNNNNNNNNNNNNNNNNNNNNNNNNNNNNNNNNNNNNNNNNNNNNNNNNNNNNNNNNN
scaffold11762_67671	scaffold11762	67671	0.889435	0.0666667	0.966667	0.9	0.566667	GGGTCCACTATGTTGTTTTATGTCATTAAATAAAGAGAGCACTTAAGCTGCTTTTTTGCATTTAAGCCTTTTATGAAAATTTTGCAAAAAAAAAGTCTAG	T	C	CGCCTGACCCCTACACATGAAAAAAAGCTGCACAATTTATTTGCCATCAAAATGACTTTTTATTTGCACCCAGTCAACAATCCTAAATGTTGTAACTAAC
scaffold126551_22624	scaffold126551	22624	0.889435	0.966667	0.0666667	0.966667	0.933333	NNNNACTTAACAAAGACCCAACATGAATCCATCATGAGTCCAGCACTAAGCAACATTTAGCAAATTTACAGGGGCAAGGAAAAACTGCCTTTTTACAGGC	C	A	GAAACTGGAATACAACCAGACTCATGTTGAACAGCCATCTGCCAAAACTGTATAAGGCTTGGAGAGTGGGATAGAGGGAGATGCTAAAAGAAGGAGAAGG
scaffold13845_7735	scaffold13845	7735	0.889435	0.966667	0.0666667	0	0.6	GTGTCCGCTTGAGGCTGGCTCCTGGAGCACCGGGTGTCACATACACACAACAGGCAAAAAAATCTGTTTTTACAGCATAAATTAACATTTTTACAGCCTG	C	G	TACAAAAAACAAAACAGCTCTAATTAAATTTTTAAACAGCTCCGTTTTTATTTTGAAACGATACAGTTTGTCTAGAGGCTTAAAACCCGCCTCAGCTCCA
scaffold156520_229	scaffold156520	229	0.889435	0.966667	0.0666667	0.866667	0.9	ACAGTGGCCCTTCAGACACAATAGAAGGTAGGAAGCAACATGCAAGAGCTGTTTATAAGACTGTTGCTATTGAAAAGATGTGAGATGGATGGAGTGAACT	G	T	GAATGCTTTAGGCTGTGGCTCAGTTGGTAGAGTTGTCGTCTCTCAACCAGAAGGTTGGTGGTTCAATCCCCAGCTCCTGCAGCAACATGCCCGATGTGTC
scaffold168935_29301	scaffold168935	29301	0.889435	0.933333	0.0333333	0.1	0.0666667	NNNNNNNNNNNNNNNNNNNNNNNNNNNAGACCTTAATCTGTTCATTCATTCAACCTGTCCCCATGCCAAGAGATCTGACTTCAAGTCAACTAGACGTTTA	A	G	TAAAATAAAAAGTGTTTGCATATGGAATGAAAGGCTCAGTGTCAGGTGTAGTGGTGGTGAAAGGTTCAAGGACTAAGTGACTAATTCAAGACGTCTTTGC
scaffold17653_16919	scaffold17653	16919	0.889435	0.966667	0.0666667	0.0666667	0.833333	GACGAACCTGCAGACGTGTGTTATGAGCTAAAACAGAAACGCAACATAAGTACGTCTTCAAGGTCCTCCATCTGTAGTGACTCGTGCCTTTTTCTCACAT	G	A	CACACACACACACACACACACAGACAGGTATAAAGTGAGGGGCCGCACACCACTCCACGTGCCCTTCCAGATTCATTAGCATTTAAATAACTCATACAAA
scaffold181862_2464	scaffold181862	2464	0.889435	0.966667	0.0666667	0.0333333	0.8	CATGTCATAGATTAAAGAAACAAAAATGGGACGTTATTATTTCTTCAGACTTTGCTAATCAAACACAGAGAACACAAAGATCCAATAGAAAACTCTGAGT	A	T	AAAAGACATGACCTCACTACTTATCTGAACTCTGCACGTGTTCAGTTTTAGTGATTTTTATCTGTGCTGTTCAAATTCTTTTTGATTGTTGTTTCCGCAA
scaffold19199_1895	scaffold19199	1895	0.889435	0.0666667	0.966667	0.833333	0.8	TGTATGTTGTATTTATGCTTTACAAAAATGGAGAAATAATGAAACATTTACTCATCAAGTTTTTATTAGAAGGCTTTCTTTGTTTGAACTTTGAGATGTT	A	T	TATGTGGAATATACATTGCTGGAGCATCATGACGGCTTAGTGGTTATAATGCAGACCATATCATAATTGTAACTTCTCAGGTTTAGTTCTTGCATGCTAT
scaffold31226_67589	scaffold31226	67589	0.889435	0.966667	0.0666667	0.9	0.966667	NNNNNNNNNNNNNNNNNNNNNNNNNNNNNNNNNNNNNNNNNNNNNNNNNNNNNNATAATTTGTATCCTTGTGTTGATCTGTTTCCTGTATATTTCTCTGT	T	C	GATAATCCTGAGTTAAGTTTTCAGTGTTTCCTGTTTTATTTTGTAGTTATTTTCCGAGTTTCCGAGTTGACTTGAGCAGGTGTTGGTGTGCATTTTACAA
scaffold319757_954	scaffold319757	954	0.889435	0.966667	0.0666667	0.0666667	0.533333	TAAGTATTGTGTTAGTTAACTAACATGCTACCACCTGCTAGCCAAACTATCCATTCGCATACAGCATAGAGGGGCGAGAAACGCTGCTATGGTACAGAGA	A	G	ACTTTGCCGTGACACTATGCTGTCTATGTCTACCATGGATGATTTGACATTATGGCTAATAATCAAATCCGCTATGGAGAAAATGAATGGGATTTTTAAT
scaffold33589_11134	scaffold33589	11134	0.889435	0.966667	0.0666667	0.466667	0.933333	TAGGTCTATCCCTGTGTGTGTGTGTGTGTGTGCGTGCGTGCGTGCGTGCGTGCGTGCGTGCGTGCGTGCGTGCGTGCGTGCGTGCGTGCGTGCGTGCGTG	C	T	GTGCGTGCGTGTTTAAGAAATGGAAAGGCTGGGAGCAGAGTGTAGATATTAAACATCTGCTTCATGTTGAGTTCTGCTAAAATCTTTAGCTGTCCGGATC
scaffold37757_11386	scaffold37757	11386	0.889435	0.0666667	0.966667	0.966667	0.9	GATTCTCCATCATTGAAGAAAAGTGGAAGATCCTTGGACAGGTCACTTTTCATGGACACAACACTAGGAGATGGAGAGTCTGGTCTCTCTGCCACAAGTG	A	G	TCTTGAACACAAAATTGTTCCAGTGATTTCAGTTTCTTGTGACTCTCTATCAAAGAAGGAAACGTATAAAAAATCATCCTTTAGTCCTTCATTAATGAAG
scaffold19303_81442	scaffold19303	81442	0.862637	0.866667	0	0.1	0.933333	AAGGTATATTAAAATGATTTCTTAATCTAGGAAACAAATTTTAGCTAAAAAAAAAAAAGTTAATTAAGATCCCTTTCAATGACAATTGCTTTTGTTTGTT	G	T	TTTTAGCTGTAAAGAAGCTTTAGCATGTAATCAAAGACAATCCATTTGAGGCACAAAGATATTTGAAAGTCTTCCTGTTTTAGAGACAAGAAGCTTCATT
scaffold224779_1933	scaffold224779	1933	0.862637	0	0.866667	0.533333	0.3	TCTCAATAGTTTTAGTGTGCATGCAAACACTTTTAAACCTAATCTACTGATCTGTCAAACATTGAATCAGGTGTTACTCACATGCCTCATGGATGCCAGG	G	A	TTGTCACTGATCTCCAGCACGTAGAGGTGGCGCCCCTCCACGCTGCGCCCGATGCTGTAAATGCGAGTGATGTAGGGACACTCACTCTGCACTGCAAACA
scaffold342638_5955	scaffold342638	5955	0.862637	0.866667	0	0.0666667	0.766667	CTAGTTAAACTCGCCTCATATCAAAATCTTTATGCTACACAATGAATGGATTGTCAAGTAGTTGTCTTTTTGCTTTGCTGCCTTTTTCTAATTGTTAAAA	G	A	AAAAAAAAAACTTGTGTTTTACGGATCTTTCAGTGAAGTGTTTCATGCTGTTGTCCACAAATTGGGAAACCTGCTAATTAGTTTTCTCGCAAAGAGTTTG
scaffold342752_12121	scaffold342752	12121	0.862637	0.866667	0	0.0666667	0.833333	AACCTGTCTTTGAATGTGTTTGTTTTTCCAATCATTGGTTTACCTTTAAAACATCCACTTGTCTTCATTTATGATTCACAAGTTAAGTTTGGGGTTGCTA	T	A	GTTTNNNNNNNNNNNNNNNNNNNNNNNNNNNNNNNNNNNNNNNNNNNNNNNNNAAATCAGCGAGGACAGTTTGGTTTGACGAACATGAGAAAAAAAAGGT
scaffold107311_33974	scaffold107311	33974	0.85989	0.866667	0	0.133333	0.633333	AATGCCTTTTTTNNNNNNNNNNNNNNNNNNNNNNNNNNNNNNNNNNNNNNNNNNNNNACTCAGTTCGAGACAAAGGGCTAATGGCAGAGTTTCACTGCAA	T	G	AGTACAATTCAAGGAGAACCAACAGACTTTCCACACTGAAGATAAGACTTTTCTGGGTATCTGAACGTAGATCGGTCGTAGAAATGGCTGCACTCGGTCA
scaffold20513_16913	scaffold20513	16913	0.85989	0	0.866667	0.466667	0.433333	CCCTTCATTAAATCACTTGCAGTGACCCTGCCACCCACCACCTCAATGTTTATTTTCAATCTTCTGTCAAACTTCTTATTAGTTTCTTTTCCTCCGCTCT	C	A	CCCTCCTTTCTCCATCCCACCGAACGGTCCGCTTGATCCTCTTGCACCTCCACTGCTTCTCTCTCCGCCCTCCGCACTTCCATGCGATCCGCTTGTTTCT
scaffold2112_25559	scaffold2112	25559	0.85989	0.866667	0	0	0.4	AAAAATCCAAAAACGAAGTTAATAAAAATGGACTTGATAGGCAAAAACATTTTTCCCATTCTTATCTTAAGTCACAAATACAGGAGTCAAACACATTAGA	C	T	CTATTATTATTAAGAAAGTGGATGACCTTATTTTTCCTTAAATGACTCTCAGGACTCTGGTACTTTAGCCACAACAAGTCAACTTGAGAATTTTTGTGGC
scaffold249473_27620	scaffold249473	27620	0.85989	0.866667	0	0	0.333333	CTCATAATGACAAAGACCTCAATCATAAGCAAGTTCAGACCTGTTCATACCATACATTTACAAATTCCAAGAAGAAAACTTTTTTTTTTGCTACACAACT	A	T	ATATTGGCCGGGACAATTGCAACGTGAGAAAATTAGCGTATGAGCTAGTCTGTGTGAGCAGGCTTTGAAAAAGATCAAATCATCAAATGAAGACACTGTT
scaffold35411_62067	scaffold35411	62067	0.85989	0	0.866667	0.466667	0.0666667	GCGTGTATGTTTTGTGTGTATGTTTGTGTGTGTATGTGCGTCTTTATGTGTGGGGAAGGTTTGAAAGTGACTGGGATGAAGAGAAAAAAAAAATAAAAAA	A	G	ACCCCAATACAATACAATATATCTTGATAAGACGCTGTATGGCATCCCCCCCCCCACCACCCTTACTGTAGCATGCACAGATGCTTACTTTGTTTCCACA
scaffold36389_7074	scaffold36389	7074	0.85989	0.866667	0	0.433333	0.6	TTAATCCATTTTCACCACAAGGTGGCAGTATGACACCAATACAGAAAAAAGAACCACAACAAAATCCAGCTCCTATCTTCAAGTGAAATACATTGACATT	G	C	AATAATTGAAGGTAGTCAATGATTTATTCAATTCAGTATTTGTGAAAATGATCACATTGTCATAATCTGACGAATATAGGAAGGACACGATGAAGACTGT
scaffold243251_15742	scaffold243251	15742	0.857143	0.866667	0	0.5	0.4	ATGCTACTTCAAGGATTTGTTTACGCCCCTAGATGATGTCTTGTCATGACGTTACTACTACTACTACTTCTATGGTTTATTCGGAAAATGCTGATTATGT	G	A	CTGGAATATTCCAGTAGCTCAGCACTCTGCGGAGCATGTAAACACCTTTCTTTCGGAATATTGCCTTAACCAGAATATGGACCTTAATAGGAAAATGGTG
scaffold25487_43056	scaffold25487	43056	0.857143	0	0.866667	0.566667	0.333333	GCTGGGTACATCAATAATTTCTTTAATGTATACTTCTTTAGGTACTAATGTGTAAAAAATAATGCTTGATTGCTAGTTTTAGCAAAAAATTTAAAAAAAA	C	A	CTCACTAACACAGATTAAAACCAATATTCAATCTAAACTGTAGCACACAGAGACTTCCAGGGAGAGAAATGCAAACAAACTAGCAGGCTAGTTGCCCAGT
scaffold337188_2106	scaffold337188	2106	0.857143	0	0.866667	0.966667	0.466667	AGGAATTGTGAACATTGCAGCTGAAATCTATGTACAGTATTTTATAGTTTAATCTATTTCGTGTATTCTCAGTTCAGGGTTCACGGCGCCACAGAATAAA	G	A	GTGTCACGAGTTGGAGGCTCATTTAGAGGTAATCTGGAAATAATGCACAAGGTTTGAGGCCCTACAGGAACATATATGTACAACCAAAAAGTTTAACCAG
scaffold101598_6575	scaffold101598	6575	0.855507	0.9	0.0333333	0.1	0.833333	GACAGACTTCATGGAGAAATCCAGAGTTTTATGGCTGTATCTGACTAACATGACGCCCGTGCGGAGGCGGACTCTATGCGCGCCCATTTTTTAAAAAAAA	A	T	TTCTGTAGTCCGCCTGTTTGTAAACTGAGCACGCTTCATAATAACATAAAGCATGCATGTGCTGTATTACAATGTTATGTCCAAGAGGTAATCGTGCTCA
scaffold13596_16881	scaffold13596	16881	0.855507	0.966667	0.1	0.0333333	0.966667	GGAAAGCTATCTAACTCTACGAGTGAAGGAGAAGACGATACTTCTCTCTGTAGTGTCGCCCACTTTATTCATACGCTTTATTTCAGACCCACAGGTCCAT	T	A	ATCAAAAAACATGAAATAGATGAAGGCTAAAAACAACACCGGGACGACAATACAAGGATCACATCACAGCAGTTCACACACATGGAAGAAAATGTTATGA
scaffold16199_33755	scaffold16199	33755	0.855507	0.9	0.0333333	0.0333333	0.566667	CAGACCGTTGCTGTGCGTAATTGGCCAATCAGAAACAAGTATAACACAGCTGTGTAATAATATCATGTAACATACGCTGAGCAGGTACAGGTTACAGCCT	T	C	TATTCTTTAACTGTTGATTTAAGTGTTGGCTCCAGCACAGAAGTGTATAACGTTGTTATTCTAGCCACAGAATGTAAACACAGGCTAGTTAGAGGTGAAG
scaffold112401_1461	scaffold112401	1461	0.853154	0.933333	0.0666667	0.0333333	0.833333	CTCTCTCAGAACGCTCCGTTTTGGTGTGTGTGTCTCTTTAAATACAATGAGACCCCCCCCCCCCGAGTTTTCCTGGTAGTCATAGCGAGAATAAAAATGG	T	C	GGACCTGAAGAAATGTTTTGCTCTAGGATCCCACTGTGACATCACAAGGAGAGCACATTTTAAACGGAGCATTTTTCTCTGTGTTGTCAGACTTATGCAG
scaffold22550_1445	scaffold22550	1445	0.853154	0.0666667	0.933333	0.533333	0.133333	GACTGCTGTTTTTCCTAAATCTTTTATTTTTTATTTGTTGTCTCCTGAAAAACAATTCAGATAAATAAAAAAATCAAAGTTTAATTTTGGATGGATCACA	A	G	AAGTAACTAGTAGCAGGTGTTNNNNNNNNNNAGAGGGCACGGCTTACAAAGAAGTGGCATCACAGGTGCAGCATACCAGGCAGACTGGAAATATATCAAC
scaffold336720_15195	scaffold336720	15195	0.853154	0.0666667	0.933333	0.8	0.6	ACATCTCATTTGCTGTTTTTATTTCACTACTTTTCCACTGCTGGTAGTTTTGTTTTCCTGTGTCACTTCTTTGATGTGTGTGTGTGTGTGTGTGTGTGTG	T	C	GTGTGTGTGTGCGTGTGTGTGCGTGTGTGTGCGTGTGTGTGTGGTGGCTGATGTCTAGCAGGCAGTACTGCGTGATTGGCTGCTTCAAGTGATTGCAGAC
scaffold34598_21478	scaffold34598	21478	0.853154	0.933333	0.0666667	0.4	0.8	TTGTTCTGCCTTCTTGTAAACAATAGGTCATGGTGCAAGAAGGCCCGAGCCCCCCAGAGGGGCGTGGCCAAACACAGCTCATTTGTATATAAAGCTACAG	A	G	CACAATACAGCCTGTTCTGAGCAGGGCTGAAATAGACGGGGTTGTAGACATGATAAATTACAGGAAGAGTGGATTTTGAGCAAGAAACTTTTCTGAGCTC
scaffold13132_1289	scaffold13132	1289	0.852781	0.0333333	0.9	0.9	0.133333	AATGTTTACCCATTACAGGTATCATATATGGTCATGTTAGCAATTTGATCACAATGCTCTGTCATGGGAAGTCTTTAAAGTTTGAGTCTTNGACAGAAGA	C	T	GCCTTTGCCTTAAAAAATCCTCTACATTTTTTTCTCTTTTAAAAAGGGTTATCTGGTGCATGAAAATATACATTTCATGTATATACTGACTATACGGATA
scaffold19855_24410	scaffold19855	24410	0.852781	0.966667	0.1	0.0333333	0.766667	AATCAGCTGCAGGTGAAAAGTCATTTGCCTGCCTGTCATCCTCAGTCACCTTCATCCGGGCCGATATCAGTGCCGAGCCATGACAGGACGCCACAGGTAG	C	A	GCTGCAGCCCTTATCAACAGCCAGAGACATTCCACCCTCATATACGAAATCACATATTCGTCCCATATATTCACTTCAAGGATTCACCCAGTGAAATCGC
scaffold213902_23758	scaffold213902	23758	0.852781	0.966667	0.1	0.533333	0.933333	TCCAAACACCTAGCTGTGGGAGTGTCACCCACCTGGGGGAGGGGTTACTGCCCTTTGTGATGTCATGAAGGGAAAATCTCCAAACGGCCTGTTTGAGCAC	T	A	CTTTTTTTCTGAAAAGTGGAGCAGGTAAAAGACGGAGAGGATGAACTTTTGTCATCATTGGGGGGTTTGTAGACAGACTAGAGACACATATTAGGGTTAG
scaffold223302_39229	scaffold223302	39229	0.852781	0.966667	0.1	0.1	0.833333	CTATTATGTATGGTATATTTTCGGTTGTTATCATCTGATTTCCTTTGTTTTAATAATAAGGCAAGGGTTACATTTCCCCATAAAGGTCATCGGATTCCAT	A	T	AAAAAAAAATCTAATCTGTATCAAAGAGTAACATTTATTATATGTAGAATCAGAAAACACAGTACAACTATAATATTATTATATAAGTTAGACCGTTTTT
scaffold25084_40102	scaffold25084	40102	0.852781	0.0333333	0.9	0.966667	0.933333	TGGCTTAGTGGTAGAGTCAGGTGTCTTTCATCCAGAAGATAGTCCGTTCAATCCTTAATTCCTGCAGTCACATNTGTATCTTCTTTGGGTTCTTTTTTTT	T	C	CAGGACAATGCTTCTGACGGAGAAAGACAGTCTCCATCTAGCAGCCTGTGCACTCTTTGCACAAGCTACTGTATGGTAGGACTATGGACGTAGAGTGCGA
scaffold342763_17089	scaffold342763	17089	0.852781	0.966667	0.1	0.5	0.933333	AGAAAGTGATTATCCTGCCTCTCAGCTAAATGAGTTAGCCTCTGAGGACATGGCTGCCATGCAAAACTCTTATCAGCCTCAAAATAATGAAAAATAAAAA	T	A	TCTGTTTATGAGCGAGACAAAGTGCATGTCAGTATTCTGAATTCAGTAAGCCTCGATTTGATATTTGACATCCTTACATAATGCTGCCGGTTCAAATACA
scaffold108592_19473	scaffold108592	19473	0.850435	0.0666667	0.933333	0.466667	0.0666667	ACTGTATTTTTGTTTTAATGTTGTCACTGTGAGCACTATTAGCTGCTGTAAATGCCAAAATAATTTCATTTTTAGTTCCTGCATTGAAAGGAAATACATA	A	C	AATTGCAAAAAAAAAAAAAAAAAACAATAGCCTTCTGCTAAACATTACATTAGAACTGAAAGTGCCTTTTAGCTAGCTAAACAAATAATATTGTAC
scaffold11587_500	scaffold11587	500	0.850435	0.0666667	0.933333	0.866667	0	GTCTCTGCATCTTTTCTCCGGTTCTGAATCTCACAGTGGCCACAGCCATTCAGCAGCATCTAGCACAAATGCTGTCTTCTTCTTTGGATACTGAAAAAAT	T	G	TCCTTGTTCAGTGTCAGAGAGCTGGTTGAGCTGGGTGTAAACGTTGAAGTTGGAGGTCGCTGCAAAATAATAATACACACACCCGTCTTCACTTGAAAAG
scaffold158040_65	scaffold158040	65	0.850435	0.0666667	0.933333	0.966667	0	ACTCACAGATAGACAGTTAAAACGTTCACATTTTACTGGTTAAGCTGATGAACGAGCTCACTTT	C	T	CCAACGCGGTAATACGGAGAGGAAACACCTACTGTAAACTAAGCCAGTTTGACTGTATTCATAGGGTGACATTTTCACTTTCACTTCAAGTTTAAACACA
scaffold188513_7080	scaffold188513	7080	0.850435	0.933333	0.0666667	0.933333	0.866667	ACTTAGGCCTCAGTAAGGAGGGCGCACACCAACTGCTAGGCTACTGGTACCTCTGTAATGTTTTTGTTTTTTTGGTGGTGGTGGTGATGGTGGGGTGGGG	T	G	GGGGGGGTCAACTTGTCCATGTATCAGAAGAAGTTTGAGGTCATCGAGCTTCACATTTCTGAATATTTTTTCCAAAAGGATGTTTAGGGCTACTGTTGTA
scaffold20126_37705	scaffold20126	37705	0.850435	0.933333	0.0666667	0.1	0.866667	TGTTGGTACAGGCCAATCCGTGCATCATCCATACATTGCTCTGTTCTGCAGGGACAGCTGGAGGCGCACACACACAGATGCGTGTGTGGATGCTGCGTCT	G	A	CTCCTCCTGCTTTGTCAGAGGCGTGAGACTGATGGTGTCTACACTCCCTCTGCTTCTCCATCATGCTGCTCCTCCTGCTGGGCTGCTTTTTTAAGTGATT
scaffold2413_59823	scaffold2413	59823	0.850435	0.0666667	0.933333	0.966667	0.466667	CATCGAGGACACTGAGATCCTGTGTATTACTGCATTAGAGAATTTGGGGATGTTCCAGCATTAGTCAGACTCAAAATATTCCAATTTAACTACTTTTTGA	T	C	TAATGAATAACAAAATCTCTCCAAATGATGTGTTCTTTTTTGTTCTGAGCAAATTGTTCACCTTCTAAGGCTAAATATTAGAACAATCGAGGACTTGGAC
scaffold37924_7250	scaffold37924	7250	0.850435	0.933333	0.0666667	0.866667	0.9	GAGCGCAGCTCCCAGCATCTTTTTTTCTGAGTGCTCAAGTTGAAAATCTTTCAACTTTTCAGAAAGGCGCTGTTGACGTCACCGACGCTCTTTTCCAAAT	T	G	ATATCCGTATTTTTGCCGCCTACAGATCGTGTCTTGTATCCACATCCTCTTTGCTCGGTGTCTGCTTGGGTAAAAACGATCTCAAATAAAAAACAAACAG
scaffold134200_4059	scaffold134200	4059	0.847716	0.933333	0.0666667	0.0333333	0.933333	ACGTTATGCTACGAGCGAACTACACCACGGTCGGTTGATGTTGACGTCACTACCGTTATGCTTCATCGATCTAATNNNNNNNNNNNNNNNTGGTAGCTTA	T	A	AAAGCTTGTTTATTAACCTAATATTTGCAAGAGCACTGAAAAGCATGACTAGAGGCTGTAAGGCGGACTAGTGAGAGAGTTCCCGGTGTGATGACGTTTA
scaffold215229_4734	scaffold215229	4734	0.847716	0.0666667	0.933333	0.8	0.366667	TATCCAACTGTGTCAGAACTTGAATAGTTGTTGCTTTGAATACTTTAATGAGTGTTTGACAGTCCACACTATAGTGGAAAAAACAGAAATGTGCCTCTTA	A	C	TTGAATTGACTTATGATGGCTGATGCAGGAGTTTGGTGTGGCCATGAATGAAAAAATAGAAGTAACTAAGTTTTGTATTTATTAGTCAAAATTGATTGAT
scaffold221514_18810	scaffold221514	18810	0.847716	0.933333	0.0666667	0.533333	0.966667	TCTCTCTCTCTCTCTCTTCTCTCTATGCCNNNNNNNNNNNNNNNNNNNNNNNNNNNNNNNNNNNNNNNNNNNNNNNNNNNNNNNTCTCTGTAGTTGAAAT	G	A	TTGCTGCAATGTTCTGTTGTTATTTGTCTTGCACTGCTCCATTTCATCACTAGAGGGCAGCATGAGGCTTTTTTTTGCAGGTTGTTATACGCACCAACAG
scaffold36268_2643	scaffold36268	2643	0.847716	0.933333	0.0666667	0.9	0.9	TTTACTACGTTTTTATACCAGTGAGACGGTATGTTGATACATAAGACATGCAGTCAATAAACCCACCTTGATTTCAACAGAGGAACAGACAGCTAGGCTA	A	G	TCGCTGACTGCGCAGATGTAACGCTAAGTGATCACATTAAGTTATACCCTTGAATATACGCTTCTGTGATTGGCTGTATAGGAAGGAGACATCTGATAGG
scaffold342245_31445	scaffold342245	31445	0.828571	0.833333	0	0.0333333	0.166667	GTTCTGAGCAGGGCTGAAATAGAGGGGTTTATAGGCATGATCAAATACAGGATCAGACAGGATCTTGAGCAAGAAATTCCAAATAAATGTTTTGGGGAGC	A	G,T	CCGAGTCTTATTTAAAGTTGTTGAAAAGGAGTTTAAATTACCTATAGTTATCCCCTTTTCATCAGACAACGCCTATACATTAACAAAGACGCATAAAATC
scaffold13144_3106	scaffold13144	3106	0.825714	0.833333	0	0.833333	0.933333	CAGCANNNNNNNNNNNNNNNNNNNNNNNNNNNNNNTGTGCCATCTCAGCAGACCTGCAGGATACAGAGAGGAATCAACCACAGCTTCCACTCAGAGGAAC	T	G	ATTCAGATTCTTTAAACACGGAGAGATCCTTCTCATCTCTCTCTTTGCAGCTGAACTCACCTTGNNNNNNNNNNNNNNNNNNNNNNGCAGGTTTTTATAC
scaffold36173_21044	scaffold36173	21044	0.825714	0.833333	0	0	0.6	TAATGCCGAGGTTTTCTTATAAGCCAAATGTTCTTTTTGTTATATTCAGATTTATCTGCTATAACTCGAAAATACTGTACGTTCATTTGCCTCTCCCTGT	C	A	ATACCTATTTTGCGGTTGCAGTCATTCTGCTTTCCGTCCAAATTCTCCGTGACGTAACCCAGTAGAACACGCAAAAGCCTGACTTAAATACTACCGCCTC
scaffold19220_14153	scaffold19220	14153	0.822857	0.833333	0	0.433333	0.766667	AAATAGTTTAAAGTCACACACTACAGCCATCGCCCTCTGCCAGCCCTTCTTCACGCCTGTTGGTTTAGGCACCTAGAACCCAAACAAAGACATGTTAGCG	C	T	GTTATAATACATGAACCTCTAAACATGTGTTATAAGGGAAAGGAAAGTCACGTTTTGTTTTAGATACGGTAACCAACTCAAAATAAGGCTTCGTCTCAGG
scaffold35442_47998	scaffold35442	47998	0.822857	0	0.833333	0.766667	0.4	GGTCTGACAACTGAGTTGACATGGCTGAAATATTTATAGCCGTGATGTTTACAATTTGCTCCACTCTGTTTACCTCCCAGCAGTGAAGGTAGATTTTTTT	T	G	TGTGTATTCGGTAAAAAGAAACAGCATGCAGTGAGCCTTGATGTATTGGTACATAGTTTCAGGTACGCTGAAGTTAAGTAGGTTGATTCCATTGGTCTTA
scaffold116587_6400	scaffold116587	6400	0.819073	0.866667	0.0333333	0.133333	0.766667	AAATACAAATAATTCCGATTTAAGAAAAAAGTTTAATTCCTTACAAAAACCCACTCAATTTTTGCATTAGACATTGATGTGTACTCAACCTGAGAGCATA	C	A	ATCTTTTTAGTTTTTGACCCTTTTTCGTCCCTTTGAGTTAAAAAACGGCCAACAAACAAAGACCTGTTAAAGTTCCATTAAAAAAAAGTGTCAATAGATT
scaffold167078_29452	scaffold167078	29452	0.819073	0.966667	0.133333	0.166667	0.833333	CACNGAGGGAAACTCCAGCTGAGCTTTCATTGACTCACTAACATTTACAGTTTAGTACTGCTACTAACAAAAATCCCATTCAAAGTTCTTACATATGAAA	T	G	TAAGATTGATTATAAAAGCAGCTTCGAGTGTTGGCAATAATAGAGCCTTCAAACGACTGCTTTACTGTAAGGCAGCGTGTCTCAAAACATACATGATGAC
scaffold220921_15395	scaffold220921	15395	0.819073	0.966667	0.133333	0.366667	0.633333	ATTTAGAGCCGATGAAGTAAATAAAGCTTCTTCTGTATTGAGCGTCTTCACTATAACCATGTCTGGTTAGGTTTCTTTGCCATGTTGGAGCAGTGACTCT	A	G	AATAAATAACAACAAATAACAACCTCAGGTTTGAGCCTCTTCATCTTCCTCCTCCTGTGTAGATTAACAAACAAGTCATCTAAGATGCTCTGTACACAAT
scaffold342547_21859	scaffold342547	21859	0.819073	0.866667	0.0333333	0.4	0.933333	TAAAAACTCTTACGTGACATCCAAATAATCAGTGAGTATGTTCTTCTTCTCTCTAGTCCTTGACTAAAACAGCTTTTATACTCAAGGGGAGGAGCCGGCC	A	G	TCCCGTCCATGTAAACACGGCTCTGACAACAACACAGCCAGCGGGACTCGAGCTTCTCCCTCATTGT
scaffold12202_1218	scaffold12202	1218	0.816246	0.966667	0.133333	0.4	0.766667	NNNNNNNNNNNNNNNNNNNNNNNNNNNNNNNNNNNNNNNNNNNNNNNNNNNNNNNNNNNNNCGTGAAGGAGTTTCACATCTTGTAAATCTATAAATATAC	T	C	TTTTTTTTGTCCGTGGGTAAAAGCGTTTTGCTTTGTAATGTTGTTTACCAAAATGTCTCAAGCTTTGCAAAAGTGTTTCACACTTTGTCATTTTGGTTTG
scaffold159455_21995	scaffold159455	21995	0.816246	0.866667	0.0333333	0.133333	0.8	CAAATCTGTGCTATCAATGACAGTCTTAAGAAATCACGAGAAGGTGGAGGTACCTGTGTTTGTAGGTGTTGGGTATGAACTTGATCTTATTCAAAGCCAT	C	T	AAACAAGGGCAGGATACCGCAGACTGCACAATGTAATTTAAATTACCTTGCTGACTCCTGATCTATTCCCAACAACATCACCTCTAATCTCACAGTAACC
scaffold17763_30789	scaffold17763	30789	0.816246	0.866667	0.0333333	0.133333	0.466667	GAGGGCCATTACATGTGTATGCGTGTGTCATACACAGAAGCTGTCCTTTCTCCACTGTGTGTAAAGTCTGTTCACCTAAAGCTAAATTTGAGATAAGGAC	A	G	CTGTGGNNNNNNNNNNNNNNNNNNNNNNNNNNNNNNNNNNNNNNNNNNNNNNNNNNNNNNNNNNNNNNNNNNNNTCCCCTCCAGGTGATAAAGCAGTCAT
scaffold20747_43147	scaffold20747	43147	0.816246	0.133333	0.966667	0.5	0.4	TAACATTAACCTGACATAATCNNGTCTACCCAAGACACATAGTTTAAGAGGAGTAAACAGTCCACGGTCTGACGTGCTTCAGAGCACCACTGTAAAAAAA	A	C	AAAACAGCTTTGTTTGCAGCATAGATGTCGCAGAAATAATGCGTCACCAGAAGCGGGAAGCAGCGGGCTGGTGGTGCAGCGGTCTGAGCAGCAGTCTACT
scaffold220508_12438	scaffold220508	12438	0.816246	0.133333	0.966667	0.933333	0.833333	AGGCTGACAGCAGAGGGGAAGAAACTGTTCTTGTGGCGAGAGGTTTTGGTCCTGATGGACCGCAGCCTCTTGCCAGAGGGGAGAGTCTCAAACAGTCCAT	A	G	TGCGGGGTGAGAGGGGTCGGCCACAATCTTACCTCACACCTCAGGGTCCTGGAGGTGTACAGGTCGTGGAGAGATGGAAGATTGCAGCCAATCACCTTCT
scaffold222984_2797	scaffold222984	2797	0.816246	0.866667	0.0333333	0.533333	0.933333	ACTACGATTCAAAATCGATTCATAATTTCCAAAAATCGATTTTATTTTTCAAAAATAAATAAATAAATAAATATATATATATATTTTTTTTTTAGGGGGG	T	G	GTCTAATCAGTCACTACCTGCTCTTTAAATCAGTAGAATGCCAACTAGAGCAACAAGAAATGCAGCCAGTCTCACAGATGACTGGAGTAGATCCTGAAGT
scaffold255264_22897	scaffold255264	22897	0.816246	0.0333333	0.866667	0.4	0.233333	TCTGCTACTCCCCTCTCTTCACGATAAAAACAAACTCCATGGTGACCGTAGTGAAGACGACTGGGCGAAACCGTCCTGAGGAAGAGAATATGTTTACAGA	A	G	GAGCTAACGTATCTGAGTATAAGTGTCTTGTTCTAAAT
scaffold258458_39759	scaffold258458	39759	0.816246	0.866667	0.0333333	0.266667	0.6	CACGTTCACTTTTGAATTCACAAAAGCGAACAACCTAACATGGATGTGATTTTTCCTGAAAATATGCTGTGGAATGGCTTCGTGGATATTCATTGTAAGG	T	G	CCATAGGGATGTAACGATTCATGATACTGNNNNNNNNNNNNNNNNNNNNNNNNNNNNNNNNNNNNNNNNNNNNNNNNNNNNNNNNNNNTTCTCTCAACAA
scaffold342503_117	scaffold342503	117	0.816246	0.866667	0.0333333	0.0666667	0.9	CTGTCATAGTAACGCGCTGCATTTTTGGCCAGTAACGGTAACGGCGTTATAATGATGGGAAGAGTAATCAATTAGATTACTCGTTACTGAAAAAACTAAC	A	G	CCGTTAGTAACGCCGTTATTTATAACGCCGTTATTCCCATCACTGGACATGCCAATAAGTTGGTACATGCCATCCAGACTGACACCGCCTTAAGGTACAA
scaffold3761_21910	scaffold3761	21910	0.816246	0.866667	0.0333333	0.0666667	0.9	CACTCAGATACACACACACATATACACACATATACACACAAGGTCATGAAGAGAAGAAAAGTCAAGTTATGCAACTGCACACACACACACACGCACGCAC	G	A	CACGCACGCACGCACGCACGCACGCACGCACGCACGCACGCACGCACGCACGCACGCACGCANNNNNNNNNNNNNNNNNNNNNNNNNCACCTCACAGCGG
scaffold137656_24717	scaffold137656	24717	0.814398	0.0666667	0.9	0.1	0.866667	GACCGAAAAACCTCCGCCAACGTTTCTATCACATGCGGACGCTGCAGGAGAAGAAGTGGGTTTGAGAAAGTGCAAAGACATCCAGTGTGGATGACATGTG	T	A	TTGACACTCTGTGAGCAGAGTTGGGTGCAAATGTGTATTTTCTAACACCCTCATAAAAGGGTCTTCACACCTGATGGTAGCTGGGGGGATTCACTCGAAT
scaffold1823_5728	scaffold1823	5728	0.814398	0.9	0.0666667	0.0666667	0.833333	TCTGTCGGGACTTGGGTTGGGAATTGGAGGGTTTGCCGGTTCAAGTCCCGGTGCGGACCTAGTCTGGAAAATTGGACTGGTAGCTGGTAGCCCCCCCCCC	A	C	TTCGCTGTGTGCAGCCCCCTGTGCGTGTGTGTGTATTTCAGCCTAGTGTGCCGAGTGTAAAGGTGGAATTTCCCCTTGCGGGATCAATAAAGTATTTCTT
scaffold325781_30154	scaffold325781	30154	0.814398	0.933333	0.1	0.6	0.866667	TGGCCATCCCCAGTGTGGAGCACATAGCAGGTATGTGGAGGAAGGCACACTCCTACGAGTTACAACTGCGGAAAGTGTGACACATCCGCAGAGAGACAAA	A	T	AAAGGTACAAATAAGATAAGCCAGGGTAGAAACTCAAAAGCACTGAACAGATGCTTTTAAAGCAACAATATGTAACTTTTCCACCCTAAAAATATTAATT
scaffold342571_36846	scaffold342571	36846	0.814398	0.9	0.0666667	0.433333	0.4	CTGCCAGTCTGCTACTGAGGAGCCTGATAAGCAGGGACCGCAGCACGAGGAAGACTGCTGGCATGCTGCCTGACTGTGCAGCGCAAAAAAAAAAAAAAAA	T	A	TTGAAAAAAAGAGAAAGCTCAGAAAAGGAGGGGGAGAGAGGAGGGTTGGTTAGGAGAAGGGATGAAGTCACCACCTCTCAACTTTCTCTCTCTCTCTCTC
scaffold143121_34306	scaffold143121	34306	0.813419	0.966667	0.133333	0.5	0.9	TTCAAATCTGCTCATAGTAATTTCATGTAAATTCATTATGTTTAAAATTGTTTTAAAGGCATAATTTAGTCATTTATAACTGATGAAAAGGTTTTTTTTT	A	T	ATGTTTTTGGATGTTTATGTTATGACATCACTGCGTAGTTAAAGTTGTGACGGATGTAACATAAGCAGTTTGGAGTCAGATATTGATGGAAGCTACACAG
scaffold23762_26820	scaffold23762	26820	0.813419	0.866667	0.0333333	0.0333333	0.833333	GTGTAACTTTAGTATGATTAAATTACTCTATGGATCTAAGGCTATTTCTGTAAAAATATGATGTGTTTTTATGAAAGGTGTTTGTTTAAAGCTTTGGGGT	G	T	ATTTTGATAATGATCATTAAAATGAAGGAGATCGTGCCGTTTTAAAACACGTGGTATCCAAAGGTATTGAACACTTTGACAACCTTGCCGTAGAGGGCAT
scaffold342475_12403	scaffold342475	12403	0.813419	0.133333	0.966667	0.933333	0.566667	AGCTGTAATCCAAAGTTAGTGATCAATGGGTAACTGAGAGAGGGTTTTTTTTTATTTTGAATTCACTAATCAGATGGAAGCAGAGCCATAAATAACACTT	A	G	TCAATATTGGAAGTTCTGTTTGAGCCTTTTATAAAAAAAAATAAAAAAATGGATTTGAAGTTCCTGCCTCTTGGTTAGTTCAGTCCCAACTGTGTTCAAA
scaffold103154_14617	scaffold103154	14617	0.811586	0.9	0.0666667	0.933333	0.933333	ATACGTCACTACAGTTCAGATGAAAATGTTTGCCATCTCTCCCTTTTATTCAACAGTATAGTTATTAGTTTAATTAATTAGTTGATTTAACTTATAACAC	T	A	CTATTGTAAATTAAAAGTTAAACGCTCAGTATGTAGATTCTGCCACGCTCTTAATCAAAACAATAACAAAAGATGACGCTGAGGCTGGTGGGGAATCATG
scaffold106987_25272	scaffold106987	25272	0.811586	0.9	0.0666667	0	0.1	NNNNNNNNNNNNNNNNNNNNNNNNNNNNNNNNNNNNNNNNNNNNNNNNNNNNNNNNNNNNNNNNNNNNNNNNNNNNNNNNNNNNNNNNNNNGTTAACAAT	G	T	CAAAGTATTATCTAAAGAAAATATGCAACATTGAATATTAAGAAAACTACAAGCGGCCTGTTGCAACACAGACTAAATGTTTGAACATTAGTCTCGCCTC
scaffold109127_17269	scaffold109127	17269	0.811586	0.9	0.0666667	0	0.566667	GACATGAGACTGAAGCTGATTTAAAATTGAATATTTTATTTAAATTCTCTGACTATAAAAATGCTAAATATCCCTTTCGATTATTTTTCTTTTTTTTGTA	C	A	AGGAACCATGTACATTATTAAGAGTTAGCTTAGAGCTAGTTTACATCTGCAGTGCCTCGGCAGGTCACAATTAACACATCACATTAATGAAAAAATAACA
scaffold22772_32056	scaffold22772	32056	0.811586	0.9	0.0666667	0.933333	0.633333	AGAGTGATGTGTGGACATTTTCCTCTGTGTTTAAGTGTGTGTGTGTGTGTGTGTGTGTGTGTGTGTGTGTGTGTGTGTGTGTGTGTGTGTGTGTGTGTGT	T	G	TGTGTGTCTTCTCTTACTCCCACTTGTTCAAAGCACCTGACACTGCAGTCAGATCAACAGATACATCTTTGTGTCTGAAGTTACAACAGCGCTCTACTTC
scaffold32185_41601	scaffold32185	41601	0.811586	0.9	0.0666667	0.5	0.4	TTTATGCCCATATAAGGACATAGGACTGCAGTGGGCCATGTGCACACATTGAGTTCACTCAGGATTGAAAACAGAATGCTAGCATTGTAAAAAAAAAAAT	T	A	AAAAATACCTACTGGAATCTAAATGCAAGAAAAACTTTAGAGGTTTTTAAGTGGAGGCATGTGCTGCTGGAAGTGAAACACGAACAAGCTGATTTATTTA
scaffold10182_27292	scaffold10182	27292	0.808774	0.9	0.0666667	0.0666667	0.6	AGAATCAAAACTGAATGTTCCTCTCAGGAGCTAATGTTAGTGCTAATGCGGTTACTTTTTCTCCAGCTCCATCATCAGGTTAAACTTCTAAGACGTCCAA	A	C	ACTTGGTTTATTACATAAAATGTGGACTGCTGTTTGAAAGCCTCCTATTTTGGCCTTCCTTGTCTTGGTCTTTTTGTACATAAAGATAAACAAACTTTGA
scaffold151830_21417	scaffold151830	21417	0.808774	0.9	0.0666667	0.166667	0.9	GCGATGAAGACAATGAGCTTGGCAAACGCACCACGGACCTCAGCGCTCGGGCACTCAAGCAGGTACTCCGAGAAGCGGTTAGGGTATGNCAGGGAAGGAC	G	A	AGGTGAATTTCAAGAGAGAAGGATAAAAACAGAGAAAATCCCCATAAAACAGAGGCAGATCGAGCTTACCAGTCACTGGCAGGACCCCGTACTACTTTCT
scaffold174784_16570	scaffold174784	16570	0.808774	0.9	0.0666667	0	0.6	GCGTCGTTTTTCTCAATCTCTCAGCCTGCAGGTAGACATCAGACAGAGAAGGAAAACCATTGTGATAAATCTGTAATGAGTTTCTCAGGAAAGAAAGAAC	A	T	GTTGTAAAACTGTTGTCTCCTTTTCTCTTTCTGGTCCTATAGATTAATAGATGGTTAAAGTCTGTTGAAGTTATTCCACGAAACATAGATAATAAAAAGT
scaffold19113_9376	scaffold19113	9376	0.808774	0.0666667	0.9	0.533333	0.133333	CTGGTACTGAAAAGTACTGTACATCATGGGTGATGCATAAACTAGATACCATAATTGACTATGGTATCTGGATTATGCTTCTTTTTTTTATTACATGACT	G	A	TTTTTGTTACAAACTCTCATCCGTCAAGTGGTGCATAGCCCTCAATGATTTACCTGCCGAACGAAAATCTGTTTGCATTTGGCACTTGGTGGGTGTTAAT
scaffold31362_67888	scaffold31362	67888	0.808774	0.9	0.0666667	0.1	0.633333	TTTTCAAATTCACGACAGCTACTGTATACATGTGACACTTTTTAAAATAAATCGTGCGTCAACGTTATGTTTAGGCTTAAAGTCAAGTATAATCAGGGGC	C	T	TCTCAGGGGAGTTACATGTGAATTTTCAAGCTGTCTGCTGTATTTGTGTTGTCGATGTCTTTGGGACAATATTCCTAACTGTGTGGTTTATCATTATACG
scaffold342010_16498	scaffold342010	16498	0.808774	0.9	0.0666667	0	0.533333	TGCAGCGTCGTTATTTATAGCACCTTTGTGGAGTTGTTTTCCTCTTTGATATGAGCACTGTGATAAAAGACATTTAAACACAGACTGAAAAACTTCTTTT	C	T	TAATTGTTTCAAGATTCATCTTGTTTTCAGCTAACGTGTGGTGTCACGAGTGCGTCCCATAACCCGTCTTCTATACCAGCTGAATTCCTCACAGACTGCA
scaffold119390_23794	scaffold119390	23794	0.791667	0.8	0	0.133333	0.5	GAGCCCAAAGTCTTTATGAAACAGACTATAAATAATACATTTCCTTTGACTTGTGGCAAGTGAGATATCACTTGTGCTATAAAGTTGTTAAAAAAAAAAA	A	T	ATTACCAGCTGCATTTATGATAGCAACACTGTGTCTCCATGTCCTATTCACTTTGAATGCAGAGATTTTGGAGTCATAATAAAGTGCAGCAGAGCTAGAG
scaffold14829_2631	scaffold14829	2631	0.791667	0.8	0	0.466667	0.433333	GGATTTGAAGACATTTTAGCCAATTTGGTGCTTCCAACAGTTATGGAAAGACTTTTTTGCTGTTTCATCATTACAGTGGCCCAGTGTTCAGACCGTGGTA	C	T	ACAAAGACATGCTTAAAACAGTGTNNNNNNNNNNNNNNNNNNNNNNNNNNNNNNNNNNNNNNNNNNNNNNNNNNTCGGCTGAATTGGCTCAAATACTCAT
scaffold13873_14663	scaffold13873	14663	0.78869	0.8	0	0.133333	0.833333	AAATTTCCAAAATTTCTATTGTTAATATGTTTGTATTCTCTGTTTTTTAATTGTCTTTTAATTATTGCATTTTATTTCACTTTATTGTATGACATGTAAT	T	G	ATGTGAAGCACTTTGAGTCTGCCTTGTGTATGAAAAGCGCTATACAAATAAACTTGCCTTGCCTTGCCTTGCCATTGTTTGTCGTGCTGCAACATAGGGT
scaffold18955_4412	scaffold18955	4412	0.78869	0.8	0	0.0333333	0.833333	AGTCAAATATCTGTCATATAACTGTTCTTTTGGTCTGTTTGTGGAATTTATTGTGTTATTTTGTACTAAAAATCTAATCTTAACCATGCCCAAAACAAAT	T	C	CAATAGCAGAAAGGCCTACAGAAAATGAAATGATAAGACCCTAAACTACATAGCAGGATCGCTATTGTGGCGTTGTGTTTCCAGTGGCATGAAACAAGTT
scaffold227253_16358	scaffold227253	16358	0.785714	0	0.8	0.133333	0	TCAAACAGTTTTGATGCAGATTTAGTTGTAAAGCGTCTGCAGCCCCAATAATTCATGAAAAATGATAAAACAAGAATTTTGGATGGTCTGTCCTTTTGAA	G	T	ACATGTCATAGATTTGTTTTAAATGTATCATCCCACCAACAAAATCTCATTTTAAATAAGCATTACTACATGTGTCTGAAACATATGAGTGACCTCCCCC
scaffold22241_16296	scaffold22241	16296	0.782779	0.966667	0.166667	0.566667	0.833333	ACGATAATCAACCTGCTGATAAACTTCAGAACTGCAGCTGTTCTCCAAAAAATCCCTCAGTTTCAACTTTGACTTTGTTATATTGTTTTTTACTTCAGAT	A	G	TTCTCAGACTGAGCGTCATGTGTGAACACAACCAGCTGAATGTTTCTCTCTTCACCCGGAGTTTCTCCTCCAGCCTGTGTTGTTGTGTTCTTCTCCACTC
scaffold104885_3438	scaffold104885	3438	0.779843	0.966667	0.166667	0.133333	0.833333	GGAGTTTCCCTCAGCCAATGACGATAAGTTCAGCAGTGACATGATTCACACGGTGAATATGGCAGACATAGCCGCGAAGAAGAGGAAATATCATCATAGT	T	G	AGCGGAGACGCCGAGCGGATAAAGCTCGTCCCCAAAAGTAGGGGGAACCTTGGGTTGGCTTTCACTCGCCTTCAGGCGTTTGGGATGAAGAGTTGGTCTG
scaffold144510_2656	scaffold144510	2656	0.779843	0.833333	0.0333333	0.0666667	0.833333	TGGTTGCGATGGATGGATAATTGGGTCAAACAAATGCGGGACTTTCAACTAAAAGACTAGTTTGTGTCTTGTGTTATCTTTATTCCCCATGTATGTGCAT	T	C	ACACTCTCTCCTCCTCCTCCTCCTCCTCCTCCTCTTCTCTTTCCCTGATTCTCTGGTTAGCTGTTTCTTTAATTCTTCAGTTTAACCAACAGCATTTGTA
scaffold259521_16726	scaffold259521	16726	0.779843	0.833333	0.0333333	0	0.566667	GCTTAATGGTCCCAGGGAGTGTCAAATTGACATTCCTCAAAATGTGGTTTATTGAGAGCTGCCAGCTGTATTTCAAAGAGGTGTAACAATCCATCGATCT	A	G	GATGAATTCATCAAATCAATGATCAACAGTCCAATATCATCTTTTTTCAATAGGGCTCAACAGTGTGGTTCAGGAAGGAAAAATCCCCTTCATTTTCTCC
scaffold340050_12492	scaffold340050	12492	0.779843	0.966667	0.166667	0.566667	0.166667	GTTGGGAACCGGAGGGTCGCCGGTTCAAGTCCCGGCACGGACCAGGTCTGGAAACTGGCCTGGTATCTGGAGAGGTGCCAGTCCACTTCCTGCGCACTGC	T	C	GAGATGCCCTTGAGCAAGGCACCAAACCCCCCCACCAGCTCAGGAGCGCTCGCTGTGGGCAGAAACCTCTCCATTAATGCATGTCCATAGGATCCTGTTT
scaffold37157_22158	scaffold37157	22158	0.779843	0.966667	0.166667	0.5	0.766667	CACATTTACATCTGCACACACACTACATCTGAAACACACAATAGATCATCTGTTTCACAAACTCCATCAGCTGATACACACACTACATCAGCTTTAAAAA	G	A	CGTGCCACATCGGCTGTTACAAACACTACTTCTTTTATAAATATTGCATCAGCCGATAGGCACACATCATCTGTTACACACACTACAACATCGCATCAGT
scaffold10350_17408	scaffold10350	17408	0.776908	0.833333	0.0333333	0.933333	0.866667	TGAATGAGANNNNNNACTTTTCTGCTCTGTGTTAAATAAAAAGGTAACGATTTAAAAGGTAAAGTTTGAGTTTCTCCTTTTTCTTGCTTACAAACGGGCG	A	G	CCCGGGTTCGAATCCGACCTGTGGCTTCTTTCCCTCATGTCATTCACCTCTCTCTCCCTCCCTGGTTTCATNTCTTTTCTGCTCTGTGTTAAATAAAAAG
scaffold23295_68	scaffold23295	68	0.775815	0.133333	0.933333	0.9	0.4	GATCAGGCTAGAAACACAAAGAGGAAAATCATCTGTATAAATTCATACAAATGTTCTAATTTGAACC	G	A	CGAACAGAAGGGCAGCCCTTAATCAAAGCATTGTAAGCTGATTGCATTGAACTGATAATGATATACTGTGGACCGGGAGGACCAGATGATCTATAGACGA
scaffold31577_10281	scaffold31577	10281	0.775815	0.866667	0.0666667	0.3	0.8	CTGGTGTTTAATTCATGTTATATTTTGACCAAAGCACAGCACAGATGTTTCATTAAGACCACAGGGGAGTGTTTGAAAAGGTGGAGAAGGGGGATAATAT	A	G	TCCTCTTTAAATGGTTGATTTTAAATTGCTGGTGATGTTTTTTTAATCAAACCAACTTTATTAAGTAATATACACGTACGGCTTCCTTTAAACTGAACTA
scaffold139827_63996	scaffold139827	63996	0.773519	0.1	0.9	0.8	0.833333	CACACACNNNNNNNNNNNNNNNNNNNNNNNNNNNTGCATGCAGACTTCAGTCCACAGCAGCCTCCTCACACACTCACACTCACACACACACGCACACGCA	T	C	ACGCACACACAAGCACACATACAAATCTATACACACACCCTGATCTAAAGCTCTGATTATGAGTAATTAGCCGACCAAACAGGTACTGCGTCTGCTAATG
scaffold103451_12401	scaffold103451	12401	0.772904	0.866667	0.0666667	0.866667	0.6	GTTAGGCACCTAATGGGTCAATGGTTTTTTACCAGGAAGCACGAAGCCAGGATGACAGGGAAAGATGTTTGTTGCCTGCTGACATCTCAAATAAACCACC	C	T	TAAAATGTAAATCATCATCTGGACAATGGACTTAATGATTCTGCGTAAGATTCGCCCTCTAGGTGCCTCAGTGGCTTTATTATGAGTTTTTGTTAAGTCT
scaffold11547_37717	scaffold11547	37717	0.772904	0.133333	0.933333	0.566667	0.8	GTGCCTGCAGAAATGTAGACGTGCATGTGTGTGTCTGCTGGAGGAGAAACACACACACACACACACACACACACAGAGGGAGAGAGGGAGCAAGAGAGAG	C	A	GAGAGAGAGAGCAGTATGTCTTCTAGCTGATAGCGACAGTTAGCAGATAAAGCACGCGGTCTCAGTCTGGCCACTGACCACAATATTTTCTGTTGACCCT
scaffold23336_20601	scaffold23336	20601	0.770616	0.1	0.9	0.366667	0.333333	TGACAAATGAGGCTTCTGCATCACTGAATTTATAATCAGAGTAGAGGAGTAACGGTAAGAGGAAATGTAACGAACACAACACTCATTAAACTTCCCCTAA	A	C	CTATGAGTGTCTGCTACAAACGGACACAAGAATCTGTTCTGCTGAGGACTGTAGCCACCTCAGGGACCTTTGACCTTTTAGCAGGAAGTTAAGTGTTTTA
scaffold15227_46553	scaffold15227	46553	0.769992	0.933333	0.133333	0.433333	0.933333	ATCTTAATATGCAGTCAATGATTTAAACCTTCATCCTTTAAATCCTGTTTTATCGTGTTACACTATTTCATTTATAACATGTATTTGAGTAAAATGGCAT	T	C	ACTACACTCAAGCAAATCTCAATAGCCAAAATCAATCTTTCAATTATGATACTTTACAAAGATCTGCTCCCACAGCATCTTCTTTCCAAATTTTCTACAA
scaffold20130_5770	scaffold20130	5770	0.769992	0.133333	0.933333	0.833333	0.433333	TAAGGTGCCATGGACGAGTGAGAAAAATCTGTGACTGAATCTTCATCGACTTGAACCTTGAATTGCCCCCCGGGGATAAATAAAGTTTTTTGAATTGAAT	G	T	GAATTGAATTGACTTCATTTTCAGCTTGTAATAAATTATTCTGCTACCATTCTACAGTTATAAGTGAAACTCAAGCTTGTAATTAGGCGGGACAGGCTTG
scaffold21863_16	scaffold21863	16	0.769992	0.933333	0.133333	0.1	0.366667	GCTCCTATCAGCATA	C	A	ACATGCAAAATAACATCAAAATAACCTTATGAATAAGTGTTTGCTCTTTAAACTCCACCTTTGTTTTACACAGCGTCTAAACCTGCGAGAAAATCCCATC
scaffold3069_128	scaffold3069	128	0.769992	0.933333	0.133333	0.0666667	0.9	TCATGTACTGTGTGCTTGGAGTCATGTGAATAATCTAATACATGTGATTTGTTACCATACGTTACAATTTACCATCATCAAACACAGTTAATGAGGTTTT	T	C	TGCATGGAACCTGTATTTTGTGACATGCTGTCTCATCATTGTGTTTAGAGAGATGCTTCTGTAGTTCAATGTGTCAGCAGTATCAGCCCTTTGAGGATGA
scaffold336429_5845	scaffold336429	5845	0.769992	0.933333	0.133333	0.433333	0.866667	ACCGTTTAAGGATCACTTACGGCACACTTCTCACTGCAGTATCAAGTGCGCGTACTTGTGAGATTATTTACCCACATTTGCTTGTGCAGTTTCCCCCCCC	A	C	CACACACACACAGAAACATGCACCCTGCTCAAAACCGCAATTACAGAAGAAGCCACTTCAGGCAATTTGGAAGCCAGCACGATAAACCGAGGTGTTTACA
scaffold120214_35234	scaffold120214	35234	0.767712	0.9	0.1	0.5	0.8	CCCGCTCAGAACAGGCTGTTTCTGTGTCTGTCGCTTTAAATTCAATTGAGCTGTGTCTGACCACGCCCCTCTCTGGAAGGGCTTGGGTGGCTTGAGTTTT	T	C	CTCGCACAATGCCCTATTGTTTATGGTGATAAAGGCAGACTCAGAGGGTAGAACAAACACCTAGCTGTGGGGGTGTCACCCACCTGGGGGAGGGGTTACT
scaffold14303_128	scaffold14303	128	0.767712	0.1	0.9	0.533333	0.866667	AAATAGTTTAGATTTGTGTACACTGTTTCTGTTAATGATTGATTGTATTAAGTGTCCATTTCATTATAATATTCAGATTGATCATAACTAATTGAACATG	A	C	ACATGTATTTGAAGTTCTGTTAAAGAGGGGGGGAGGTGGGGTCCAAATTCTTTGACATATTTGAGCATTTAAAAATGTACTTGAAAGTAACGCAAAAGTT
scaffold143632_24405	scaffold143632	24405	0.767712	0.9	0.1	0.966667	0.933333	TGAAGACAATGGAAATGACACTGGTGAAGACAATGGGAATGACACTGGTGTTGAAACTGGTGATGACGATGGCAAAGGTGATGGCAATGGTGATGACACT	A	G	GTGAAGACAATGGCGATGGAAACGGTGATAACGATAACAATACTGATAATGGTAAATGGACTTCAGTTTGTATAGCGCTTTCCTAGTCTTCTGACTTCTT
scaffold183979_2330	scaffold183979	2330	0.767712	0.1	0.9	0.5	0.433333	GAGCATGCACTTGATACTATGCGGTGTGCGTACTGTACAGGCCACAGGCTGTGTAGACTGTATGATTGTGANNNNNNNNNNNNNNNNNNTAAGAACAGCT	T	C	TGTCCCAGCAGCCATTATTTAGTGGAACAAGGATATGTGTGTTTATCATGTTTGTTTGATTGTTGTCTATTTTCTGCTTGATGAGGTTGTTGGTAACTCT
scaffold31481_50498	scaffold31481	50498	0.767712	0.9	0.1	0.2	0.833333	TGACTTTGATGGTTTAGTCCTTAAAACATCAGAGATGAAAAATACTCCTCACCATTCTTTAGATCCATGTTTTATTCCCGATCGTCTTTAATGTGAAAAT	G	A	TAGAACATTCCATGGTTAAAAAAGTAATCCTGTGTTTGGCATTTGTAGTTTAAAAGTAGCTTATTCTTTTCATCAATTTATTCTCAATCCAACTTTATTA
scaffold340807_18347	scaffold340807	18347	0.767712	0.9	0.1	0.866667	0.866667	TCAAGTCGTGCTCACAGTACAGGACCAGAGTAGACATGACAGCTGTCGCATAGAATAAGTTAACAGATCCCCATCTTCTTTGAAGAAGATGACACACACA	G	C	ACACACACACACACAAACATTGCTTCTTTAATAATCCAAGCACAGATTGCTTCACATTTTAGGTCACCAGCCTCCAAAATATATGCCCTCGCTGTAGCCA
scaffold126410_6740	scaffold126410	6740	0.754658	0.766667	0	0	0.866667	TTGTGAACGTGCAGGTTTTTAAAGCTGCTATACATAGTGTTGTTTAAATCACAGGATTGGATGTTTGTTGTTTCGTGAAAAGAAGGATTTCTGCTTTACA	C	A	AATGAAAGTGTGAAATATGTTCACATAATAAATGCAATAGTGAGAAAAAGACAAGTCAGATATTTGTGACAATATTTAGATAAGAAATATATGAGAACAT
scaffold37356_62980	scaffold37356	62980	0.746642	0.8	0.0333333	0.133333	0.633333	ACTTTAATGCAAAGTTTTATTGAATTTAAGCTTTCTCTTTTGGCTGTATTTTATTTCCCATGTTGCATCTTCCTGAAGTGATGCTTTTTACTTTAGAGTC	G	T	TATCTTTTATAGTTCCCTCTAAAGCAATGGTTTTAGAAAAGTGCAATACAAATAAAGTTTATTGTTATTATTATTACACTCATACCAATGAGGAATAGTC
scaffold17598_11712	scaffold17598	11712	0.74359	0.8	0.0333333	0.133333	0.866667	ACATTTCTGCTCTATCACGTGTTACTACAAGTTTTAAAGTCTGCAGCTCTGCCTATCAAATTCCCTTAGGATGAGAAGATCAGTGTCCTCAGGTACTAAA	C	T	TTGATTCTGCATTTGGTGACTAAAACATGGAGGGTTTAATGGATTCAATGGAGAAGCAAGATGAACAGTGAACACATTGTCAGGCCGTAGCAATTTTTGA
scaffold197759_19531	scaffold197759	19531	0.74359	0.8	0.0333333	0	0.733333	GCTAACACTAGCACAACACGTACTGTTACTACAGCGCCTTAATATTTGATGATAAGATCACCCCTTTTACAAGATAAAAAACCAGAAGATTTTATGTTAT	G	A	CGGGGGGTATAACACAAAAACCGAACTGTTGATAGTTCGAGGGTATGTTATTTTTATCTTCAATACCTGTTCATTTATTAGTTTTAAGCACAGACTGTAA
scaffold252470_9845	scaffold252470	9845	0.74359	0.8	0.0333333	0	0.533333	GTCCTCCATGCATTCAACAGATTATCCTTCCCTGTGCTCACGAACCATTTACCTGTGAAGAAAGCCACAGTACAGTCAGCCTCTCTTGGACTTCAAAACT	G	A	CTTTTAAATTAAAAATTCTTAATTTGTAAAGTAGTTATTCAGACGCAAAAAAAAAACCGTTTAGAAGTTTTACACACAAGAAACAGGAAACCTTGTGGTT
scaffold17538_18297	scaffold17538	18297	0.740537	0.966667	0.2	0.433333	0.8	AGGACAGTGTTTATTACTTTTCTATGAACTTGTTTTATGAAGTATGTGTGCAAAGTTTAAAATACAAACAAAAGGAAATCTGCTACACTAAAAAAAAGTT	T	G	TAGTTGGTTTTAACATAAGTCCCGCCTCTGACAGGGTGGGGTGGCCAATCAGATTTCTAGGGGGGCCCAAGCCACCCCCTGGTCACTCCTCTGGACACGC
scaffold317227_71	scaffold317227	71	0.740537	0.8	0.0333333	0.433333	0.9	CACAGTTTCAAAATTATGATACGAACAGCCTTAAAATAACAGTAGAGGGCAGTACACACCAGGGGCTGTA	A	C	ATGGTGTGTGTGTGTGTGTGTGTGTGTGTGTGGGGGGGGGGGTTGTATACACTTGCGTCCCTATCATTACACATTGAAAACATTGGAATATTACAAATGT
scaffold322473_46079	scaffold322473	46079	0.740537	0.966667	0.2	0.566667	0.9	TCCACATGTCTGTGTTGAATACTGCCAAACTGTGCTGCTCCTACGAGATGTCGTCCGTTCAATGTGCTTGTTTACATCCAGGTTGTGGAGTGGGGAGCTA	C	G	AGCCCTCACTAGTGGCAGGTGACTGCGTTGCAGTTTGAGCATAACATTTGAGCGGCATCGTGGGCCAAGATTTACAATTAGTTTCACAGAGTAGTAAATC
scaffold341250_40809	scaffold341250	40809	0.740537	0.8	0.0333333	0	0.6	ACCAGAAAGGTTAGAAGTGGTGACTGAAAACTTCAGATTTAGACGTTAAAAATCAGAATGTAATTGAAGCTCCAATCCAAAACTAAAATGTCATTAAAAT	T	A	AAAAAAAACATGTATTGCTGTTTTTACATTTTTGATGAATCAGTGAATTCGGTGTTGTTAAGTTCAGACAGATACTTAAAGAACACAGAATATTGTTTTT
scaffold3421_875	scaffold3421	875	0.740537	0.0333333	0.8	0.933333	0.866667	NTCATATCATGACATTGGGCTCATAAAGAGAGCATAGAGAATGTGTTTCTGGAAGATGTTGGGAGAGCTTGTTTTCTTAAACCATTAGAGATGTCGAGTT	A	T	AGTGTCATCAGCATAATAATTAACCTAAATGCGGATTATAGATCATTTTTAATGTTAAGGAAAGCAGGTGATAAGAATCTGAGATAACACCTGCTCTGCA
scaffold3502_24670	scaffold3502	24670	0.740537	0.8	0.0333333	0.5	0.633333	GCCCTCAGAGGGCCCCCTACTGTTCTGGAGCCCCAAGCAGTTGCCTGCCTTGCCTGTTGACAAGCAGCGCCTTTGCTAATAAACAATCCATAGATGTGTA	C	G	GACGGGATGGATATGTCCTTCAAATATCCAGCAAATACTGAATTGTCCCTTCCAATATTTTAAAGTAAAGCCTTTTCAATATCACTGGATAAATAAACCC
scaffold30910_28016	scaffold30910	28016	0.737485	0.8	0.0333333	0.5	0.966667	GCATTGCCACCGTCAACAGACCCCGGCTCCGTACATGCTAGTTCTAGTTATTGACAATGCCCATACCACCTACCTACCCTACCAAATGGCCCATCATGGC	C	T	CTCCAACCCAAGTATGCGGCAGCAAGAGCCAGGACATCACCGGGGTTGTCAAGTAGAAACCTCTCTTTACCAGTGTTTAGTCCAAATATTCCCACAACAC
scaffold342624_5782	scaffold342624	5782	0.737485	0.966667	0.2	0.133333	0.666667	TGAGACACCAAGGACACCTAATGAGCAAGAATGGGAATATATGTGGAGCACGGAAAGGATAAGTAAGCTGAAAGTCAAGTGAAATCAGACCGAGCTGAAA	A	G	GAGAGAGTTTTTGTTCTGCAGCTCTAACTATTGATTATAAATAAAGTGTATTCCTCAGCTATGTTTTGACCTTTAGTGTCCAACTTTTGTCACAAGAAAT
scaffold10380_17107	scaffold10380	17107	0.737425	0.933333	0.166667	0.166667	0.9	AAAAGGACAGTAAAGATGGCGGCCACAGAAGTTAGCGTAGTTTATGGTTTCTTGTTGAGTTTGTTGAGAAGGAGAAAGAGAATCAGTGTGGAGATGTTTT	A	C	ATTCAGTGTGAGAGACTGACACTCCCGCTCATCCTGCAGGAACAGAACTCTGTCCAGGGTCACTTATAAGTGACGTCAGAGCCACATGCATACTGACCTC
scaffold342666_128	scaffold342666	128	0.737425	0.833333	0.0666667	0.166667	0.766667	ATCTATCTATCTATCTATCTATCTATCTATCTATCTATCTAGCGGATCGGACGCACGCTTTTATTTTGATAATCCTAAGAGAAGCTCCGGGGGCGTGGCT	A	T	CAGGGCGCCAGGCGAGAGGGCACCATTAAAAGTGCAGTGTGGAAATCCACAAAATGAAGAAGAATCAAAATCTCACATTCAGGAATCTGGGGGCCACGCT
scaffold144330_104	scaffold144330	104	0.734406	0.0666667	0.833333	0.933333	0.566667	CATTGTATGAATCACAAATATCTGATTTCTTTTTAGCTGTGCAATAGTACCAGAGCAATGCAATCTTTTTCTGAGGTTTTTAATTGCAGCCTAAGTATCC	A	G	CAGAGGTCTAGCTCACTCCAAAAACAAACTAAACTGGTAATTAATATAACCTGGTAAATAAAGCAGTTTGACACTTAAAAAAATCAGCAGAGGGGCAGAG
scaffold25740_4447	scaffold25740	4447	0.734406	0.933333	0.166667	0.466667	0.9	CTTTTACATTTGCTAAGAGCCCAACGTGACGGATGAAACCCAAAAGATATTCAGTTTACAATGACACATCACAGAGAACAGCTTACTCAACCTACGTTAG	A	G	AACCTTAGCANNNNNNNNNNNNNNNNNNNNNNNNNNNNNNNNNNNNNNNNNNNNNNNNNNNNNNNNNNNNNNNNNNNNNAATTCTTGTTCTGCAGCAACA
scaffold333659_1127	scaffold333659	1127	0.734406	0.933333	0.166667	0.433333	0.533333	GTTTTATTCCCCAACTCTGTGTGTGTGTGTGTGCGTGCCTGCCTGCGTGCGTGCGTGCGTGCGTGCGTGGGTGTGGTTATGTGTGTGTGTGTGTGTGTGC	A	G	TGCGTGTGTGTGTGTGTGTGTGCGTGCGTGCGTGTAAATCAGGGTTGGCAGGGAATGCCTGGGTGACCTAATGCACATCTGTGAGTGTTGGACTGATAGT
scaffold342467_7657	scaffold342467	7657	0.734406	0.933333	0.166667	0.2	0.766667	ATTGTTTTTATACCAGATCATTTGAGGGTTCATTCGTCCATGTATCCTTCTTTTTATCTGTAAGTTAGTGCTGATAATAACAGTATAACTCAGCAGTGTG	C	T	GTGTGTGTGTGTGTGTAATCATCTTACAGTGTGATGCTCATAGAAATACTGAGTCATGTTTCCAATGGGTCTCAGCTTCTTATGTCACAGACAAATCCTA
scaffold10856_21898	scaffold10856	21898	0.732893	0.866667	0.1	0.0333333	0.566667	TAAGACAAATGCAAATGCACAAGTAAGTATCCAATCAAGTACTCATTGGCCACTTAACCCATCAATACCCNNNNNNNNNNNNNNNNNNNNNNNNTGCATT	C	G	GAGTTCAGAGGTCGTCTGTCAGATGTCTATTGTTTAGGAGAAGGTCCTTACCCAGCCCTGAAGTGGACACTTTATTCACCCACATACATTATTTAAGAAC
scaffold17784_55850	scaffold17784	55850	0.732893	0.866667	0.1	0.466667	0	CTGGCGCCCCACCCTCCCTGTCTAATGTGTCTGAAGGGGACCACTTTAGCCCAGTGTGTGTGTGTGTGTGTGTGTGTGTGTGTGTGTGTGTGTGTGTGTG	C	T	GTGCGTGCGTGCGTGCGTGCGTGNNNNNTGTGTGTGTGTGTGTTTGTATGAGATCAATTTCTACAAACATAAATGGACAGAAAACACAGGCCCTCATCTT
scaffold13289_12593	scaffold13289	12593	0.731388	0.833333	0.0666667	0.2	0.866667	AAGAAGCATTTGTTTCTGTTGTACGTGTACGTGTTGTAAGTAAACAGGCACTTACACACTTTATAATGAAATCCATAATGAGGAAAATTGGCCTCATCAT	C	T	GTGGAGATGCTCATTTCCTGGGGTGAAAGTACAAAGTCTTCAATTTTCTATCATTGCACCTTTTTCTTTTTCGTCTCTCACCGTTTCACATAAACACACG
scaffold1560_38290	scaffold1560	38290	0.731388	0.166667	0.933333	0.433333	0.0333333	GCTGCGACTTTTCCACTCTTTTCTTGACATTAGTCTTTGCATTTTGACCGGACATGTTCTCAAATCATGTCAACGCCAACTTTTTAATTTTTTTTTTTTT	T	C	TTTTTGCAAGAAAAAAAACACAATGAAGGTAAACACGTTCTAAATTTCATAGATTTGAATGAAGAAAAACATCATTGCATGGCTTCCAATATGGACTAGT
scaffold181222_8873	scaffold181222	8873	0.731388	0.833333	0.0666667	0.1	0.766667	CATATTGCTAGCTAAATGTCTTTAACATGCTTTTGGTTGAGTTTAACACAACTTATAAGCTTGGGGATGTACATTATTTCAAATGAAACCTCTTGTTTGC	T	C	TGTTTGCTGTCTTAGGTTCTACTCTTCACCATACAGCATCTCCACCAATCGGATGATTGCACAGACGTCAATCACACCCTTCATCACTGCCTCTCCTGTC
scaffold21019_27215	scaffold21019	27215	0.731388	0.933333	0.166667	0.4	0.866667	GCACAAACAAACAGCAGTGACACAGACAAATATAGGGCATACAGTTGACAAACATACCACATACAAATGCTGGTTTTGTGGTTATAAATGACGTTTGTTT	G	T	TTTTTTACTTTTAGGTCACTTTAGATCTTCAATTTCAGCAGTTAAGTTTTAGCCTGAACTTGCCTCCAGAATAACGTGTGCATGTGTTTGTCTCATTTAG
scaffold22334_31067	scaffold22334	31067	0.731388	0.933333	0.166667	0.833333	0.9	GACAAATTATTCTAAAATGAAGTGATGCAACATCGTACAGTGCCATCAAGTATCTGAAGTTTACGTGTCAAACGTAGATTTTGGATATTAATTGTATTTA	C	A	CTATTGAAATATTGAAATGAGAAGTACAAGCAAATGGAGTTTATAAAAATGTGGTCAAACGATGCCACATTTACAGCCCTGGGTTGCATCATGTGTAGTT
scaffold30747_29199	scaffold30747	29199	0.731388	0.833333	0.0666667	0.133333	0.666667	TGAACACTAGAATCTCAGCAGGGGCGAGATTCACTTCCTTAAAAGAGCAATATGTAACTCTGACACCTAGTGTTTAAAATGGGTACTGCAGTCCAAATTC	A	T	AAACATTAGAGAGCTGTCTTCTCCCCCCCCCCCCCT
scaffold116599_16308	scaffold116599	16308	0.729892	0.866667	0.1	0.166667	0.633333	GCAACAGAATTTTACAATTTTTCCATTTTCATCTCTCTCTCTTGAACATGCACCCTCAAGGTCTGTGCAGCAACAGTTGTGTTTTTTGTTTTAGTTTTTT	C	T	CGGGGGGGGGGGGGGGGGGGGGGGNNNNNNNNNNNNNNNNNNNNNNNNNNNNNNNNNNNNNNNNNNNNNNNNNNNNNNNNNNNNNNNGGAAGTCTATGAG
scaffold1261_2149	scaffold1261	2149	0.729892	0.866667	0.1	0.5	0.9	CTGGTTCACACCCACACACTCACAGGGGATTGTGTCAGGCTGTATGACCCTGCAGGCTGTTGTAATATAAAATATTGTCCCTCTCTCTCTCTCTCTCTCT	C	T	TCTTTCTGTGGAGAAGAGAACAACACGATCACTGTTTATCTCCATCTTCCTCTTTGTCTCAAAGAAACATTGACTGACCTTCATGTAATGATCAACACGG
scaffold13516_20604	scaffold13516	20604	0.729892	0.866667	0.1	0.1	0.866667	NNNNNNNNNNACTTCTTCTTTTGTTCTTATGTTCTACTTCTAATTTATTGATATCTTTGTGTACTTAGTTAGATGTTACCCTGGTCGATTAAAATGTTTA	T	C	TTTCCACCTCCTGTTGTCATTAATAGTTTTAAGCTCTTGCTTTTAAAGTATTTATGTCTAAGAGCATGNTCTTCTTCTTTTGTTCTTATGTTCTACTTCT
scaffold19671_12755	scaffold19671	12755	0.729892	0.866667	0.1	0.466667	0.6	GTAGGCGGCCNNNNNNNNNNNNNNNNNNNNNNNNNNNNNNNNNNNGCCATGATGAGCCGCCACGATAGACAGGAAATGTTGATCGTTGTCAAGGAAACAC	A	C	GGATGTTACGTCAAAGGCCGCTGCATAAACTAGCGCTAGCTGCTACTGAAAGCTGTCGCTCTGTCGCTGTATGTGCTGCTGTGATAAAAACGTCATGTAA
scaffold213483_339	scaffold213483	339	0.729892	0.866667	0.1	0.0333333	0.866667	TTGAACTTCGTTATTCAAAAGGTCAAAGAAAAGAAGACTCTGGAGAATGTACCTTCTGAGTGTCTATGTCCTGGCGGATGTTTCCCATCTCCTTGTTGAT	T	C	TTCTCTTTATGNNNNNNNNNNNNNNNNNNNNNNNNNCGTTAGATGACTGCAAAAAATAATAACTCAACACAGATACAGCCATGACTCTTCAGCTAGAATC
scaffold33452_12632	scaffold33452	12632	0.729892	0.9	0.133333	0.466667	0.9	ATTTAAGAAATCAGAGTGAAGGGTGACTGAATATTAGAGGTGGGGGGAAAAATCGCAGTATTTTGCATGGCGATATTATATCGTCTCAGGGCCGCCAAGT	A	T	ACGATACTTTCAACACATTGATGGTAAATATGCTTTTTACATTTTGTACTGCTGAATTAATGTTGAACAAGTTGCATAGTCAAGGATGAGTGCAGTCGTA
scaffold342432_1218	scaffold342432	1218	0.729892	0.9	0.133333	0.0666667	0.9	CGTCCCTTCACCTCTCTTTTGTTCTCTGTCCCTCCTGCACTCTCGTCGTCCTCCACGTTCATCTCTATTTCTCTCACACACAGATTTAGAATCTAAAAAT	G	T	AACAATAGCCTTCACACTCACACTCACACACACACACACACCGACACACACGCACACACCCTCACACAGAGACAGACAGACACACACACACACACACACA
scaffold152200_8103	scaffold152200	8103	0.72837	0.833333	0.0666667	0.866667	0.9	ATAATTTAGACATGCGGAAAGAAAACAAATGAAAAATCATCTTTCACGCTTCGGTTGTTTGCTGAGTTCTCCTGTATTTGCATCGTAATTAGACTCGCAC	C	A	CAAAAAAAAAAAGGGAAAACTGACATTGCTGCCACTGTTGCTCCCAGAATGCATTTCAANNNNNNNNNNNNNNNNNNNNNNNNNNNNNNNNNNNNNNNNN
scaffold342623_8756	scaffold342623	8756	0.72837	0.933333	0.166667	0.0333333	0.966667	GCTAAACTTGGGCTGGATTTAAAAGAATTGATTCCTCCTGTGTGACACCAAAGCTTGAATCTGAGCTTCTCTCTAAGTGCAGCGGCTTGTTGGCATGTGC	C	T	CCTGTGCTTACTGAGGCGTGCGGATACTGTATACAGCAGTGGTTTCATTAAGGATGAGCTGCCAGCCGTTTGCTTCCAAGAGGCTGTCCGGGCTGCCGCA
scaffold10465_40221	scaffold10465	40221	0.726891	0.9	0.133333	0.733333	0.833333	GGTGGCTGTCAAAAATGACTCCAAGATTGTGGATGTGAGGGGAGGGGGATAGAGTGGAGTTGTCTATTGTGAAGGAGAAGTTGTGAGTGGAGTTGGTGAG	A	G	GATTTGGGGCCGGTGATTATCATGTCTGATTTGCATAGTTGAGTGAGAGGAAATTGGTGTGCATCCATGTTTTTATGTCATTGAGGCAGTTTGTCAGGGT
scaffold138053_3692	scaffold138053	3692	0.726891	0.866667	0.1	0.233333	0.9	CATAAGAATCGCGCGTTATTGTCCTGCTCACTCTGCCTCCCATTGGATATGCATCTGTGCTGCTCCAGACACACACACACACACACACACACACACACAC	A	G	CACGCCCAGACCACAAGCTTTAATACACTTATTACCTGCCTTATCTACTAATGATGCCATTTCGGTCTTTATTGTTTTGCTAATCCATAAAATTCATTTC
scaffold14799_2853	scaffold14799	2853	0.726891	0.133333	0.9	0.933333	0.866667	CCTGGGCCGCCCGCTTGGAAGACTACAGCTTCCATACATTTGGCGCGTGCACTAACCACTGCCCCACCAGCGCCTCAGTACTTTATATTTTAATATATTT	T	A	AAAAAAAAACATTTTTCATATCAATAGAAACGATGACTGACAATAAAAACACGATAAACGGTTTCATATTAAGTTGTCTAAATGTCAAGCTCAACTTCTA
scaffold157365_10716	scaffold157365	10716	0.726891	0.866667	0.1	0.0333333	0.4	TTTTACATTTTGGGTTCAAAACAAATTTAAGTCTTCAAGGGTGAGAAGGAAAAAAAGGAAAACAGTCCAACAAAAAATCAATAGTCAGTTCAGTTCAGTT	A	T	AAAAAAAATACTCACAGTCAAAATCGGCCAAGTCGCATCATGGCGGCAGCCAGCGGTCTTTGGACTGACCTGCTGTCAAAGTTTTTGCCTCCTGAGTGAA
scaffold16207_19658	scaffold16207	19658	0.726891	0.866667	0.1	0.466667	0.8	CTTATAAAATAAACGTCGTAGAGATTCATCTACTGTTCCAACCATTCTGCTTGTGACCTGATAAAAGATAACAGCGTGGTCCTTCTTTACTTCTCATATC	A	G	TTTAATAGACATAGCTTTTTGTTTACAAAAGAGGTAACACTACACAAAACTTCAAATAAATAAATACATTTGAGAAAATTCATAGAGGAATTACATTTGG
scaffold24829_29400	scaffold24829	29400	0.726891	0.9	0.133333	0.5	0.566667	AAGGAAAATTAAAAATGTTTCTACAAGAACAGAGTGTCCAGTGATGGCTTCACTGACCCCTCCCTTTCTTATACAACAAAGACGAGAAAACCTAGAGTAG	C	T	AACTAAAACAATTAGGTACAAGAAAAACACACAGGATCTCTAAATGTTCTTCTTTTTGTTTTGACCCGAGCACCCCAGCAGCTTCTCCTGCACTGAGCAG
scaffold248789_45514	scaffold248789	45514	0.726891	0.9	0.133333	0.0333333	0.566667	AAATAAAATCAAAAAGTGAAATAAGCAACTGTAAGCTGAGACATGAAGGTATAATAAAGTCAACAACATTGAAATATTCACATAAGTTAATGTCATTAAG	C	T	TCTCAATAGATGGCTAAAAGACAGATATCCCATTCTGGAAAACATTTTATTCCATATCTGAGATTTTCCTACAAAAACAGCAAAGTCAATATGAAAATAA
scaffold33170_3220	scaffold33170	3220	0.726891	0.866667	0.1	0.933333	0.866667	TAGATGATGGACCATGAGGTTATAAAAACAACTAAAGCATTGATGTCCTCTTTGAAAATACTCACTAACCCCCAAATCACACATACTCCGTGCGCGCCGC	A	G	GTCCGTCAGCGCCGCAGTTTTGCTCCGTCGGACAGCACGTGCCCATCCCCCTGGATCAGTTTAACGCTCCGTTAGTAGCGCACCCGTGAGCAGCTGTACA
scaffold342697_11888	scaffold342697	11888	0.726891	0.1	0.866667	0.933333	0.833333	GGATGCTTGTTTACCGTGTTCAGCAGAAAAGAATAACTTTCCCTGCCTGTGGAAATCACAAACTCGTAAGTGGCTATTTCTTAAAAGCTTTGAGTTTACT	A	T	TACATATTGAATTGCACGCATATCGTTGAGTGACTCCTATTGAACATGTACTCATCACTGTATTAGCTTCCATCCATCCATCCAACTTTATTTATAGAGC
scaffold342768_6251	scaffold342768	6251	0.726891	0.866667	0.1	0.533333	0.8	TAAAGAAGTGAAAATACATTATTTATTTAAAAAACAATTAAAAGTTTGTAAATTAAGAAAATATGTATTTTAAAACAGGATTTTTTCTCTTTAAAAAAAA	A	T	ATATATATATAAACGTTTAATTTAATTTTATTCATTCACCTATGCTACCATAGTACTATGGTAAAACTAGTAAATATAGTACCCAGGGGCAGGCAGAATC
scaffold36143_35880	scaffold36143	35880	0.726891	0.1	0.866667	0.166667	0.1	GGCAGAGGAGATCAGACTATTCAGTCCCTCGTTTTACTTCTCTACTTACTGTAAGACATTCTTTTACAAAAAGGCTTTTATGCCGTGATTTCGTTTTAAA	A	T	AATTTTTTTATTTCATCAGTCTGATTTTATTGTCTGTTTACTTTCTGCCTGTTGCTTGTATTGTCTCTTTGCTTTTATTGTCTGTTTTCAAGCACTTTGT
scaffold12636_3348	scaffold12636	3348	0.72389	0.133333	0.9	0.6	0.6	GAGCATTAGCTTAAGCAGTATTTCTAGAATTAGCACTGGGAGGAGGATAAAGTCCAATTGTTGAGGCATCTGCATCTCAGTTCTTTGTTCCTGCAGACCA	C	A	TTTAGATACTGAACANTATTTTTAAGAACACTTTTACACTATTGTAAAAGTGTTCTTAACTAGATTAAATTGTGTTAGAGAAAACTTAGATGTTATTAAG
scaffold174894_23321	scaffold174894	23321	0.72389	0.9	0.133333	0.433333	0.566667	GAATAAAAATGAAAGATATGGGAATTTGATATTGTGTATGAAGTTAATTCTTGGGGGTGTTCCTTGGTTGCTCTATGGCTGTAAACGATGATTCAAAAAT	A	G	TTTATTTTAACATCTTGAACTCAGCATTGCTCTTGTAAATCTCATCTTTCTTCTATTGAAGTAGGACTTAACCTGCGTTATGCGAATGTGAGCTAATTAA
scaffold176062_20941	scaffold176062	20941	0.72389	0.9	0.133333	0.0666667	0.433333	TGGCTATAGCGGGTATTCTGTTGGAGGCAGCCTGATCTGAAATCTAAAAGGTCACATATTCTCCTCCTCTTCAACCATGTTAAATAAGAGCTCCTCAAAA	T	C	ATGTGTGTGGAGTGTCTTGTTCTAAATCCACTCTGATCCTGTATTTAATCATGTCTATTAACCCCTCTATTTCAGCCCTGCTCAGAACAGGCTGTTTCTG
scaffold31303_15640	scaffold31303	15640	0.72389	0.133333	0.9	0.166667	0.366667	TCTCTGTCATATACAAACTGCATGTTGGCAAATGGAAATAATGAAATGTACCACAATACAGAAGAAAACAACAATAAATATATAAGAATTTTTTTTTTTT	C	T	CCTTTGTTCACTTCCTACAGTGGGTCATGATGTGTTCGTGCCTGCTTGCCTGTATCAGGTCGGGTATGCTGAACAGTGTGACCTTGACCTGTTCCCCTTT
scaffold38158_21099	scaffold38158	21099	0.720779	0.733333	0	0	0.566667	CACCGACCATTCTTTCATAAAACGCTGCGGTCAGGTGAAGCTCAGGATAGTTATCAGCTACCACTTTGTGTTTGAAACTAGCGACATATTTTAGAAACAT	T	A	ATATAATACAAACAGAATTACTCGACCATAGACCGATGTGCTAAATTTGTGACTAACTTTGCTTTTCTCTTTTCTCTCCTTCTCTTTTCTGCTGCCCTTC
scaffold227252_12518	scaffold227252	12518	0.717532	0	0.733333	0	0	CTACTCCAGTCCAGCTGGTGGCAGCAATTCACCCCTTAGCTGCTTTGCTAACGGCTAATTAAAAAACAACGACACAGGACCAGAAGAAGAAATCCTTTCT	A	T	AGTTACGTTTACACAACAACAAGCCAGGCAAATACTTGAAATTTGTAAATTCTGTTGAAAGTGATAACCCTTTTAGCCTAAAATAGCCCCTCGCAGAAGA
scaffold32733_6993	scaffold32733	6993	0.710682	0.966667	0.233333	0.566667	0.866667	GCAACAATACAACAAACCCAAAACAGATTTATTAAAACTTCTATAAAAGAGGCTCTCAAAAGAAACATTAGACACACACAGATACACGGTATACAGAAGG	T	G	GACTTGTGTGCCATTCTTCTCACACCTTAGATGTTGACTTGACTCCCACAATGTCCGTGTGGTCCTTTGAGAAGGTTATTATTACGATGATTCTCCCTGA
scaffold10409_9932	scaffold10409	9932	0.704324	0.766667	0.0333333	0.133333	0.533333	TCCTGTTTTAAATCAAACCGTTTTCTCTCTGGGTGTTTGCAGCCATATATGGACGTGTTCCTGTGGCTGAGGTCACTGACAGTTAGCCATGACATCACAC	G	A	CACACACACACACACACACACACACACACACACACACACTCACAGATAAATGTGGGTCAGTAATATAAACCATAAAACACAGAGGACTGTAAATATTTTA
scaffold16736_20709	scaffold16736	20709	0.704324	0.966667	0.233333	0.3	0.833333	GGGGGAGGAAGAATCAGCAGCTTTTCTTGTGCACCCAAGTCTGTCCTCCAGAAAATATAGTTATCTTTTTTTCATGCAAACTTTTTCTCAGAATAAAAAA	T	A	AAACTACATCCATTTTTTGTATATCTATAAAACAATGAAAAGCTCCTGACTGATTATTTGAACCCGCACTAACCTGTATGTTCCCAGACCGTGCATCTTC
scaffold319388_9747	scaffold319388	9747	0.704324	0.766667	0.0333333	0.0333333	0.466667	ATCTCTGTGTGTCAGTTTCCCTCTGTGTTTTTTACCCTCAGTGTTGTTTTCAGTTTGAAGAGTTTTCATAGTGGTTTGTTTTTGCCTTGTGCCTTTTTTA	T	G	TTTAAATAAATCATTTTTTCGTTCAATCTGCACTTGGGTCCAGTCTCCTGTTTCAACTCCTGACAGCGTGTGTCTTAATTTTGGTCCCTCTGGTGTTTTC
scaffold330978_25483	scaffold330978	25483	0.704324	0.766667	0.0333333	0.4	0.533333	ATTTGATCAAAGGTCTCCAGGTGTCAACAGTTCAGTCAGGAAGACTCTCGTCATAGATTTAACCCTTTACTGCACTCAGGGTTTAGTTGCATTTCTTTCT	G	C	TTCGCTCTCAGCAGCATCAGTGCAGCATGCCACAGATCTTGCTGAGAGCGCAGACATTTAATTCCCCCCATGGAGACATGCAGAACAGAGCCTGAATGAG
scaffold163771_8033	scaffold163771	8033	0.699248	0.933333	0.2	0.166667	0.533333	AGTGTTATTATTACTCTCGTATTAAAGTCTTAACAAGCTGCATACTTACACTGTTGACTAAATAACACAAGCACTGCTGATCAATCCTCTATGATTGATT	G	A	AATAAGCACTTTTAGGAAACGTCTGTTTTTGTTAGCGTACCTTTGCTCTCCAGCTTCTCCAGATGTTCAGAAGTCATTGCTTTATCTTTGCCGTCAAGCA
scaffold20952_41548	scaffold20952	41548	0.696115	0.933333	0.2	0.133333	0.1	TCTTTACAGGGTTCCCGCGGATCCTTGAAAAGTGTTGAAAAATCTCAAATTAGATTTTTTTAAATTGAAGGTCTTAAAATGTCTTACTTTTACCTGTGAG	T	A	GGTTTTAAATTTCAGAATGCACTCT
scaffold23841_2360	scaffold23841	2360	0.696115	0.2	0.933333	0.866667	0.366667	TCTACAAGAAATGATTGTAAACATGTTGAAGCCCTGCACTAATAGTTGTATAATGTCTAGTCTTATCAAGCATTTGAATCATTTCAACAGACAGAGAAAT	G	T	ATATAAAAATGGATTTCCTCAAGCAGGGACCCTCAGAGGTCCTTAAGAGTGTGTAAGTGCGTCCCTAGCAGTTTGTGGTCCACTTTTCCTTTATCTATTA
scaffold32496_16621	scaffold32496	16621	0.696115	0.933333	0.2	0.266667	0.733333	TTCACTTTCATTGTAAACAACTGCTCTGACATGGGAAGGCGGCAGTAACCTTTGGTCAGTGAGTGTGTGAGACGGCTGGCTGTGCTCTGAGTGTCTGAGC	T	A	AAACATGCAGAAGACCAGGGGACTCAATATGAGATGTTGTCTGTCAGAAATCACTCTGCTATGCTACATTTATTTAGCTGCCGCTGTGGCCTGTAGGTTG
scaffold128193_16245	scaffold128193	16245	0.692982	0.8	0.0666667	0.833333	0.766667	TGGATCACGTAATCCATCTTAATTTTAACTCGGTCAACCTGATCCAGGTACAGACTTTTTTTTTTTTTTTAAAGATTTATTTTCGGGCTTTTTGTGCCTT	C	T	ATTGGAGAGATAGGATAGTGGATAGAGACGGAAATCAGGGAGAGAGAGAGTGGGGACTGACATGGGGGAAGGGAGCCACAGGCTGGATGCGAGCCCGGGC
scaffold222_8817	scaffold222	8817	0.692982	0.8	0.0666667	0.0666667	0.9	CATTATAGACCCTGCCTGTCATCGGAAGTGTCTTAAAAAGGACTGACTTCAATTACTTAATAAATTGAATTATCATTTTTATTTAAAAAAAAAAGAAAAA	G	A	AAAGGGCTGCGCTTATTATGTTACTTTGTTTTTTCTATTGTTTCAGCGTTTGATCATAAGCTGTGTTAATACCAACCTCACCATGGACAGCGATTTGACT
scaffold25113_20913	scaffold25113	20913	0.692982	0.8	0.0666667	0.1	0.866667	GAATAATCTGGTGTTACGATTGATAAGTCTCTTCAGGGACATTTGTAAAATTGGGCTGTAAAATAAGATGAATGTGACTTGAGAAGCCTGTCTGACCGAC	T	G	TGTGATGGAGTCTTTGTTACGTGCTAACAGAGACATCTCTGTTAAATCGGTCACATTGCGGGTAATTATTAATGACATAACATTTGATGGGTCATCTTAT
scaffold321378_7276	scaffold321378	7276	0.692982	0.8	0.0666667	0.1	0.866667	TTCATCAAGCTTAAGAGGGACAGGGGGGTCCTGTGACAGGGATTGGCGGTGGATTGACTAGGAAAACGACGGGTCTTGTGTGGGCGGGGCCAGCTTTGCT	T	G	GGGGCAAGCTCAGCATGTCGTGTAGATTTGTATGTAAACTGTACTGGGATCGAAAATGGATTGTTGAGTTTATGAATACTGAAGGGATCCTAATAATTTA
scaffold170544_29229	scaffold170544	29229	0.692547	0.833333	0.1	0.266667	0.766667	CCTCTCTCAGCCTCGGAGTCTAGAGGCCTCCTGACCTTGAACCCTTATCACATTTAGTACCAAACTTCACACCAATGAATTTATCCTGTCTGTACACATC	C	T	AAATTAAACGTTCTTTACATGTCCATAATTTGAAGGGATCAGTATTGGAAAGAAATAAAAAAAGAACTTCCAGTATTTTTGAACCCAGGCCTTTCTTTGG
scaffold1842_44276	scaffold1842	44276	0.692547	0.9	0.166667	0.0666667	0.966667	CCATTATGGTAAAAGGGGCGTAAAATTTCGGAATTGTCCGAAAGACTGACCAATTACAACAGAGCAGATCGGCCAACCAATCAGGTCAGACTTGGCACAC	A	G	TGGGGACCCTGCTCGGGGGGGGGGGGGGATTCAGAGCGTTGCAAACACAGGCAGANNNNNNNNNNNNNNNNNNTAGGCACATACATTAGATATATGAACC
scaffold342764_15605	scaffold342764	15605	0.68985	0.2	0.933333	0.433333	0.4	AACAGGATCATATTCTGTCATAGAATGAAGCATAAATCTGACCATGTGTCTGCTGAAGATTCTCCAGTACACAAAGGTACGTGTTTTTTACACTTTTTTT	G	T	TTTTGTTTTGTTGGGATGAGGTCCCAAGTGACTTTTTTTTTTAAGTTCAAATGACTTCTTTTTAAATATTTCCAGATGCTGGTTCACAAAGTGCTTTATG
scaffold10169_29658	scaffold10169	29658	0.689441	0.1	0.833333	0.466667	0.833333	TCCTGGTTAAATAAAATAAATAAATACAAATATTCAGAGATTGAGCAGTAATTCAAGGAACTCTTCTGTATAAAAATAAAAAGGGGCATTAAAACAAACA	A	T	ATGTAANNNNNNNNNNNNNNNNNNNNNNNNNNNNNNNNNNNNNNNNNNNNNNNNNNNNNNNNNNNNATATCCACAATTACAAAAAGAGTTTGGTTTTGTC
scaffold115235_47274	scaffold115235	47274	0.689441	0.166667	0.9	0.833333	0.366667	ACATGTCTACTGAGGCAACACGATTTTTTCAAGAAAGCAGTCTCTGTCAGCAAGGTGTAGGAGGAAGTATAAGACGCCTATTTTCTGAAGAACTGTTCAT	G	A	TTCTGACTTGTTATTAGTAAAGATTGAGAAGATTTGATCAGTTGTACTTTTTGTTTAAATACTTGAATTCTTGATGCGGCCCAGCCTCACCCAGACTCTA
scaffold18300_39096	scaffold18300	39096	0.689441	0.9	0.166667	0.5	0.866667	TTCGAACTCCCATACAGCAGCAGCCCTTCACTCTGTACCCATCACTGAGCTCAATCAGACAAACACACAAACACACACACACACGCACACGCACACACAC	A	C	GAAAGGTGTATGAGATAGTAGCAGGAGCACACACACATATTAAGACACAAGCGTTCTAAAAGATGCACACACACGGACAAAGATAAAGCTGTAAAGATTT
scaffold342725_27213	scaffold342725	27213	0.687242	0.133333	0.866667	0.5	0.433333	GTGCATGAATGTGTTCGTGAATTACAGTATAAGAAGGGCAACAGACAATGTAGTGATACCAACATGTGATAATGATAACATTTTGCAAAATTCCTCTTGG	C	T	GGCCAAAATATAACACCAAACACTTTGAAACACAACAGAACCTTTGGACAAAGCGAGAGCAGCACAGCATGCGGCACAGTTATCGTTTAATCTTGATTAT
scaffold34750_12359	scaffold34750	12359	0.687242	0.866667	0.133333	0.933333	0.9	TTCTTTCTTTCTTTCTTTCTTTCTTTCTTTCATTCTTTCTTTCTCTCTCTCTCTCTCTCTTTCTCTCTTTCTCTCTCTCTTTCTTTCTTTCTTTCTTTCT	C	T	TCTTTCTTTCTTTCTTTCTTTCTTTCTTTCATTCTTTCTTTCTCTCTCTCTCTCTCTTTCTCTCTTTCTCTCTCTCTTTGTTTGTTTGTTTGTTTGTTTC
scaffold134349_2397	scaffold134349	2397	0.686335	0.1	0.833333	0.766667	0.6	GTAAAAAGGTAAGTGGGTAGANTTATCCTGAGTCTGCCTCTTATGACATCTGACGACGACTCAGCTCAAAGGGAAAAAAAGACAAAAAGGAGAACCACTG	T	C	GCAATAACAATGTAAAAAAAACATGATGACATATTTGTTAGAATAACATTTAAACATGCTGTAAGACTTCAAGTAAACCAGTCAACAGGAAAAGGATAGA
scaffold17554_13287	scaffold17554	13287	0.686335	0.9	0.166667	0.0333333	0.9	ATTTTAAACATTAATAAAGAAGATATCAAATACAACCTAACTAAATTAGTGACTCAGGTTTTAAATAATTACTTAAAAAAAAAAAGAGTGAATTCAAAGT	T	C	CCTCAGGGCTTCTTGTTCTCAGCTCTGTGTTCATACAGGACGGCACAGCGCTTCCTTCAGCTTGTTTTTTGCTTCACCCAGAGGCTTTCTGACATATTTC
scaffold192588_29940	scaffold192588	29940	0.686335	0.9	0.166667	0.4	0.866667	NNNNNNNNNNNNNNNNNNNNAAGCTTTTCCTGCTGGAGCCCGCCGCTTAAAGGTGGGGGGGCGCGGACCGGTCATAGAGCCCATAGAGTTAAAGTTGGTG	A	G	ACTGTAACCTGTAAAATCCATAGATTTAGGAGGTCCCCTAGTGGCCGTTAGCTGTAAAAATCCATAGATTAGCCGCACCGTTATATAAGCCGCAGGGTCG
scaffold315843_19802	scaffold315843	19802	0.686335	0.1	0.833333	0.6	0.433333	AATTAGCGCGTTTATACTCGGACTTAAACCCCGTTTTTTCCTGAAACTTCGAGCAATATGTGTTTTATCATTATTTTCATAAAGTTTTTGAAAACAAGAC	A	G	ACAACAACAACAAAACTCACTTTGCAGTAACGTGATGAGAAGAGGCAGCGCCAACATCTTCAGGACGTCCATGTTAAGCCTCGGTGAGTTGAGGTCTGCC
scaffold342731_19337	scaffold342731	19337	0.686335	0.166667	0.9	0.6	0.4	AAGAGTTCATTTGCAAAAACAGATAAACGCCATTCTAGAAAAAAAACAGTGCCCTTTTGATTAGCACTTTAAACAGGGGCGACATGCAAGCCAAAATTCT	G	C	GGGGGGCTAAGTAAGGGGGGGGGGGGGGGGGGGGGGGGGGNNNNNNNNNNNNNNNNNNNNNNNNNNNNNNNNNNNNNNNNNNNNNNNNNNNNNNNNNNNG
scaffold184369_43566	scaffold184369	43566	0.684145	0.866667	0.133333	0.466667	0.766667	CCAGGTATAATTTATGGATAAATGAATGGCTTGTAATGAGGTAATCAACCAAGCATTAAAAGTACCTGTTTTCATGATTATTAGTGGATGGATTAAATAT	G	A	TATTTAATAGTAAGACATATTTAGGGATGTGGTTTTAAAATCTGTTGTGTGTATTTTGTATTTCAGGAGTCATGAAAAAGTCATGTGAATCAGCCACAGA
scaffold336237_13605	scaffold336237	13605	0.684145	0.866667	0.133333	0.0666667	0.9	ATATGCTGTTGAAATGAGACAATTGTCAATAAGCTTGAACACTTTGGAACAATCTCTCATCTGAAAAATAATAAGAACCAGATGTTCGAATTTCACTGGC	C	T	TAAAAAAAAAGAAGAAGTAGGAACTGAAGAAGTTTAGGTTAAAATGCAGTCGTGTAAAATCAGTTTAATAGATGAGATAGTCCCACTGTGCAGAGTGACC
scaffold35712_3043	scaffold35712	3043	0.683673	0.7	0	0.166667	0.5	ATTGGCCTTTAAAATAACTATATAGACAAAATAAATCATCTTGCTGATGCTCTCCTTTACTTTAACAGATAACAAAGAGGCATTAGTACTAATTTAATTC	C	T	GTTTCATAACGAGCTGAAAAACCCCTAACAGGAGCTTTAAGGTTAGGGGGACTTTCAACCTTGGCTGCCATAATAAACATCCTTAGCTGAAGTTAGACTG
scaffold17429_9711	scaffold17429	9711	0.68323	0.9	0.166667	0.833333	0.766667	ATGCAGAAGCCAACAGCATTATTGGTTGTACAAAAAAACATCAGTGTCATCATTCATGCAGTTTTACCTGGAGACGAATTGTCCGCAAAGGTTTAACCCT	C	T	TCCGGAAAGTGGACCAGGTGATAAAAACCGGTAAGAACATTTAATAAAGCAGAGACATGCGTAAAGTAGGTGTTTTTCAGGAGCAATCTGGTACACTCAT
scaffold24209_10709	scaffold24209	10709	0.68323	0.833333	0.1	0.233333	0.333333	GGTCAGTCATTCGGACAATTCTCGGAAATGTTACGCCCCTTTTACCATATTTGGAAATACAGCTACTGTGCAGCTTGTGCTTGCTACAACGAGCCAATGG	A	G	CTTGGATCAGTGACATCATCGCAGTGTGATATCACACTGCACTTTTCAACGAGGGGGGCTAGAACCGAGCGTTACATGCTGCTACTGCGACTGCTAACAG
scaffold31297_16755	scaffold31297	16755	0.68323	0.833333	0.1	0.0333333	0.4	ATTAATCAACTAGATTCCACTAGAATCCGCTGTTTTCTTGTGATACAAGTATCCTGGTTTAGGATTGGACAGTGAAAAACAAAGCTGTGCCATGGGAGTG	T	C	ACGAACCATTTGTGTGCAGCTTGTACCATTTGAGGTGCGAGTTTTTGAATGAGTTGGCACTTCTATCCTTCTGTTCTGTGCGCTTATTAATGTTCAAACA
scaffold26128_10080	scaffold26128	10080	0.681049	0.866667	0.133333	0.133333	0.533333	ATCCTAGTTTTATNNNNNNNNNNNNNNNNNNNNNNNNNNNNNNNNNNNNNNNNNNNNNNNNNNNNNNNNCAAAAACTACCAGGGTCAAAATTATTAGCCT	G	C	CTTAAGAACTGGCCTTTTTATTGAGCCATAGCACAAACCACTGTTGTTCAATGATGTGCTTTAACTTTGTAATGCTCAAAGCTTGTAACATCAAGTTAAA
scaffold341725_28650	scaffold341725	28650	0.681049	0.866667	0.133333	0.466667	0.6	CCATCCATCCATCCATAATCNNNNNNTCCACAGAAAAACGTTTATTTAAAAAAAGGGTTTATAAACGTGATTCACACTTCCTTCTTTACCTGTCCTATCA	T	C	CTGACCTGAAATGATAGAAAATCAAGATCCATTTTCATTTACCTTCATTTTTTCTCTTTCACCACTCCTTTGAAGTTTTTAATCAGTTGGGTTTGTTTTT
scaffold342714_21083	scaffold342714	21083	0.681049	0.866667	0.133333	0	0.966667	TCTTTTTATATTTATCATTTTATTTGAATTATTTTTACTTATATATATTATATATTTTCAGATTTAATAATTTCAGTGATTTTTAAATGTTTTGTTTTAA	C	T	ACATTCCTTGGCATTTACTGTATCTGAAGTAAGATTTAAGCCTTAATCTTACAGAAATCCTAAGTATTGGATTTCAGTCCTAAGTATTGGATTGTCTGGT
scaffold138783_14962	scaffold138783	14962	0.668288	0.733333	0.0333333	0.266667	0.4	CTCGACTGGAGGATCAACATATTTCAAAGGAGCCTGTTATATGGCCAGCCACACTGATGCCAACATCTCAGATAGACATTGCCATATTTTAACAATCTAA	A	C	GTGTTTCATAAGCAGTGAAAAAGATCTCACCCCTGTCTTTCCCAGCCTCTCTGACCCGGCCAGATCCACCAGATTCAGCTTGGAGCTGACATACTTGGCA
scaffold336825_26945	scaffold336825	26945	0.668288	0.266667	0.966667	0.833333	0.7	ACAGCCGTAATGAATTCCAACAAGCTGAGAGTGCAGCAACATTGAGGAGCAGAGTGTTGTGTTGAATGTAAACAACAACAAAATAAATGAAGTGAGGAAT	A	T	TGTAGAGTGTGTGTGTGTGTGTGTGTNNNNNNNNNNNNNNNNNNNNNNNNNNNNNNNNNNNNNNNNNNNNNNNNNNNNNNNNNNNNNNNNNNNNNNNNNN
scaffold342578_11825	scaffold342578	11825	0.668288	0.266667	0.966667	0.833333	0.766667	GTAACTGGGATTACTGCGAGAAGTCCAGTAGTCTCCGATGAGCGCAACCGTGTTTGTTTGTCCCAACACCTCCTCCACTTTAGCTTTCTCGTCTTCATAT	A	G	AATTGCGTATCTTAGTTACAGTAGTGGCTCTCGAAGGCAATTCATAGGTGCAGTCGTTGGACGTGATGCAAATTATTTCAAGCAGACCCTCGTCCTCCAC
scaffold237938_2774	scaffold237938	2774	0.661654	0.966667	0.266667	0.466667	0.5	TATCACCTTTTATAGTTACATAAGAGGCTGATATAAATACATTTTAGTCAACATTTAGAGAGAAAAATCCTCTTTGGACTATCATTTTATTTATTTTTGG	A	G	GGTTAATTTTTGATATTTGATCAAACTTTATTGAAAGATTGAAAGTATCTGCAAACATGCTGTCAGGAGTCCTTAAAAACAGCCCACAACCTCTTCTTAC
C7858203_23743	C7858203	23743	0.661311	0.933333	0.233333	0.3	0.9	AATAATAATTTGTTTCTTCCATATTGGTGGAGCGCCACATTCTTTCAAATTAATGTGATGTTGGTTTCAGAATAAAAGTTTCGGGGTTGTACCATAGAGC	A	C	TACAAATAGTAGGCCTATGCACCAACAAATTTACACTAAATTTGATCAAATTCTTTGACACAAACATAGTTAGAAAAAAAAGTATACAAATAAAGCTGCC
scaffold135665_76584	scaffold135665	76584	0.661311	0.766667	0.0666667	0.0666667	0.833333	CAGCTTCATTGTGTAAATGAAGTGCAACTTCATTGCAAATATGTGGCAAATGGTTGAGTTTAAAACAAATATTTCTCCATTATATAATCAGGTTGTTAAA	A	C	AATGTCTAATATGGAAGATCTAGATAATGTATAGATCGTCTGATTAATGTTCCTTCATCAGCAGCTGTCTGACGTTTTGAATCCATCTGTCCATGCTGCT
scaffold18775_1496	scaffold18775	1496	0.661311	0.233333	0.933333	0.766667	0.766667	AAATTACAATTTTTACACAGATTTAAAAAACTAAAATCATGTTTTAAAAAGCAAACCGTTTAGGGTCCTAGGAGGCAAAAGTTGTTACCATTGGAGCTCA	A	G	TGTTTCCTTTTCTGCACTCTATATGCTAAGCTAAGCTAATGGTCTGCTTGCTTTCCCAATGAAAGGTCAACCAAATCCTAACCAGAAAGCAGTTCAACTC
scaffold13441_12692	scaffold13441	12692	0.658055	0.766667	0.0666667	0.4	0.333333	ATTACTAATATTCACTATCAAGTATTAAGTGCATCCCTTACAAACTGTATAAAAACATGGACGTAGGCTCAGTGACGTCACCCATTATTTGCGGGAGGGG	G	A	ATTTTGAAGCCAAACGATGGTGGTCGCCATGTTGAAAATGATGACTCAACCTAACTTTTTTCAACCTAGACACAGGTAAAGTGGTGGAGCTGAGACGGCC
scaffold14038_44862	scaffold14038	44862	0.658055	0.766667	0.0666667	0.166667	0.366667	TTATTCACCTTCTTCACCCACACATAATATAAATAAAGAAATAAAATAAATACAAAGGCAGTAAGAAATTATAAGTCTAATCAATAAATAAACCAAATGC	T	A	GATTGTCTCCACATTTCTCCTCCAACAGATCGTTAGTTTTCATGAACGGTCGGATGCGCGAGTCGCTTTAAATTTTGCGGCCGCTAGGAATTGTGGGGCG
scaffold20706_32475	scaffold20706	32475	0.658055	0.933333	0.233333	0.433333	0.533333	TTGTTTTGCATGTTTTGAAAGAAGGGATGTAGCATGTGCATAGTCATTGAAAATTCACTCTCTACCCATGCTGAATTATGTTTGAAACAAAGACCATGTT	T	A	ATATTTAGTACCAACATCCATTTTCAGTGACCCAACACAAGTGAAGCCTCAACTTCAGGTATAAATGCACCCAGTGGGTCCTGCGGTCGGCTTGGGATCC
scaffold247371_31004	scaffold247371	31004	0.654798	0.933333	0.233333	0.4	0.9	TTTCTTTCTCTCTGCAACTAGTTAAACTTGTCCTGTCAATCTGTTTTCAAATTGATGTGAACTTACCCGATTTATGTGTGTTTCTATTAGGGCTGTCAAA	T	C	TTTTAATTTTTAAAAAATCAGTAGTTAATCGTGATTAATTGCATTTTTTTAAATCACGTTTCAAATTCCATTGTTTTGCATTTCAAATAAGTTTTCTAGT
scaffold25203_8127	scaffold25203	8127	0.654798	0.233333	0.933333	0.4	0.833333	TGGACTAACGAAGAATCTTACTTGTCAGCTCTAGCTTGTTATAGACAGTAATGAGCATTTTTAAACTGAAACAGAAACTCGTTTCATTGCTATAATCTGC	T	C	GCTCAGTCTGCTGTATTGTGTACACCAGTGTCACCACCTCCCTACATCCCATTAGNCAGAATGAGAAACACAACGGATTGAGAAACAATTCCTCTGTATG
scaffold35571_34331	scaffold35571	34331	0.654798	0.766667	0.0666667	0.0666667	0.733333	TAGCTTAACCCTTTCTGAAGCTAATACAATCTATACCTCCTACCTAGCACCATTAAATTCTTGTGTTTCCTCTTTGGGCTTTGTACATGTAAAAAAAAAA	A	T	TATTTGAACAAGTAAGCTTACAAGGGAGTTATAGGTGGATGTTATTACTTTTGGACAAACCAGGCTAGCCCTTTTTTTCAACATTGCAGAGCTAAACTAA
scaffold342605_56343	scaffold342605	56343	0.653571	0.666667	0	0.133333	0.433333	TCTACAAATTTAAAAAAATGTATTCAAATTTGAACATTGTTAAAGAATGTGAGCACAATTAAATATTCTACCCCTCCAGAGCTTTCATATACTGTTTTTT	A	T	TTTTATTTTCTCCCATACAGGGGTCAAAAAAACAGCATCTACTTTACAATCAACTACAATGGATCGTGCAGTAAGTAAAGTAAATCTTTTCATCCATATA
scaffold107047_24288	scaffold107047	24288	0.65251	0.8	0.1	0.133333	0.5	TATTTCTGTATGCACACATATTATACATCTGGAACCTTTGCAGACTTTTATGCATCGAGCGCCTGGTTTTAGGTGGTGTTCTCCCCCTCTCTGTCTACCC	T	G	TCTTGTTGGCAGCTTGCTCAGTTGGATCTGCTATCTGGCTAATGTATGATTGATTGTTGGAATAAGAGACACTCCACTAACCCCGACTTTCCTCCCTCTC
scaffold256268_10148	scaffold256268	10148	0.65251	0.8	0.1	0.333333	0.933333	GAGGGACATGAACATTCGTTGTAATCTAACCAATAGTTGTTGAGATGTTTCACAGAAAATCACGAGTCAATCTCATGGTGGATCTCATTTATCCATCAAC	A	G	ACTGCACTTTAATTATAATTAGTCACAGATTCGCTGTGAGGATATATCACTAAATAATTCATTATTTGTTGGTTTACAAGATGAAAAGTGAGGAAATTGC
scaffold307267_20555	scaffold307267	20555	0.65251	0.8	0.1	0.0666667	0.2	TCAATTGTGGTCTTATCATATTCACATCATTTTTGAAGTACTGTCCTCTTTCTGTTGTATGGATAGAGTGCGACTTGATGTTCCACAAAGTTTAAAACAT	A	C	ATTGAAATCTGGTTTACGTTTTTCGTTCTCCCCAGTGTCACATGTGATGCTCCTGAATCTCTCTCTC
scaffold17157_23471	scaffold17157	23471	0.651541	0.766667	0.0666667	0.4	0.533333	AGATATGTGATAAAACACTTTTATGGGGAGGGCTGTAAATGCGGCAGTCTCATCCCACACTGTGCCCACTCAGCGGGCCATTTCACCTACGTGTGTGTGT	A	G	TGTGTGTGTGGGCGGGGAGGGGTTAGTGTCCAGTGTCCAGATCCAGTGATCATAATGTGGGGGCAGCAGCTCTGACTAATTGCCTTTGTGCTCACCTTGT
scaffold19466_3346	scaffold19466	3346	0.651541	0.766667	0.0666667	0.466667	0.8	CAAGGTGATTCATCGGTTAGCACCGAACAAATTCTGACCAACGCTTCCTTTTCTGCTCGCTGCATCGTTTACAGTTTTAATTTGCAACTCCCCTTCCTCC	T	C	CCCCCCCCAAGACATGTGTGCAAAGTGAACACTGTCATTCTCTGCTCATGTCCTCGAGGATAATCTCAGGTCCTGTTTTTCGATCAGCCTAGTTATCAAT
scaffold342650_22818	scaffold342650	22818	0.651541	0.766667	0.0666667	0.4	0.866667	GCGACATCTGCCTCAAGCAGGCCTGCCTGTGAGTCACCAGGGGCTCCTCGTTGTCAGATGCTATGACCAGATATCCCAAGATGTGTGTGTGAGAGTGTGT	A	G	TGTGTGTGTGCGTGTGTGTGTGTGTGTGTGTGTGTAATCTGTTCCTGGAAACCCTGTCACTCCAAGGTGAACTGAAATGCTCCTTCACTGTAAGAACAAT
scaffold114865_266	scaffold114865	266	0.649292	0.2	0.9	0.566667	0.333333	AGTTCTGATGATGGCATTCGCTCTCTATCTCACCAATCCCGTGTGTGGGCTGTTGGCACCGTGCAGTCGTACTCTGCATTCCTCAGGAGATTTTTTTTCC	A	G	TTTGAAAGTGATCACAATAGTGAGGTGTGGAGTTGTGCAGCAAGAGGAATTTCTTTTTTACGACATGATTACGGAGGTGCATTTCAAACAAGTGTGATCT
scaffold127258_19149	scaffold127258	19149	0.649292	0.2	0.9	0.533333	0.8	ATCATTAAGGCAGTTAATATTAATTATTAGTACAAAGACAACTGTATTATTTCTCCTGTAAAAGAGGGTTTCACAAAGTAAACATTAGCCTACTTGAATG	C	T	ATCAACCAAAACAGCTTACACTGATGACTAGACATCAAAAAGTCCAAAAGGCGCCGCCAGCCATAATCCTGTGGGTACATTTTATAACCGGCAACTAAAC
scaffold17473_35106	scaffold17473	35106	0.649292	0.8	0.1	0.0333333	0.566667	TCTTATGATGGTTCTTATGATGGTTCTTATGCTGGTTCTTATGATGGTTCTTATGCTGGTTCTTATGATGGTTCTTATGATGGTTTTTATGCTGGTTCTT	T	A	TGATGGTTCTTATGCTGGTTCTTATGATGGTTTTTATGATGGTTCTTATGATGGTTCTTATGATGGTTCTTATGCTGGTTCTTATGATGGTTCTTATGCT
scaffold329110_6601	scaffold329110	6601	0.649292	0.8	0.1	0	0.6	TTTGTATAGCTTAAAAGTCTTGATTCTAAGTTTTGGAGAAGAGAATGGACATTCCTTGTATGGTCTTCCGGCTTAAATCTAAAAGACAAGGCTTGAAAAC	A	G	AGGAAAATTCTTGCAAAGAACGATTGGTCCTTTGCATGAATTTTCTTTTTTGTGCCTCTAGCTCAATTAACTCTCCTTCCACCGAGTGAAAGCCAGTAGA
scaffold121754_14312	scaffold121754	14312	0.648285	0.933333	0.233333	0.8	0.6	TCTTTGGTTTTCAAAACAGCAATGTGTGCAATGCTTCGCAGGACAACGAGAGTGTGTCAGATAGGGCCCCCTTAGGGAGGTTCCTACTGTCATTGGAAAA	T	A	GTGCACATTTTGAGCCACTGCTGTGGTTTAAAGTTTGTCAGCCTCTGTACTCTATGCAGCACTCTAAACTCAATCAGTTGCAACATGGCATTAATTAAAC
scaffold181908_21498	scaffold181908	21498	0.648188	0.833333	0.133333	0.233333	0.7	TGAAGGGGTATGGCAATCACCAATTATCAAGCTCTTTCCTTTATTTTCTCAAGCAACAGTGTTTGGTTTTCAAGCAACCACAAGCAACTGATTTCATTGA	A	C	AATTGTCCTCATTGCTTAAATGCTACCTGTTACATTTGCATGCCGGAGGATTAGATCACATTTTATTCCAAAAGTGTTATGTCAAAGAATTTTGGATCCT
scaffold169947_685	scaffold169947	685	0.646075	0.8	0.1	0.0666667	0.5	CACTGAGAGACNNNNNNNNNNNNNNNNNNNNNNNNTACCACTGAGCCACAGCTGGACTGGTTGGGCTACAGTGTTTCAATTAGCAATATGACACATACCC	T	A	CTAGTTGTTTGGTTTCTATTTCTCCAAACACTGAGGTGACTGTTGTTGTAGTTTTCAAGGTTGTCACCCTGTTTCAAACATTAAATACACAGTGAAAGAA
scaffold21511_23793	scaffold21511	23793	0.646075	0.8	0.1	0.166667	0.7	TGTATTTGAAATTTCAAACTGTACTGCACTGTTATGGAATCAAAATGTGATAAGGGCTGTGGTTGGTACGGCCAATTTGTTGATCTAGTTTTGCAACAAT	T	G	AATATACAGCTATTTGTGATTGAATTTTTCACAATATACAGAAAGATGTTTTGTTTGTCCTGTTGTTCAGCCTTAACTTCAAAACATATAAACGATTCAA
scaffold240307_11713	scaffold240307	11713	0.646075	0.8	0.1	0.0666667	0.7	TGGCAGATATAACTGGTGTAGTACAATCCTGCTAGTCCTGACATCAAAATGATACACCTTGACAGGGGAGTAGCCTGTAAATCTCGGTCTATCCTGTATG	C	T	TTTATGCGAAAATAAGAAGACAAATGGATCGACCACACGAGAGGCCAGACAAGAGAAAACTGGAGAGATCTCCCTTCTCTGTGTGCAATAAGAGACTCCT
scaffold335367_87967	scaffold335367	87967	0.646075	0.9	0.2	0.3	0.6	GCAAGTGCAGCAGGACAGAAGGTTTTTTTTATGTATGCAACAGTCAACAAGTGGAGAGAGCAGACTATAAGACTGATTCCCAAATTTTAGTAATGCAGAC	A	G	TCAGATTGTTTAATTTGTTTTTATCCAGAATGTCCTCATCTGCGTTTTGTGTCCTCAAACTGGCTGAGCAACAACTGTTTGTTCCATAAACGGCTCACCC
scaffold12020_27897	scaffold12020	27897	0.644989	0.833333	0.133333	0.233333	0.633333	TATCAAATTTTCTGAGACATTCCAAAACTGTCAGTCTGACATTTGCATCTATTTCACACCTTTAAATCACCTGTTTGCTCATCTTTCATCTTCAAACACC	A	T	TTTTTTCTGTCACTCTTTGTGGCTAGAAGATATTGCATCTCTCTTTTCTCTACGATTGCCTGCGCTTCATCGTGTTTTCACGTGTGGACATTCTGGACAA
scaffold258975_8839	scaffold258975	8839	0.644989	0.166667	0.866667	0.8	0.633333	NNNNNNNNNNNNNNNNNNNTACCTAAAAATAAAGCAGCATGCCACTCTCTGTTGGAGAGAAGTAGATATCTATCTACTTAAAGGTCATCCTGCAAACAGA	G	C	TGCTTGTCAAGACATTAAAAAAAAAGCCATGTACAAGATTATCAGACTTCGGGGAAGTAGGATTAAAGACTTCAAATGTTCTTCTTGTCGGCTCCGGCTC
scaffold341125_17141	scaffold341125	17141	0.644989	0.833333	0.133333	0.3	0.6	CTTCAGGTAGAAAACAGTGGAGTGATGAAGACTGTAAATAGTGTCATTACCCAGTTTGTCCAGCAGAGGACGCTCAAACTCCAGTATTAACTAAAACGCT	A	C	CGAACCGTCTGCAGCACGTGCAGCAGATGGTAGTGTGTTTGACAGACAGAGAGAAATACTTCATTAACCCTTTACAGGACATTGTCACAGCAGCTATCAT
scaffold342346_7867	scaffold342346	7867	0.644989	0.833333	0.133333	0.166667	0.533333	CGTGTGGCCCAGATGAACTAGCACTACCGCTGTGACGAAGTCTCCCTACATGTGGCGCGCAACATAACCGCTGTGCTATCGGAGCCCGAAATATTGAGGA	C	G	TTTTGGTGTGTCTCCTACCTCACAACTCGATGAGCTTTTATGAAAGGCAAAGCTTTATTTAATTAAAGTTTCTCCCTTGAGATCTAGATTGCAGTCCGCA
scaffold342645_15789	scaffold342645	15789	0.644989	0.866667	0.166667	0.266667	0.866667	TGTGAGTAAAATACATGGTTTGTAGGGTCTTCACCCAGGAGCTTAAGTAAATCTTTGGCGAGAAATTTCAGTCTGCCTCAGACTTTTTTCTTTTTCTACG	A	G	CATTTTTTCTCCATCAGGGTTCCTTCCAGGTTGCTCCGACAACATAATTATATGGAGTTAAGCATGAGCTGCAGAGAGGGGAGCGAGAGACACCAACAGA
scaffold34413_14345	scaffold34413	14345	0.644989	0.833333	0.133333	0.433333	0.866667	ACACGCCTCTAGATGGCAATAGATTCAAACACTTTATCACTGAAACACAACACATTAACAGCCTGTTCTCACACACACACACACACACACACACACACGC	G	A	CACACACACACACAAAAATACACAAATGCTCAACAATCAAGCACCATGAAATTCACCACCTCAGTCTGCTAACTGCACACAGACAGACACGTAGACAGGC
scaffold131970_1323	scaffold131970	1323	0.642857	0.2	0.9	0.866667	0.433333	CGAACGGCCATCATCCGGAGAATGGGACGGAGAATATGACTCTGTTCGAGGTGGTTAAAATGGGGAAGAGTGCAACACAGGTAGGGAGAGGAGATAATGT	T	C	GTTGTTTTAAAGGTTCCTGTCAACCTTTTCTCATTTGTTTGCTGTTTAAACGTTTGAAATGGTGGTGTAGCTGTAGGTTACGTTTATACAGGGCTTAAGT
scaffold15339_1778	scaffold15339	1778	0.642857	0.1	0.8	0.466667	0.3	AAAATCACACAGAGCACAACAGTCAAGTCAACCCTTCAGCCCCACTGACAAAAAAAAATCCCAATGGATTTATTTGTCATACGTAGAATTTGACACTACA	G	A	AACGTTTGAGCTNNNNNNNNNNNNNNNNNNNNNNNNNNNNNNNNNNNNNNNNNNNNNNNNNNNNNNNNNNNNGAGTTCTGCTGTCAGTCAGCTGTTGGGA
scaffold156022_4381	scaffold156022	4381	0.642857	0.666667	0	0	0	CATAGAAAGGGAGGACTAGCTACAACTTGAAAAACAATAAAAATAAGTTGTTGCTGAGATAATGAGATTAACACATCTCTAGAACGTTTGGTAAAGAAAA	G	A	ATTAATGTCAAATTATAGACATTTTGCATTTGCCAAAATGCAGCTCCATATTGTTAGAGCGACATCTGAGGTGATCTGATTGACTTGTGTTTTAATGTTC
scaffold156023_5540	scaffold156023	5540	0.642857	0.666667	0	0	0	CTTCTTGTCCTGTTTTTCTCTACAAAGTGGTTCCACTGGAGCCATTATCTTTTTTCCAGTTGTAGACTGACGAGTTGTTATTGATGTGTATTAAGCCTCC	A	G	GCAGCAGTGTCATTGGAGATGGGATATTTGTGGAAAAAGTCCTGGGAAATAGTGCATCTTTTAAGATGGAAACATAGTAGAGGGGTCTTTAACAAGTGAA
scaffold17543_83078	scaffold17543	83078	0.642857	0.1	0.8	0.833333	0.466667	GTTTTATTTCTCTTTTTCCCTAGTGTTGCTCGTTTCCCTGTGTGTTTGTTTCCTAATGTTGATTGTATAGTCTTTGTTGTTTTCTGTTTTATTTTGTAAA	G	T	TCTTATTCTTGGTTCTCTGTGTTCGGTGTCTTAAGTGGTTCTTGATTTACTTTGTATTTTGTCCTCAGTTTTTCTTGTGTTAATTCCTGTCTGTGTGTTT
scaffold18838_52064	scaffold18838	52064	0.642857	0.666667	0	0	0	CAGAGGTCAGATTTGAACCCCTGGTCTCTGCGAGGAGGACTAAAGCCTCCGTACATGGGGAGCATGACATTACCAGAGAGCCATCTGTCCTGATTGTTTT	T	A	GTATTTATGAGGCTCTTATTACATTGTTCACAGGACGCCTCTGTTTTCCTCCACCCACTGGACAACACCAACCAACACTGTCACAGATACTGTTTTTAAC
scaffold320917_23751	scaffold320917	23751	0.642857	0.8	0.1	0.466667	0.966667	TCAGATGGCTTCTACTCTCTTGGCTGAGGTTTTCGAATGTAACTGGTAAATGGACTTGCGCTTATATACTGACTACTGAAAGCGCTTTTACACCTCACAT	A	C	ACACCTACCCATTCACAACCGTTCACACACTGATGGTAGTGGTTGCTATGTAGTGATACCATCGGAAGTAACTAATCACAATCATACCCGTTTACGCCGC
scaffold340495_34211	scaffold340495	34211	0.642857	0.9	0.2	0.233333	0.933333	GATTTAACTCCCATAGAAGAAGTAAAAGATGTCCATAGAACTTTTTCCATCAGACATGTCCTATACTGAGAGCAGGCCATAGCTTACATGTTACACACAC	G	A	CATACATATATATCTGGAATGTGTGTATACGCATGTGTCATGCAGTTCCTTCTCCATGAACCCTCGAGTACAGCTTCTGTTTCTGATTCATGCTAGAATG
scaffold341695_7549	scaffold341695	7549	0.642857	0.8	0.1	0.133333	0.8	AGAGGGAGTAATTAAAAGTGATACTGAACATGAAAGTTTCATAATACAGTATGTGATATCTGGTGTAGATTAATTTTCAGCCCTACGTTTAACTACCTCA	C	T	ATCATTTGCCATGCTTTACTGGTAGGGAAAAACGGTGGTGCATTGCATGAACATATGACTCTGTTCTGGGTTTGATCAGTCTTTTAGTGCATAAACACTG
scaffold137212_8455	scaffold137212	8455	0.641791	0.866667	0.166667	0.366667	0.766667	GATGATGAGTCCCTTTAAAATTCTATATGGTTCAAAACCACAACGTCATATTCACGTTTCAATTTATGGCTCCCTTGGCAGGTTTAATATATTGAATAGC	A	C	GGCTATAGCATATAGAAATAACACCCACGAATTTGAATTTACCAAGGCCTACTGGAAAACTGTTTGGCTGTGCTGAAGGTAGACTTTGGCGGTAGCCCTG
scaffold336077_19893	scaffold336077	19893	0.641791	0.866667	0.166667	0.6	0.966667	CGACAGAGGTTGGAGTCAGATTTATGTGTATTTCAGATGTCTCTTATATACAGCTCAAATACACACACCCCGGCATGAACGCTCTCTCTCTCTCTCTCTC	T	A	CACACACACACACACACACAATCTGCATCACAAATAAACACAAGTCTACTAGCAGCTAAATCACAACAAATATTTCCTGTCAGCTGGAGGTCTGCAGATA
scaffold37546_23645	scaffold37546	23645	0.641791	0.133333	0.833333	0.966667	0.666667	TCGATTACGATTAATGAAAGAGTGAATATCTGATGAACTATTTTGTGGTTATTTATTGAATATTTCAAACTGAAATCAAAGCATCGCTTGAAATGAAAAC	C	G	ACACATTTNNNNNNNNNNNNNNNNNNNNNNNNNNNNNNNNNNNNNNNNNNNNNNNNNNNNNNNNNNNNNNNNNNNNTCCATGTCGTGGATTAGACGTGTC
scaffold168116_11040	scaffold168116	11040	0.63964	0.2	0.9	0.933333	0.533333	GTCCTGAGTTTATAACATTTTACATTCATCCAAAACTACTGCCAGCTCATGAAAAATGTACCTCAATATACAAATGTTGGAAACTGTTTTTATCGGAAAA	T	A	AAACTTTCAACAGTGAGGGTGGAGCCAAAATGAACCTTGACTCAAAACATACAATATTTCACACACAGCGTAAACTGGTAAAGAGAAATACGCTGCAACA
scaffold313570_15359	scaffold313570	15359	0.638593	0.866667	0.166667	0.2	0.866667	AGTGCCAGGATTTTGAAGAGAAGAGGCTGAGCTTCCTCAGGGAGGTGCTGCTGGATGTCAAACGCCACCTCAACCTCACTGAAGACGAAAGGTTTGAGAA	A	C	AAAAAAACGGACACAAGTGATTATCTTGTCTTGTACTTGTCATTGTACTTACGCTAAATCTTTGCTGTCTTTACGCAGTTATGCTACAGTGTACAGAGAA
scaffold10102_5824	scaffold10102	5824	0.635922	0.966667	0.3	0.733333	0.966667	GTCACAACATCACAGTCTTCATTTACTGAGGTCTTCCTCCCGTCTGCGTGGACTAAACGCTCGGCATTTTAAGTTAATCAAGAAGTAGAGAAGTCAAACA	G	C	GAACATAACGTCAGGAGACTGAAGACTTCCAGCTCTTTGAGCTGCTCGTACATCAGAGCGTGATGAAATGATAACCATGTCAGATTCCTGATGAATACCT
scaffold339813_14918	scaffold339813	14918	0.635922	0.966667	0.3	0.2	0.9	GTTTGTTTCACCTTTCCTCAGGTTGTTGCTTCAGATCTACTTTGTCTGTTGTCCCATTTACACTGCATATTTATTGCTATTCATCTGCAAATATGACCCG	G	A	AACCTTAAGGCCTTTGCCTTGAGTCCGATTTCTGTCCTATCCAGTACAGGTACTTTGACCTATCTTCTGTTGATCAGCGCTACAAAAAGATGTTACCAGT
scaffold20987_3652	scaffold20987	3652	0.635394	0.833333	0.133333	0.1	0.933333	TATTCATTGAGATAAAAGGTCTCAAACAAGAGGAAGTAACTAGAAGTTAACCATTTATTTATGTTTAAAAAACTGCCATAGGTTTAGTCAATTTAGTGTT	C	T	TTATTTTAAGTTAAATTAATAGTTCACCATTAGGTAATGGGGGAAAATTGCCACAGTTTCTAGAGAAACATTGTCAAATGAACAAGGAGGTACTAGAAGT
scaffold38620_28470	scaffold38620	28470	0.635394	0.133333	0.833333	0.933333	0.4	AATGAATATGTTGCTGTAAAATTTGATTCCCATGTACATATTTTCGCAGCCTGTAACTATTATCAAATTGCATGATGTACACGTCTGTCTTTCTTGATTT	A	C	TTTATTTATTTCTGAATATGTATATATTTATTTATTTAGAATGATCTCCACATCTGTCATCTTTGCACAACACGTATAGCCAAAGTGTATACCTGATGAA
scaffold21021_28599	scaffold21021	28599	0.632455	0.7	0.0333333	0	0.6	ATTGAGCACACTTAGGGGGGTGGTCAAAATGATTGGAGAGGACATTAAGCCACATTACCTATGAAAATTACAGCGTTGCTTTCCTGCACATCCATTTACA	A	T	ACCTTGNGCTTGGGGGGAGCAGTCAAGCCACATTGAGCACACTTAGGGGGGTGGTCAAAATGATTGGAGAGGACATTAAGCCACATTACCTATGAAAATT
scaffold19903_214	scaffold19903	214	0.628988	0.7	0.0333333	0.166667	0.666667	TGACAGTATCTGGGGGTATTTAGGGGGGGATAAAGTGCTCACATGAATTGTCAGTATTCAGCTAATCTCATACTTAACGAAAGCCGCAATTTTGAGAGAC	T	C	GTTTAAAATTTGGCGATAAAGCTCTGTTCTTTTTTGCAATCATCTGATGTTAAACAATGCCAGTTTGCTGAGATTAGAGTTTTTTATCACAACATACTCT
scaffold261955_5035	scaffold261955	5035	0.623644	0.933333	0.266667	0.433333	0.8	TAATAGCACAAGCTAACCGCTGTTGTTTGGCACCTTCCTGTCCAACAGAAAGCAAGCCAACTCAACGTTTACCCTCATTTATGAAGGAGCTTTATCCCCT	T	C	GGCGTGTAGCCTAGCTATGAACCTTTGCCGCTACATCTGCGTTCGTCATATGTGCTGGTTTGAACCGCGTCCAATCTCTGAATTGTATCCCATCCAAATA
scaffold342695_28708	scaffold342695	28708	0.623644	0.733333	0.0666667	0.1	0.566667	CTGGTTGGTGGGGGCCCCATTTGATTTTTGCCTATGGGCCCCCACAGACTCTAGAATCGCCACTGCACAAGGGGAGACAAAGTACAATTTAAAAAACACT	T	C	ATTTTTGCAAACATATACACATTGTGAGTTAATAAGATACAAACACAGGCTGTGTTGAAAGTAAAGGTATCATTTATAGACTGTAACTTATTGTTATCAT
scaffold12974_7374	scaffold12974	7374	0.620301	0	0.633333	0.433333	0.166667	GAAACTAGCTTTATATGGCTCAGACCTCGGTGTATCAAAGAGTTCAGAAACAAGATAGCTGCCAGGCTGGCTTGTTCATTTGAGGGCAATTTGATTGTTA	G	A	CAACACACAACATAATATACCTTTTTAATGCCAAGATGCTTCTTGGTAAACTCTAAAGCATGGATGTACTAAACACAACTTGAAGTGGTACTATGTGTGG
scaffold103063_6472	scaffold103063	6472	0.613472	0.933333	0.266667	0.2	0.933333	GGTGCTTGGCAATTTACAAATATTACTTTAGTTTGTCGACTTACTTTAATTCTGTTTTAATATATATATATATAATGTTTAAAAAAAAAAATTCAAATGT	C	A	AAAAAAACAGTTTATATGCAATTATGATTTAGCCCATGACATTCTCTTGCATTAAATGTTTCTTACAGGTAAGGCTTTAAATATATATTTTTTACATTTG
scaffold10643_8752	scaffold10643	8752	0.613472	0.733333	0.0666667	0.4	0.966667	GCATCTCACAAGCCCAGAAGCGGTATCTGTGTATATGTCTATGGAGCAAAACAATCCTGTGTGTTTAGTTCTAACCATTAAGGTCTGATGATGACTGCCC	C	T	TTTTTTTTAACTGTACAGAAAGTGAAGAAGAGGCTATATGTACAGATATACATATAAACCTGTCTTCCACAGCTGGTGCAGGAAAAAACAGTCAGCTAAA
scaffold17126_10421	scaffold17126	10421	0.612817	0.9	0.233333	0.0666667	0.8	GCCTCATACAGACTTTTTTGAGTGGGGTGGCTCACTTGGGGCACTGCCTTATGCAGGGGTGGCAGGAAGTTTGTGTGCACACACATACACCAATGAAGTT	T	G	TTTTTTTTTACCCTTTCTATCCCTGATAATGATATGTTGTAAGTAACGCAATTTGGAAACATATAAATCTCCTCAGCTTGTTTATTTTGCGACACAAAAA
scaffold104665_12311	scaffold104665	12311	0.610081	0.933333	0.266667	0.133333	0.633333	CATTGTTAATATTATCAGTAGTCGTAATTGTTGTAATGGTTGGGATGCGTGATATCTGTTATTGTTGTTTTATTATTACTACAATCATGTGTCTTTTTTT	T	A	AATTATTTTTTTAAATGTATATCTATTTTTAGTATTTAATTTATTTTACTTGTATTTATTTTATTTTTTTCTTGCACTCGGGTTATATTGCTGAATATAT
scaffold107714_33343	scaffold107714	33343	0.609479	0.766667	0.1	0.133333	0.6	TGATGAGCTCTATGATAGAAGCGGTCTGAGATGAGAACCAAAGACTTGGAAAACCCCATATTTGTTTGTATATGCTCTTTTATTTCCCCAAGTGCGTTCA	C	T	TTATGAACCAACAAACTCCTTTATTACCATAAGACTCTGAAATCTGTTTAACATAACACTCTTTACCCTCCATAAAAAATTACAGACATATTTGGAGTAT
scaffold238678_20945	scaffold238678	20945	0.609479	0.9	0.233333	0.166667	0.766667	TGAGATATCTCTGCTTCCTTGGCCCCCTGTGAATCCTGAGATAAAAGCGGAGGAGCAATATTTTATTTTTGTAGTAGGATGTGAGAAATGTTTAAAAAAA	A	T	CAATTTCATATGAATCATTAATATCATTCAACATTACAGCCGTTCACCCATTGGTTGGGCTCATGTTTCTATGTTTTACTGCCTATTTTCGAGATTTTAA
scaffold329148_6903	scaffold329148	6903	0.609479	0.766667	0.1	0.366667	0.433333	TCACTCTTCTTCTGTCTGTTTCTAATCATTTGCTGACTGCTTATAAAAGCAAAAATCTGCATTGGGTTAAGAGAACGAAAACATGGTTTGTATTTCCACT	T	A	ACAGCAAATGTTTGGGTCAGCGTCTGTGGTTATAATTACCCAGTGACATTAAGGTGTCAGTTATGTTTCTTACATCACTCTTATGATAGGATTTCCTCCT
scaffold3199_20174	scaffold3199	20174	0.606691	0.0666667	0.733333	0.4	0	TATACAAGTTGTACTTCTACCTACTCCTTTTTGGACACTGTTACGTTTGTTTTTTATTATCTTGTTTTAATTTTTGGTTCAAAATAAAGTCTTTCATTCA	T	A	TCATAAATGTCAGTGTTAGTGCTTTTTTTATGAAGTCAGATGTCAATGATAAAGCAAGAATGCCAAGAAAGATTTCTACTGTCCCTGTTCTACTTTGCCT
scaffold260_69563	scaffold260	69563	0.606481	0.133333	0.8	0.6	0.366667	ACCAGATAAAACATATGTGGTATGGAAGCAGGCATCAATATTATTTGATCTTAAATGAGTATTGTATCAAAGTTTACAATTCTGGTATCATGACAATCCT	T	A	ATTTCTTCAGGTATCAGATATTTGTAAAACCATCCCCGGCCCCTTTTATCTACCCTCCACTGTGTCTTCGTGCTGTCCAAACTTTTAAAAGTCTAAGGCT
scaffold337820_11275	scaffold337820	11275	0.606481	0.866667	0.2	0.3	0.6	GAGACTGAAGCATGTGTTAGGGGTCACAAGAGTTTTTAAAAAACGGAACTAATTGAGATTTAAGCCTACACTTTAAGAGGGTATAATGAACGACCAGGAG	A	G	ACAGAAACGACTGCATGTCATGTGGTGTGAACGTCATTTTTCATTGTACTGTGACGTCTGGAAAAGGCTCCTCATGAAGTGGGCAGACACTTTGACATTG
scaffold336137_22469	scaffold336137	22469	0.606142	0.9	0.233333	0.6	0.666667	ACAGAGAAAAATGCTTCGTTTCAAATGTGCTCTCCTTGTGACGTCACAGTGGGATTTTGGTTAAAAAAATACCCTCCCCTCCCCTGGTATCTCCACCCAT	T	G	GACTCCACCCCCAGCCTAGAGCAAAGCTTTTGTGCAGGTCCGCCATTTTTATTCTCACTACAGAGGAGTGATGTCTACTGGGAAAACTCGGGGGGGGGGG
scaffold342374_22422	scaffold342374	22422	0.606142	0.766667	0.1	0.766667	0.1	NNNNNNNNNNNNNNNNNNNNNNNNNNNNNNNNNNNNNNNNNNNNNNNNNNNNNNNNNNNNNNNNNNNNNNNNNNNNNNNNNNNTAACTTTTGTGTCACAC	A	T	TAGCATCCCCTGTAGACAAAGTTTTACCTCTTATCTCTTCGCTGATCTTGTCCTGTACTTGTGTAAGTTGTGTTTACTGATGAAAAATCTCCTTTGCCAA
scaffold3625_4179	scaffold3625	4179	0.603175	0.8	0.133333	0.133333	0.766667	AAAAAAGATTAAATTAGTGATTTTTAATGTCATTTAGATTGTCAATATCCTCATTTTGTGCACATTTAAATGTTCTTTCTGGTGTAAAGTTACTATTTTA	C	T	AATCTTTCCCATCTTTGCCGTGCACGAGTTTGGTTTAAAAGTCTTTAGAGGCCCGTCCCAAATAAAGGCAGCGTCCTCTACAGACTGAGGTCAATAAAAG
scaffold33827_16541	scaffold33827	16541	0.602804	0.233333	0.9	0.6	0.4	ATTCACTAAGTATATTGGACTAATGATGTTCAAGCACAAACATGCCCATAAAGTTTTCCTTCAATGCAGTCTGTTCTCGTTTTGTGCTGAGGGATTGGGT	A	T	TAAACCTGCTTCTATTAAGGACCTGGCTCCGCATTTTTTAAAACCTGAAGATCAATCACGTTTGAGCTTATGCTATTGAGTCTCATGGGTCCTATAATGT
scaffold122530_16646	scaffold122530	16646	0.601099	0.833333	0.166667	0.466667	0.8	AGTTAACAAATGAACAGGATGTAAACTAATCAACAGGAAGTAAACAAATCAACAGTTAGTAAATTAATCAACAGGAAGTAAACAAATCAAGGAAGTTAAC	C	A	AATCAAGGAAGTTAACAAATCAACAGGAAGTAAACAAATCAACAGGAAGTTAACAAATCAAGGAAGTTAACCAATCAAGGAAGTTAACAAATCAACAGGA
scaffold150302_249	scaffold150302	249	0.601099	0.833333	0.166667	0.0666667	0.566667	CATCGTAAGAGTTTCCCCTCTGGCTTCTATAAATGTGTTCAAGATGAGCGTTAATATCCAGATTTTATACATCCTTTTTATATGGTATCCATGCTTCTCT	A	T	ATGTTTAGCCGGTTAGCTGTGTTCTTTTGCCGTCTTGACAAACCATTACATCGCGCCCANNNNNNNNNNNNNNNNNNNNNNNNNNNNNNNNNNNNNNNNN
scaffold176994_39499	scaffold176994	39499	0.601099	0.166667	0.833333	0.733333	0.8	GAAAAAAAATGCTTGATAGAGTATTATAGTGTAGTTTTTCATATCTGTAAATGTGGAAGTAGTCAAGTGCTGCTGGAATATGAGACTTTCTCAAACGAAT	T	G	AACTAACTAACTAACTAACCAATTTACCAACCGAACTGACCTTCTAACCAACCTACATAACACACAAAGAAAACAAGTCTGTTCTCTTCTTCTGCTCCAC
scaffold103496_19416	scaffold103496	19416	0.600484	0.666667	0.0333333	0.1	0.7	CAATCGTGGTGTTTGTTTAGCAAGGCGTGTTCAGATGCATGTGTGGGACAGAAAATGGAAGGGAGTGAATTTTGTTTTTGAGATTGTGCTCGAAAAATAG	C	T	GTTTCCTCAGGCTTATTTCTGTTTGTTGCAAGTTGAGACAGATAAAAAAATTCACACTTCCTCAGCTCTCCACATACTCTCTCTCCACCTTTGACGTAAA
scaffold159128_739	scaffold159128	739	0.600484	0.966667	0.333333	0.533333	0.866667	CAATCCAGTGGTGCACAACTTGAAATAACTTTTTCAATTGTAGGTCATTTTTTCTTCTGTCCTTCCGGCCAAGTGTATCCTTTGCTAAAGGAGATCATGA	A	C	GGAAGCAATGAAGATCATTTCCTTTCCATTTAGAGAACTGAAACAGCTCTTTTCATGGCTGACACTGAAACACAAGGACTATTCAGATTTACCCTCAGGT
scaffold103891_18623	scaffold103891	18623	0.599868	0.866667	0.2	0.4	0.5	CTGCTGTTTGCATCTTTTAATCAGCTGAGCTCAGCTGTATCAGTCGAGAGCCTTAGAATTCAGGAGCAGAGGCGCTCTGGCACCAAAGGAAAAAAGGTGA	C	A	GAGTGTCTTCAAAATCAATCTGTTTTTCCTGTTGACAGAATGACTCCGAAGGGCACATTCATGCAAATGTGGCCATGATTGATTAGGCGTAATCTGCTTG
scaffold13009_1259	scaffold13009	1259	0.599868	0.8	0.133333	0.433333	0.8	AAAGATCGGTGCAGAGCGGCGTTATGATCAACGAAAAACTGTTATCAAACTCTCATTGCTGTCACTGAGAGAATGCTGTGTGATCAGTCAGGATTGTTAT	G	C	TTGTTGATTTTCTGGCCTCAATATTCCAAACAATATTCCTGCTCTTATATCTGTATATATATAAAAGCTCTAATACTTTCTTTATGTACAACTCCAACAT
scaffold192611_20213	scaffold192611	20213	0.599868	0.8	0.133333	0.4	0.8	TAACAACTACCCAAAATGTAACAACGACCCGAAATGTGATAAAAAAAATTTAATCAGACCTGAAATGTAATAACTGGTCGATAATGTAACAAAATGCTGA	G	C	CCCAAAACGTAATAACTTTTTGCCCAAAATGTAACAAGTTG
scaffold21278_46386	scaffold21278	46386	0.599868	0.2	0.866667	0.466667	0.633333	NNNNNNNNNNNNNNNNNNNNNNNNNNNNNNNNNNNNNNNNNNNNNTAAGAGGATATTTAATGACTTGGCGCTGACACATCTGGCAGTAGACGTTCTCCCT	C	G	ATATGTTTGTGGATGATAATGACAGAATTTGCTGTTTAGATATGTTTATTGTGTCTTTTAATGTATTATAATGTGTTTGTATGTTTGGCTGCTCGATGTT
scaffold10046_10834	scaffold10046	10834	0.597802	0.833333	0.166667	0.233333	0.366667	AGGCAACTTCGTAAAGTGGAAACCAGGCAGTGTGTTTCCTCTAGCTCTCTGATAACAAGTGATAGGGCTTTGCTTCGTGTGTGTGTGTGTGTGTGTGTGT	A	G	TGTGTCCAGTGACTCCTATGCCAGGGGTAGAGTCCTATTACCAATAACTTATGTAAATAAGGGCGGCCTTGTAGTAAGCAGGACCTACTTTTCTCGGCAC
scaffold1032_39061	scaffold1032	39061	0.597802	0.833333	0.166667	0.0666667	0.733333	AAACATTTATTCTTTATGCCACCAGTCACAATATACATGCTGTCTTTGTTAAGTCTGTGAAGGAAAACTAATGTTGTGAGTTAAACATAATTAAAAAAAA	T	A	AAAAAATTCTGAGTATTCTCTTGAAATAAAGCTTTCTCAGACATCATTTAAAAAACGTGTTATTTCATAAGACTAAATGACAATAAACACAAGCTTAAAT
scaffold235035_852	scaffold235035	852	0.597802	0.833333	0.166667	0.1	0.766667	CTTGTAGGCATATTTAAAGATGGTGTCCCCTTGAATCATCCAAACATATCCAGCAGCAGTAGCTACATTTAGTGTGTTTTCTGTTGCTGTCGTCTACTTC	C	T	TTGGTTCCTTGGTTCCTTGGTTCCTTGGTGCCATCCTATGCAAACTATTCATATAATGTTGAATGTGTTTTTTGATGAATGTGGTACATTGCTTTCCTGC
scaffold13708_2880	scaffold13708	2880	0.596561	0.8	0.133333	0.166667	0.8	AGGCTGTGTCTTTATGGAGTAAAGATGAGGAGGGATTCATCGCTCTATGAGAGGCTGTGCTGGGAAATTGTTCAAGAATGTAAGAATAATCGTTTTTTTA	G	A	TATGAAATTGCAAAGAATCTGGGGATTTCATTGTCTAAAGTACATAATCTCATTAAAAGATTCAGAGATTTTGAAGCAATCTCTGTACACAATGGGATAT
scaffold168051_9459	scaffold168051	9459	0.596561	0.8	0.133333	0.466667	0.433333	TGGAAGACACACTGAGGGAGAACCCTCGGTACAGACAACAATCGAAAAGAGGTGAGATACAAATAAAATAAAGGGGATCAAGTGTCACAACAGCAAACAA	A	C	AAACAAAAAACAGCAAGAATAAAACAGGAAATAGTACATGCATTTAAAAGGCAAGAAAATACACTGAAATAGAGTATACATAGTAAGTAAGAACAATTAA
scaffold313425_5057	scaffold313425	5057	0.596561	0.8	0.133333	0.533333	0.766667	CTGTGCGTTCCTTTGTCTGACTTCCTGTCCGAGTCCATCTTCTCTGTTGACTTGTCAGTGCTTGTCAGTGCTTGTCAGAGCTTGTAGTGGGCTCCATTGA	C	A	AATAGACTTGGTGTGTATTTGAAACGCTGAGTGGCCCTGCTAGCGTGCTCCAAAGACTGACCGCGGTGCGTGCTGTTAAAACACGAGCATCGAGTAGGGA
scaffold33633_24967	scaffold33633	24967	0.594505	0.833333	0.166667	0.166667	0.6	CATAATGAGCTTATACTGGCCCCAATAGGCGTGGAAATTCTGCAGCTCCTCTGATCATTCTTTTGCTTCTTGCTTTGAACTCATTTGTTACGACCACACT	G	A	CGATATGGTCNNNNNNNNNNNNNNNNNNNNNNNNNNNNNNNNNNNNNNNNNNNNNNNNACGCAGAGCTCCACTGGGGAAAAATGAATAATGGATCAAGGA
scaffold30639_20419	scaffold30639	20419	0.593254	0.8	0.133333	0.433333	0.333333	CACGCCACCGCCACGATCTCCGTGCTCTAATGAACCTGCTGCATTATGTGTCCCGTTCTCCAGTATGTTCATCTCCACTTATAAGTTAGTATTGTGATTC	C	T	ATTGAACGATATGTAGTGTTTATATAAAGACAAATATTCTCATTATAGCGTCGTAAATTGCCACTTCCGCAGCCTTTTTCATCACGTATTACCTCAAGTG
scaffold340651_27465	scaffold340651	27465	0.589947	0.866667	0.2	0.866667	0.733333	GTCACCTCATCAGTTAAGCTTGTTAGCATGTTAATTTTTGTGAAATAGCCCTAAACCAAGCGGCAACCTCCGGTCTTGAAATTGAAGCCATGCGGAAGTG	C	T	AAAATTCTGCAGTTCTTCAAGGGTGCACTTGAGGCTGGCTCCATGAACACCGGAAGTCACATACACACCACAGCCAAAAAAGCTGTTTTTACAGCAGAAA
scaffold21147_64212	scaffold21147	64212	0.58628	0.7	0.0666667	0.2	0.733333	TCCTCCCAGGGGGACACTGCTGGCTATCACTGCCCTGAATCCTGGGACAGGAGATGCTGCAGCAAACAAGACACAGAGAAGGCATTCGTTACATGAATAT	A	G	TCATGATGTGTGAACAGAACAGGGCAAGATAACGCTCACGTCAACAGGTCATGTACTTTTTGATCTGTAACCTGTTAAAAGAACATTTTTGATGTGCTTT
scaffold134221_22755	scaffold134221	22755	0.583333	0.6	0	0.0666667	0.866667	TGATTAAGTTTCTTCTCACCTTTCCTCCACTACTGTGTGATGTGTGCGGTGAAGACAGCTGTTTTGGCTTTACTTGGGGAGGTGTCATCCTTTTTTTTTT	A	T	AAAACAGTTTATGTTTTTAACTGGCTAAAAGTTTACACTTTGAAATTCCACACTGAACTTTGACGGCTGCAGCTGCCATTTTCTCCACTTCTGAATCTCA
scaffold10612_33219	scaffold10612	33219	0.582744	0.933333	0.3	0.4	0.8	CAAGGAAGTGGGCTACGGATGACCACAAGTTGCAGTCATCGAGTAGAGTTGTGAAGGCAATTCTAAACGCCTCCTGTCTCTTCATAAACTGTTTCATCTG	G	T	GCAGCATGGGCCCATTTCATACTCTGAGCTGCACGGTAGATGTGGAAGAAGAGAGATGTTATTGGCGTCTCAGAAATAACAAATACTTGCAAATAGTTGC
scaffold258858_8401	scaffold258858	8401	0.582744	0.933333	0.3	0.7	0.866667	AGCTTGTAAAGATGTTTGCGTTTAATGATAATAATTGAAGCTTTTTTATTGTTGTATGTGATTAAGAATATTAACTTTTTGATTTTTTAACCTCTACAGA	G	A	ATAAACAAACATACAGAGCAGAGCCGATATCATGAATCTAAAGTGTGTTAGCATCAGGAGCAAGTTTCCTCTTTCTTCTCTTTTGTTGCATATTGTCTCT
scaffold150388_10869	scaffold150388	10869	0.579365	0.6	0	0.0666667	0.4	TTTATACATTTATAAAATCACTTTTACCCTTTTGTTAACAAATTGGACAGACTATTTTATTATTGAAGTTTAGAGTTGATCATTTCAAAATCGATTTTTT	C	T	CCCCCACTCATATATACTTACTCCATGATCTTCAGAAGATAAGTCCTGATAATTCACTTTTTTAAATTTGAAAGATTACTGTGCCTCGATTGAAAAGTTA
scaffold342071_6881	scaffold342071	6881	0.570042	0.9	0.266667	0.6	0.733333	GCCAAAACAATTCCTGAGTATTCAGACTCCAAAACAATGACGGGCACAGTATACCTCAGGTGGTTATGTTATACATGTTTCCCAAAAACGTCTAAAGAGA	T	C	TTCCTGAAGAAGAAAAAACAAGTATTGGAAGTCCTCTTGTGTGATGTGAGCTGCTTCATAAACCACAGACCATCAGCTGTTTGTTCTGCATGTGGTTACT
scaffold342244_12538	scaffold342244	12538	0.570042	0.9	0.266667	0.366667	0.8	TATATACCAACACAGTTCTGGTCAATCTACATCTACTCACAGTGTAGAGACTAACAAGTCCTACCGATGAGGGCCCCAATATCCCAATAACATTATACAT	G	T	TGTTAGTTACTGATCCTACATTTTGCCCCTGCATTAGAAAGGGTGAAATACTTCTAACAACCTTGTGGGATGTTTTCATATTTTTGAAACTAAGGCCCAA
scaffold37369_68960	scaffold37369	68960	0.566574	0.733333	0.1	0.233333	0.533333	AGAAAATGTTGTATAAAGTCATAAGGAGAAGCAAATTATTTCACGTCTTCATTCAGTTTGCATTTCGAAATTTGCATTTTAACTTACCACCATTAGAGAC	C	A	CTGCATTAAGTCAAAGCGAGCCTGAACTGCAGCCCTGCCGGGAGGTCCTGCATTTGGCTGTGCGTCTTCCTGCCTGTCTGGTTGTGGTTGTGCTTCTGGT
scaffold33_458	scaffold33	458	0.565267	0.233333	0.866667	0.933333	0.8	AATGCACAGGCTGAGTAGGNNNNNNNNNNNNNNNNNCAAATCAAAAATGCTGCCTGTGACTGTTCTTCCAAACACAATACAACACACACTACAGCATGTG	G	A	AGGATTAGACACATCAATTAAAAAAAAGCAAATTTTGACATCCGGCTTTGTTTTGTCCACAAGCTAAAGTCAAAGAACCCAAAAAATGTACAAATATACA
scaffold141540_13786	scaffold141540	13786	0.563107	0.733333	0.1	0.133333	0.9	CTAGGGGCATTAAAATGCACAGTATATCTGAGTCATTATCCAAACATGCAGAAAACTCCACTTTAATTTATTAATGAAGGGATGGGCAACTAGATTGTTG	C	T	CACATCCTGGTGTTCTTTTAAAAAAATGTTTAAAGGTCACATATTGTAACACTAATATGTGTCCATATCCTGTCTACAAACCCCCTCCCCAATTATGAGA
scaffold151440_22923	scaffold151440	22923	0.561844	0.766667	0.133333	0.0666667	0.4	GTCTGATCTATATCGCTCATATTTCTGAAAACTTGTTTATGTTGAACCATCTCCATCGTAAGGATGCACAATCAGTTTTTAATGTTGACCAAAGACCATC	G	A	TTGACTTATTGATGCTAGATAGTTTGCTTATGTAAATCCAGAACCCTGACTTTCATGTTAACTCCTGAGAAACACGCCATTGAACTGGGATTGAAGGCTA
scaffold20340_27913	scaffold20340	27913	0.561844	0.766667	0.133333	0.5	0.366667	GCTGTAAACAGAAAGTCACTGTATTGGATGTAAATGGTTCATGTGCAGATGTCAGAGCCATTTCAATCTGTTTTATTAGAGCTACTTCTGAAAGAGGAAA	G	C	TTTCTACATACTGGCAGCTCACCTGCANNNNNNNNNNNNNNNNNNNNNNNNNNNNNNNNNNNNNNNNNNNNNNNNNNNNNNNNNNNNNNNNNNACCACCA
scaffold263144_16743	scaffold263144	16743	0.561844	0.233333	0.866667	0.533333	0.366667	ATCTGTTCTAGGTGAATGAAGCGGATTTTCCGTTATCCTTTAATGGTCGGACTTGCTGTGTCGTAGGCCAGCCTCTCTGCCTAGTTCAATTGCAAGACTT	A	G	CCGTAGCACACACAAGGCATGAAACGTTGACTGCTCCTTCAGATTCCCTTTTCTAACGCGAACATGAAAGACATTTTCTAGCCCTGCCTGTCAAAGGGGT
scaffold13346_31113	scaffold13346	31113	0.561515	0.966667	0.366667	0.2	0.633333	GCTCCTGTTAGTTGAAATAAAAACCTACCTCGCTCTCTCCTGGCTTCTCAAAAGTTTCTTGAAGTCCTGGTGCAGTTTCGGGTCGATGTGAATTAAAACA	C	A	TCCAAACTGAGACCGTCTCCTCCGCCGCTCTGCTGGTTAGNNNNNNNNNNNNNNNNNNNNNNNNNNNNNNNNNNNNNNNNNNNNNNNNNNNNNNNNNNNN
scaffold21741_15725	scaffold21741	15725	0.561515	0.966667	0.366667	0.733333	0.533333	TTGGAGTGACGATACTATATCTGCCGCTGATGGTTCATGAAAACCATGTAACAACCTCATACTCACTCCGGTATTTGGGAGTACCCAGAGTTACAAAAAA	T	G	CTTTTGTTTTTCAAAGCATGCTCTGTAGTGGTGAGGTATATTTTTGATTTATTCTCTTGTCATCTGGTTGATCAATAACGCTCGTTCCTCTAACAAAGGC
scaffold240022_2909	scaffold240022	2909	0.561515	0.966667	0.366667	0.566667	0.866667	AGACCACGGGAGTTTTTGGACGATATACCTCTGACTTGCCTCTCCCTTAATCGGGAAAGGAATCTTGTTTGGGTCTATGGTCAGTTTTAATTTTCGGCTC	A	T	CGTTGACCTGTAATGTGAGGGCTTTACAGAACCAGTCTTGTACCTCCTGAACGGTTTGTAGAGTCATTGGGGCTGTCCACATAATGATCAAATAGTTTGA
scaffold342508_4333	scaffold342508	4333	0.561515	0.366667	0.966667	0.733333	0.633333	GTTGCGCGAGAGTTTTCTTCTACTTGACTTTTTGTTTTGTGATGCAGCTGCAGCAGAGTGGACATGAAGTTTAGTGATGAAGCTGTGTATGAAGCAGTAG	A	T	TGAAGATCCAGAAAATCAGAGTAACATTTATTGCAAATTAGGAGTTTGCCTCGGTCTGATTGAGCATTCAAAGGGAACATTTTTTTAAAAGAATAGAAAT
scaffold124669_1179	scaffold124669	1179	0.561224	0.833333	0.2	0.3	0.7	CCAACAAACATGTTTTCTTGAAGGGGGCACACACAGAGGCTCCATTCATGCAAAGTTGTTTTCTGCGCTTTTACATTTTTCTTTACACAAGAGCACAAAT	T	A	CCTCACACGTCTCTCATGCATCTGCCGAGCCAGTAAATCCTCTATTTATGTAAGATGAATCTTGTTGTGGGTTAAGTCCCCTCAAGAAAAAAGTCAAAAA
scaffold154513_17255	scaffold154513	17255	0.561224	0.8	0.166667	0.3	0.4	AGAAAAAGTGATTGCTTTTAAAAACCCAAAGATCACAAAGGGAAAGTTGGCTCGTTTCAAATATCTGACACATTTTATCTCTCTGTATATATTTGGATAA	C	T	AGAGTTCACATGTGCACAATGTTTTCTCTGAAGCAATTGTGCTGGTGTTTTATTGTGTGGTTGGATCTCATTCAGTTTAACAAATGGGGGGTAAAACAAT
scaffold21891_65772	scaffold21891	65772	0.561224	0.8	0.166667	0.0666667	0.5	TTATTCAGTTGAAAAAACACCATAAAGTAGTCAGAGGAGAATGGAATAGGAAGCACAAATTCCAACGGATGTGTGTGTAGTGAGTGTGTGAGAACTTGTA	T	A	TTCTACTTACAGTGGGATCAGTGTAAATATAAGCACAGCTTTGATAAAGCTTTAGCATAAAATCTAGTGGTAGAAATGTGAAGCTACATTTAGAAAGCAT
scaffold127989_321	scaffold127989	321	0.558421	0.866667	0.233333	0.533333	0.733333	ACTTAAAGGTGGTCGTCAGCAAAAGGGGGGTTTCATATGACAGAGTATTAGGGCCTCCTTAAAGAAAAAAAAGAAAACATTTCGAGATGAAGTTCATTAA	G	T	TCACAGAAATTAAGTCATAAATTTACAAGATCAAATTCGTTTAAAAAATGGGTTCATTGTCGTAAATTTACGACTTTAAACTCGTAAATTTACAGGAATA
scaffold170896_10737	scaffold170896	10737	0.558421	0.233333	0.866667	0.766667	0.333333	CACCCTGATGGTAGAGGCTGCTATGTACAGTGACTATCAGAAGTAACTAATCCCATTCATACGCACTCATACACTGCAGAATAAGCAGTGGGAGCAGCTA	T	A	GGGTTAAGTGTCCTGCCAAAGGACACATCGGACATGTGGCTGCAGGAGCTGGGGATCAAACCCCCCGACTCTACCAACTGAGCCACAGCTGCCCCAATCA
scaffold262402_13267	scaffold262402	13267	0.558421	0.766667	0.133333	0.466667	0.766667	AACAATTACAGCCAACGCTCTAGCACACTGGGCAGAGGCTCGGGCACTCAGGTATGTCTAAAATCTTATCAAATATCACTGTAGCATGTCTCATTGTTAT	T	G	ACTCAGTTTCAAGGCCACTTTAAAAAAATGATATCACATTTCAGATCTCTGAAAAAATGTGCTTTTGACGCTATATTGGTCTGATTCCAGTGGCACAAAA
scaffold14917_28261	scaffold14917	28261	0.557823	0.833333	0.2	0.9	0.933333	AAGACAAACTAAACCAACACTGCTTTACACCCTTAAACTAGACACAGAAGTAACATTTACATTACATTAGCTTTTGATTCTTTAAAGGGATATTTCACCC	G	A	TTGAAACATGAATCTGTAGTTAAATTGGGTCATATATGTCGTAGAAATGTGAAATAAATTTTGAAATTGGTGCCTTCTTGACTGAGAAAAGGCAAAAATA
scaffold16383_13615	scaffold16383	13615	0.557823	0.8	0.166667	0.2	0.833333	NNNNNNNNNNNNNNNNNNNNNNNNNNNNCAGGTATGATGTTTACTTGACAGGTGTGCTGTTTACTTGACAGGTGTGCTGTTTACCTGACAGGTATGATGT	G	T	TACTTGACAGGTGTGATGTTAACCTGACAGGTGTGCTGTTTACTTGACAGGTGTGATGTTTACTTGACAGGTGTGATGTTTACTTGACAGGTGTGTTGTT
scaffold330362_39099	scaffold330362	39099	0.557823	0.8	0.166667	0.466667	0.633333	GCAGCATCTGACACACAAACAGCAGAGGAGTGAGCAGGTCAGAGAGCAGGGAGACATTTGAAATACAAATGTCGTCATTTAGTTTCATTGTGGGTTAAAC	G	A	GGTACATTTTTCTTTCAATTCAGCTGAATTGATTTCCATTGTCAGCATATTTAAAGGTATGCGATACTTATAATCATGACTGTATTGATGATTGTGCGCT
scaffold191198_33883	scaffold191198	33883	0.556172	0.733333	0.1	0.166667	0.833333	ATTTAAAACATGATGAATCTTTTTTTGTGCATTAAATAAAAAATGTGTAATGCATACAAATAGCTTTTGTATTATGTAAACCTAGCTTAATGAAATCGAT	A	T	TTGGAACCAGTTACCTAGCAGTCATACATCACACATTTTGTTGGTCTGATCTATTGGTGGTCTATCCAATTGTGTCAAGAAGCATTTTAGTCTATGCCCA
scaffold338407_44758	scaffold338407	44758	0.554998	0.866667	0.233333	0.5	0.766667	CAATCAGAGAGGACCTCCTCTGCCTTTCTGTAACCCACTTCACCACCCCCACACACACACACACACACACACACACACACACGCACACACAAACACACAC	A	G	CACTAACATCTGGCCTTCGGATGTTGTTCCCTGAGACACATTTTTAGCAGAGAATCTTCTTTAGTCAGAAAACCCAACTCCATTTGATCGCCCCGTCCCC
scaffold1254_19944	scaffold1254	19944	0.554422	0.166667	0.8	0.433333	0.6	TGAAGGGAAAAAGGTTCAACATATTACAGTTGTTCACAGTTGCATAAACAAACTTCCTGAAACTATAGGGCTCTGTTTGCCAAAACTTCACACACACACA	T	C	ACACGCACACACACACACACACACACACACACACACACACACACACACACACACACACACACACACAAAGTNNNNNNNAAGCACGAAACACAAAACCACA
scaffold187223_6091	scaffold187223	6091	0.554422	0.8	0.166667	0.466667	0.733333	GATGAATATCTGTGCAGGCGTTTGGTTTGTTTTCAACATGGCAGATTTCTCACCACCTGGCTGATATAACAGAAGAGACTTCTATGGAGAAGAGCTGTTT	A	T	AACTTCCCATGGCTGTAGCTGCTCTTCTAACCCCCCCAAAAAAGAGGAGGATGTTGGAGGTGACCTGCCCCAAAGTGAAAGAGCATCAAGTACCATCATC
scaffold31169_14896	scaffold31169	14896	0.554422	0.2	0.833333	0.566667	0.7	GACAGCTGCTCTGAATCAAAGAAATAACTCCTATGGCATCCAAAAATTAAAGCCTTAAGAGAAAAATTTGCCAGGCAAATATGTCATCAGCTGTATGCGT	T	A	CATGGCTAAACATATGTGTATTAGTATATATGTTTGTGAAAGTAAAAACAAAAGATATACAAATGTTGGTTTGAGATGACTTACGAACCATAGAGAGTAC
scaffold169463_14430	scaffold169463	14430	0.553889	0.633333	0.0333333	0.166667	0.433333	TATATGGCAAGGTACAGCAGTGTCTGAATGTAGGTAGTGCAAATTTTATAAAGAGTCTGTGCATAGCCTACTTTAAGGTAATTGTTATAATACAGTATAT	C	T	ATTATTATTATTAAAGTGTCCAACAAGAGGCTGTCTCTTTAAAACAGCTGTGCTGAAAAAGCTATATGTTCTTACTTACGTGTGTTTTTGTGTAAGATAA
scaffold12416_2130	scaffold12416	2130	0.551575	0.133333	0.766667	0.466667	0.533333	CACACACTTGGTTGTGCTCTATACACACACTGTTATCGCACATGAACATATTCTGTGGACACTGGGGCTGCGGCTCTGAATTACAAATTCAATATTAATC	C	A	ATGAGAGCTNNNNNNNNTGATCAGATTGAAATAATTAGCCAAAAAAAACTAAATCACGTTTCCTACCAGGCAGAGTGCAGTTGGTGAAAGATATGTCATC
scaffold255989_19478	scaffold255989	19478	0.551575	0.233333	0.866667	0.766667	0.4	GGTCTGAATTACTTGTAATAAAGGACGTGTGCTGGGATTCCACTTTCATTTCCCAACTTGAGTCGCAGGCTGGTGATGGTGTCACTTTCTAAGTTCACCG	G	A	CAACTCAAAATCTCCCTGCATGACACGAGAAACAGACGGGTAACAGAAATATTTAGAATAATTTCAGGATGAAAAATGATCAGAACATCAGACATCAATA
scaffold34918_17856	scaffold34918	17856	0.551575	0.233333	0.866667	0.5	0.433333	AGAAGTGTACAAAATAAAAATATATTATATGCAAGACACATTACAAGGGTGTAATCCAGTGAACTGTGGATGAACCTTGCAAACAGATTTCCATATTCGA	C	T	TCACACACACACACACACACACATTCCTCTGATAAACAAACACACAGCCTGTTTTAATGCACAGGTATGCACAAGCGCACGCACATACAAATACAGCATA
scaffold189942_3261	scaffold189942	3261	0.55102	0.2	0.833333	0.633333	0.733333	CTGCAAGTAGAGCGCCTAACCCCTGAGCTCAACCTGTGCCTTTTGAGGTTATTTTAAAGAATAGAAGATTAAAGACCCTGTTTCCCAAAAGGGTTGTAAA	A	C	ATGTTAAATGTTAACACCAAGCAGAAACTGGTGCATTCATTGAAAGGATGGAAACTTTTTCTTCTTTTAGAGGATGTTGTTTTTTGCTCTAGTATCTGAC
scaffold23499_92526	scaffold23499	92526	0.55102	0.833333	0.2	0.0666667	0.433333	ACAGAGCAGAGCCCATCGACCGCTACAGAAAGGTACTCTAGGCATAGCTTGTAGGCTACTGCTTATGTCAAAAAGACAGGAAAGAGAGAGAGAGAGAGAG	G	A	GAGAGAGAGAGAGAGAGAGAGAGAGAGAGAACTAACCAAATCTAGCTAAAACTTAAATTATGATTTTCCATAAAAGCAACAGCCTCCAACACCACACATT
scaffold35169_3341	scaffold35169	3341	0.55102	0.8	0.166667	0.1	0.9	AAAACTTTGGCACTCTTTGAGTCTGAGCTGGACAACTACCTATTCCAAAATGTAAGCTTCCACCTGGAGCAGCTGTTCATGAGGGTGTTAAAATGTGCCA	A	T	ATTTATAAAAATCAAACCAAATCTGGCACTGGGGGACTTTTCAATGTGTGATCCAATTAAGATAAACACTTGATGTGTTTGCCGGAGAGGACCTGTCACC
scaffold3863_13765	scaffold3863	13765	0.55102	0.833333	0.2	0.166667	0.633333	TCTTTGAGGCTGGGGATCTATTTGTTTGATTGACGTGAGCTTGTGCTCAATCCTAAATCATGAAATATAGCAGTTTGTGGTGGGCCCTATAGGTCAATAT	G	A	TGATGCTGTTTTCTGCCCTCCTGCATCATTTGTGGAGGCTGTCCTCTGGCTTTATGTATTGAAGTCAGGCAAGGTAGTGTAAAGAGCACAAAAGTCCTCT
scaffold341776_34370	scaffold341776	34370	0.55042	0	0.566667	0.133333	0.0666667	CCTTCCCTCCACACTCACAGACTGCCACAAACACACACACACACACACACACACACACACACACACACACACACACACACACACACACACACACACAAAT	A	T	CATGTGTTCAAGNNNNNNNNNNNNNNNAGTTAACTGCCCCAGCAGCTGTAATTTGGTGACTGCTGTCCCTAAAAAAAGGAACTATTTGGCAGCTTCTCTG
scaffold18909_16136	scaffold18909	16136	0.547619	0.8	0.166667	0.1	0.966667	TTGTTTCTGTCGCTGTTTTCTGACTAGAACAACATCTACCCCTTNNNNTTCACATGAATGTGACCGTAAAGGATGGCTTTATATTAAGCCATTAAGTATT	T	A	AATGGTGACTTGCAGGGACCTCTTGCACCAATAAAATGAGCTATTTTGTCCAATACTCCCGCCCACTTTAGTTTTGTGCCAATAGATCAACTCTGATATG
scaffold20332_4512	scaffold20332	4512	0.546218	0.566667	0	0.366667	0.566667	ATATCATCTACACAAAAAATAAAAATGAAACAAAATCAATGTTGACGCCAACTTTGGAAACTCCCAGGCTCTGATAATCCCCCCCAAAAAAATAAAAAAT	A	C	TATTTTGCAGAAATGGGATGGAAAATTATTCAGTTTTTGTGTTTTGTCTTATTTTGAAAATCAAGTTCTAATCACAAAAACTGGCATTTAAGGGGTTACA
scaffold2271_3663	scaffold2271	3663	0.544218	0.8	0.166667	0.1	0.733333	GTATCAGATGACCAGCAGGGCTCCTCTCCGATTGTCTGAAACATAAAAAGAGACATCTGTGCCAGCTCACAGATCGGCCCTCGCTCTGTGTGGACTTTTT	G	T	TTTTTATCTGACAAACAATAGAGGATTTGACGTTAGCTGGTGGTAGCTATCTCTGTATGGTGATGATTAAACCTAGGCAATTCATATCTTAATTACTGGT
scaffold341750_5312	scaffold341750	5312	0.542017	0.566667	0	0.0333333	0.8	AATGCAGGGGCAGTGTAGAGGGGAGCAGGATGGGGGGTCTGGGAACTACTGCCTACAAATAATACAAAAAACAAAGGCCAACAAATATATATTTTTTACA	G	A	TTTTTGATCTGATGACATGATCGAATCTGTGACAAAAAGGTCTTTGGTACATTTTAATATAGTTCGAAGACAGAACCTCCAGTACCAGTAGTTGTGTTAT
scaffold114615_52647	scaffold114615	52647	0.541872	0.933333	0.333333	0.4	0.666667	CTGACTGCTCAAAGCACTTTCGTCACTGCATTTCACTTTCCCCAATTCACACCACATTCTCACACTGATGGCAGAGGCTGCTGTGCATGTAGTGACCAAC	T	C	GTACTATTTACTCTGGAGATGAGGGGGATCCAACCCTCAACCTTCTGATTGAGAGACAACCAATTCTATCACAACTGCAACAGCTGCCCCAACACTACGG
scaffold126407_17277	scaffold126407	17277	0.541872	0.933333	0.333333	0.533333	0.766667	AAGAAAGTGTGAGAGGAATGAACAATAGACATTGTTGTGGACAGAGAATAANNNNNNNNAATTGAAACATGTATTGTAGTGGGTATTCCCTATAAAAACA	A	G	CACAGAAAGCTGCCTCTGGATGTTAATTTCTTTAACTCTCTTGAATATGAAACCTTCCAGTGACGTCTTCCTCTCATCCCTTCTTTTGCTCTCTTTCTGT
scaffold212320_14003	scaffold212320	14003	0.537815	0	0.566667	0.2	0.0666667	TAGTTACAAATATTGAATGTATCACTTACAATCTTAGGCATTGATTACAAAACAACCACGATTCTTCTGGATGGAAGAAGAGTGAAACTTGAGTTGTGGT	A	G	AGTGTTTTAGTTACATAAAATAACCAAGCTAAAAGTGGTTGCAGAATAAAGCCATAACACGTTGGTGTATTTACATACTAATTTTTCTTTAAAACAGGGA
scaffold11050_34324	scaffold11050	34324	0.534632	0.3	0.9	0.866667	0.5	AGCATATGATCAACACTGTTGCTTTTGATCTAACTGAATTAATAGTAAACCTAAACAACAGTCAGTGCCATCTACTACAGACTTACTGTGATGTTCCAGT	G	A	ATCAATCTGCAGTTAACTCAAATCCAGCTCGAAGCTAGAGCATACCAAACCAAGTGGTGTATATCCTAAAGACATTTTTCTTTTAAGGTCAGAAATCCCA
scaffold20869_4089	scaffold20869	4089	0.534632	0.7	0.1	0.366667	0.6	ATCAGAAAGAAACAGTGAACATTTCAGCATGAGGCAAAAAACATGTGCTCATTAATGATCAAATCTCCAGACACGCCGACAGGAGACAGGATGTATGTTA	T	A	CTAATGTTCTGTGAGCTCAACATCAAATAAAGGTAGGCTGTAAACATTTATTGGCTTATTTTCTCCTTGGATATATTCTCTAATGCACGTAATGTTCACT
scaffold12954_13706	scaffold12954	13706	0.527417	0.9	0.3	0.266667	0.766667	ATATCAGGATGTATTCTGTGTGCTTGACCATATCACACGGCTGTATGTCCTTGTGACAGCGCACAGCCTGTGGTCATCCTGGTCACAGTTCGCTTATAGC	A	G	CCTTCTTAATGTGAAATTAATGCAGGTATGTGTTTTTTCAACAGGTTAATGGTTCCCTGTCAATCCCTCGTGTCACATTAAGTGCTTCAGCTAATTAAAA
scaffold2543_31433	scaffold2543	31433	0.527417	0.3	0.9	0.833333	0.6	TACTGGAAAATTCCAATATCAATAATATTAGAGTATAACGTAGAGTTGACGATTGACCATGTTACAAAACTAGAGTCAGATTTCAGAGTAAGTTATTTTT	G	A	TCCCAGCTGTCCGCTTCTCTCACATTCTTCTTCACCGTGTTTTACCTTCCAGATGGAACTGCAGCGTGCTGACGTTGAGTCTAAGATTAGCGGTCACCCT
scaffold15454_39	scaffold15454	39	0.526485	0.966667	0.4	0.133333	0.9	AGATCAGGCTCAGCTCCAGCGCTGACAGGCCGTCAGGT	A	T	AAGGAACAACAAACACAAACATTCAATGCTGTCTGGTGTCACATGGCTGTGACCCTCAACAGGAACATTTCAAACTGAACTTTATTTAGTTCTTGTTCCT
scaffold2287_4142	scaffold2287	4142	0.526485	0.966667	0.4	0.566667	0.933333	CTCCACCCTCCACTTTTCTTGAAATTTACTTAATTTACCAAAAACCAAGATTTTCTTGGTGGGTTGTACGTGCCTCCAACACTCTAACAACATAAAGTGA	A	C	GACATACATAGAGTAACAACACATTAAAACAACACAATATATTACAGTTTTTTGTCAAAGTGTGTTTTTATACCGACTACAACAAAACAGTGTGACAAAA
scaffold339755_12218	scaffold339755	12218	0.526485	0.966667	0.4	0.766667	0.433333	GAAGGGAAGATTTGTATTAGTGGAGAATAGACGACTCTGTCGGGCCAAACCAGCAATGCATTTCAAATAGGCTCTTTGATTTTAAACTTTTATAAGAATT	T	A	AACAATGCAAGGTAAACTAGGAAGCTAACAGTAAGCAGCTGGACACCACTTGTAGTGTGAACAATTCAATACAACGAAACCATTTTCTTATTGGCTTGTT
scaffold108383_14831	scaffold108383	14831	0.52381	0.9	0.3	0.6	0.833333	GCTTAATCTGCATGATCTACCCGGGACTTCAGACCCCGGTCGAAACGCGGACAACATGGGCAACAGGAACTTTTTAGTTCCTTAAAAAAAAGCCCCTGAA	A	C	TATTTAGTTCCGGGGTATGTCGGTCGAAACGCGGCTTTTTTTGCCAACCTTACATACGAGTGTGTTTTTAAACTGACCCGTCTTTGATGGCTCCCTGCAG
scaffold10993_29796	scaffold10993	29796	0.522472	0.966667	0.4	0.533333	0.933333	AATGAATGACTCAAATCTTACTTTTGAAGATCTACATAATTGTGTTTATTATTTCTATGATCAATAGATTTAACACGGTTACTATGTAGGGACTTTTTAA	T	A	TTTTTTTCTTAAAAAGGACTTTAAGTAAGTACCACCAAAAAATGTCCTGTGGATGTTTTTGTATATTGAATGTGAAAACAATGTCTTGTTCAGTCAGTAG
scaffold22713_23006	scaffold22713	23006	0.522472	0.966667	0.4	0.633333	0.833333	CTATACCAGCCATAACTCGTAGGTCTTTTTGTTAAATGAATATTCTGTCTGCTTACAATGGGGTCACATGTTTAATTGCCTCCATCTATCCCTAGCAGAG	A	C	TGATCCTTGTGTTGCTCTATGTAAGCGTAAAACTTTAAACATCTCCTAATTGAGTATGTGAAGAAATGCTTCTTTTCTCCATTTTTTACATTATGTGACC
scaffold330681_17712	scaffold330681	17712	0.522472	0.6	0.0333333	0.433333	0.433333	ACTGTGAGTGTTCCTTTTTCCATCCAGATTCTGCTACCTTTTAATGTGTTGCTGTCCAACCCTCGATCTCTACCTTGTGGATGTGTAAAAAGGTGTTTCA	G	T,C	GGTCAGTTGGTAACCTTCCATTTCCATAACCGGACATGTTCCTAAATAAGTAAAATATGCAAACCCACAGCTTTATTCATAATAAGGACAAGAAACGCCT
scaffold107533_23331	scaffold107533	23331	0.522321	0.533333	0	0	0.5	CAGACATATGCACATTTTCCCAGATAATGAAGATAAAGGTGCTCACAGCGGGTACAAAGACGTCTCTGGGTTTGTCTTGATCAAGAGTGACTACAGACTG	T	C	GCACACACACACACACACACACACACACACACAGAGTGACTTTTATTCCATTTTCACAATCTGCAAAAACAATTGCCTCGTTTGCATGCAGATGCACACA
scaffold13672_13333	scaffold13672	13333	0.522321	0.533333	0	0	0	GCTCAGCACTCTGCGGAGCATGTAAACACCTTTTTTCGAAATATTGCCTTAACCAGAATATGGACCTTAATCGGAATATGGTGTGCATGTAAATGTAGCC	G	A	TTGTTAGTTGAAAGGCAGAGACAGTCAGTTTGGGAGTTTCTAACCTAAAGCCATGCAAACAAGAAAACAAATGAAAATGTCCCAACCTGCTCCTTGTGTT
scaffold216834_91197	scaffold216834	91197	0.522321	0.533333	0	0	0.533333	CCATATATGTCTCTGGGAGTTGCTGAGCTCCCTTGTCTCGTAAGTTCGTCTGGATCATTGGAGTGGCTGGCCTGCTGTGGCTCTGCCTGACTCCAACTGC	A	T	ACAACTATTAATATCAGCCTTACATCTATGATCCTTATAACAACTCAAATGTGAATCTTAGAGCTGCTCGACTTCCACTGCTGTAATTAACATTATCATA
scaffold34_16880	scaffold34	16880	0.522321	0.533333	0	0	0.2	TCACATTACCCTCATTCAAGTCTTTTGCACCACAGTGAGGAGCCATGAAGTGGTGATGCAGCGAGTCAAATCGGCGGGGAACTCTCTTTGGAGAGCAGTC	A	G	TCATCAAAATACCGATATCTGGTAGCAGTGATTCGATAACTGTATCACACATCTCAGGACGACTACAAACTGCCACTTCTTGTTCCCCTCCTAGTCTCCA
scaffold342767_21200	scaffold342767	21200	0.52105	0.733333	0.133333	0.2	0.5	ACTCATGTTTCCGCTGTCATTCTCGAGCTGTCATTTTCTGGGGCTGTCATTGGATAATCAGCTTTCTCATCAGTGGTATTCATCTATCCAATCGCATGGC	A	G	TTCCGCCCTCATTTCCCACCTATAATCGTTCTGCTCCCCTTTTAAATATGATTCTTTCTATGCCTTAGCTCCTTCATGCTGATGTTTCGTGCGCCCCTCC
scaffold192132_12939	scaffold192132	12939	0.520202	0.1	0.7	0.9	0.2	TCTACAAACATGAGAGCTGTGGTCAGTGCACCCCCTGCAGAGAGGGTAAGGAACTGCATAATGGATTTGACACCAGAACTAGGAAGTTATCTATTCCCCC	G	A	CTTTGTCAGTGCCCCTTTCTATCTTCAGTGGGATAGCAAAGTTGATGCTTAAGTTACTGTACACCAATTTAAAGCACAGTTTAGGAAGCTTCTGTAGTGT
scaffold330542_24281	scaffold330542	24281	0.518735	0.766667	0.166667	0.333333	0.633333	CCTCCAATCCACACTCTCATTCCTGTGATCACTTTAATCTAAATGTTAGCAAAATACACAAACACAAGGGCATAATTGTGCCACTGCATGCACAACAAAA	A	G	CGCTTTTCCGCCAAATAAATGAATCATGGATAATTATGAGGTTGCCCTCAGGATGAGAACCATTTTTTGGGGGGGGATAAAGCAGCCTGAGTAATCACAA
scaffold11092_24957	scaffold11092	24957	0.517502	0.733333	0.133333	0.4	0.4	AAACTAGAATACCTTTGTATGCAGATCAGTGTGCAAGCATCCTTCACCTGCCTCTATCTGTATCTCATCATAATAAAACTAAATAAATACTAAGTAAATA	A	C	AAACAATACTACCTCCAATACAAGCCCTGCTGAGGGAGTCAAACTTACAGTAACTGTGGGAAAATCATTTTTTTTTCTTCAGACTTTAACAGACAACAAA
scaffold17581_33155	scaffold17581	33155	0.516807	0.2	0.8	0.7	0.466667	TAGCTTCACTCTCTAGGATGGTGGAGGTGGGGTTCAAAGGGCAGGGTCTCAGGCTTCGAACAAGGACGCAAGCCTGAATTGGGGCCAGAGCGGGGGTGGA	C	A	ATTTTAGGGGCAGGTTATCAAACAGGTCTGTAACAGACGATAGTCCAAAGGTTTGAAATGGAACTGAAGGTGTGATTCACACAGGGAGTCAGCTTGTATG
scaffold1988_1048	scaffold1988	1048	0.516595	0.9	0.3	0.133333	0.866667	TATATCAATATATTTTCAAACAAGATATAGGGTAAGACAATATTGTTAATATCGATATAGCTTATGTTGCATTAAAATAACATTATACGCATCTTCTGTA	A	G	AGCTGCCAGTTCACCTATTTCTCATCTCACTGTCTCTTCACCCTGCTCCTCCTCTCTCTCTGAACCGAACTCAAAAAACGAATGGATAACAAAACATGTT
scaffold107314_10985	scaffold107314	10985	0.515222	0.766667	0.166667	0.6	0.333333	GATCACTTTCCTTGCTGGAGGCCTTGGGTTACCTGCGAGTGCGCGCCAACTTTCAAACAAAGAGAAGCGTGCTTTAAAGCGTGAGGGAGGGGGTATCTCC	A	G	GATGGAGAACAGAGGAGTTGTGTCCTCTGATGCTGAGAGCATTTGAAGAGAAAGAACAATGAGATACATCTCCTTTTATTCACCCTAAACTTCACACCTA
scaffold111693_35899	scaffold111693	35899	0.515222	0.833333	0.233333	0.366667	0.766667	CTGCACCCAATCATTCCCCCAAAAAAGAAAAAATCCTCGCTTCTCGAAAAATCCAGAATCCTAAATGTAAAGTCATTTCAAGACATCCGTTTCAAGCCAA	T	G	TCTCAAGTCCTCAAATTTGCTCGAGTTAAGTCATCTGACTCAAGTCCCCCACCTCTGGTGTTTACAGCCGCTCCTTTAACCACGAGCCACAGCCCCCCCT
scaffold12041_4032	scaffold12041	4032	0.515222	0.166667	0.766667	0.433333	0.4	CACTTAATCTCAGTATATTTAAACACGTCTCCTCATTAAAATAAGAACTATTTGATTACCGAGCTTCAATAATCAGAAGCAGAAGTACTTTAATTATCTC	A	C	AGGGGGAAATTCAGTCGTTNNNNNNNNNNNNNNNNNNNNNNNNNNNNNNNNNNNNNNNNNNNCGAGTTGCTCTCACACACAATATAGCTGTAGAAATATA
scaffold341031_20903	scaffold341031	20903	0.515222	0.833333	0.233333	0.366667	0.633333	ATCTTTGTTCTTTATTAAATGCTTTTAAATCTTCTACAGAAGTAAGATCCTTTTCTGTCCGGATACTAAACCTGTTTTCTTGACTCAGCATATCTGCTCA	G	C	ATCCGTCACTAGTTCACTATTAATGAACATCTCAGGCGTGTGTACCTCCTGGCAGGGAACATATTGCAATCCTTTTTGTAAAAGATAAACAAACTGGGAA
scaffold341412_30456	scaffold341412	30456	0.513955	0.733333	0.133333	0.233333	0.4	CTTCAATGTTGCAATACTAACGTATCTACGTAAATAGCTCTCAAAACGCAGCCAACAGACAAGAGATTACATCATCGTATTAAACCACAAATAATTAGAA	T	A	CAAAGTGAATATTGGACATACAGTACATTTGGCAGGTTATCAGAAACACAGCTCCAAATGTATCCTAATGTTTCTCCATGTGATGGTTGGTTGTGGGATG
scaffold32620_478	scaffold32620	478	0.513393	0.533333	0	0	0.633333	TGCAATCGTTTTTGAAACTGCTCCCAGCTGTCATTGGATGAGAGCAAGCAGTGACCTCCAGTGTTTAGANNNNNNNNNNNNNNNNNNNNNNNNNNACTAG	A	T	ACAAAAAATGAAATTGGTGTCAATGGCTCATGTGTTTATCGGCACCAAGTGTATGGGCAACCTGACTGCCGGGCTGGTGCTGTGTAGCTGTTTGTCAGGA
scaffold340773_94	scaffold340773	94	0.513393	0.533333	0	0	0.266667	CGCGGACCTGTTGAAAATGTCATTGAAAAAAAGTCTGAAATTTTCATTAAAATAAAGTTTGAAATTTACATGAAAAAAAAGTCTGAAATTTTT	T	A	TGAAAAAACGATGACCGCGGACCATTCGAAAATGTCTTGAAAAAACGATGACCACGAACCTGTCGAAAATGTCATAACAAAACGATGACCGCGGACCTGT
scaffold342669_23605	scaffold342669	23605	0.513305	0.2	0.8	0.8	0.566667	TAGACCTTTCATAGACTAAACGTCTATGGGCAAAAGCAGCCTCGATACTTGTTTTCAAAAGAGCTTGAAGTTTGTCTTTCATTTTACATTTCTCATATGG	C	T	ATTTGTTTGATCTATGACGTCTCTGAATGTCNNNNNNNNNNNNNNNNNNNNNNNNNNNNNNNNNNNNNNNNNNCAGTTCATGATAAATGCCTGCTTAGGT
scaffold24036_5422	scaffold24036	5422	0.51171	0.833333	0.233333	0.3	0.7	CTGACAGCTCAACACCCTGAGACCATTTTAACTGACCGTAGTAAGGATATCAGAACGTTCGACAACATGTTAAAAACTAACACAATCTCTATTATTTTAT	T	C	GTTCCATAGTATAGAACAGTACAATGGTTTAAAAAAAACATACAAATCTTCCGTTAAGTTTTAACCCAAGGCTGCTGGGATCTAAATTGCACAAATACAT
scaffold31989_12713	scaffold31989	12713	0.51171	0.233333	0.833333	0.366667	0.2	GTAGTTTCAGGTCATCACTGGACTTGACCTCTTAGCTTTTGCAGCTCAGGTGAGGAAATAACAAAACAAACATCTCATGAGTTAATGACGATGAATTTAG	C	G	AGAAGTGAAAGAACATTTCGGGGTGCAAATGTGAGGGAAAAGGCTGAATTAGTTGGCCTCATTTGGAGGAATGTTTGGAATGGGACAGCTGCGTCGACGC
scaffold341269_5258	scaffold341269	5258	0.51171	0.766667	0.166667	0.433333	0.566667	ACCAGTCACAGAAGCCTCACTTTATCAAAGGTCACACTCACAAGACTCACGGATGCCTCTTGTAGAAGGAGGTAGGCGCCGCTGTCAAAGCTGTCCGGTA	G	A	GGGGTGATANNNNNNNNNNNNNNNNNNNNNNNNNNNNNNNNNNNNNNNNNNNNNNNTAATTCGGCCACTGATGGCAACACTCAAGTTGTCTACTTTAGAG
scaffold35532_8216	scaffold35532	8216	0.51171	0.166667	0.766667	0.8	0.633333	TTATTATTAGTTGTTCAACACGTTTTAACATGATCTTGCAGACTACACATAAAGTCCGGCCCACCATTAAAGATTGTTAAGATCTTAGCCCACACATGCT	G	C	GCATGCTCTGCTGCCCGCTGTGCTCCCCCCCACACAATAAAAGATCAGGTCGCAAAAATTGAAGACATTAACAATTTGCAACTTGACGGCCCTTCCAAGC
scaffold140586_14582	scaffold140586	14582	0.510407	0.866667	0.266667	0.6	0.566667	GCTCATTTTTAGTCTTTTTCTTCTGATTTCAACTTATTTTCTCTCATTACCCTGTGATACACAGTCAGTTTCAGGTTATCTTCTTGTAATCTTGACATAT	A	T	TTTCTTGCTGTTTCAAGATAACCACCCTGATAATAATGAGTNNNNNNNNNNNNNNNNNNNNNNNNNNNNNNNNNNNNNNNNNNNNNNNNNNATAGGTCAG
scaffold24741_10294	scaffold24741	10294	0.510407	0.266667	0.866667	0.766667	0.533333	AGATGTGAGAATAAATACAATGGGAAAATATCCAAAGAAAGAAGCTGAGTTGTGAAGCGTGTCCTCTGTGATCTTCAAGCCCTATTCCCCCCATTTAGCA	A	C	TATTAAAAAACACACCAAATGACTTGACAATGTCTGATAAAAACGTTCTGATATCATAGTGATGTCATAAGGGATTCTTTTGGGATGGAGTTGACAGAAA
scaffold173923_4130	scaffold173923	4130	0.509804	0.8	0.2	0.333333	0.166667	TTGCGTCATCGGAGGCTCCTTTTCAGACAAGAAATACGGAGCTTTCCCGTCTCAGGGGAAAATGAGGGCGGGATGCGGGGCTATTCAAAAATACTACCAG	G	T	TTTCTAATGATACATAGCTTAATGTAAGTTTATGTTCAGCAAGTAAAAAATATTCAGAGACATCCATCCTTTCATACTCAAAAGTCCAGCTTATTACTGC
scaffold341238_10988	scaffold341238	10988	0.509804	0.8	0.2	0.566667	0.833333	CTTTGCACGTGTCTTGTCTCTAGTCCCTCTACATCCTCTGGTTTTTCTCGCACGCACGCAATTTCAGAATCCTGTCACAGACTTGCAGCTTTGCACTGAG	G	A	CGTCCTCTCCACAGTCTTCACAGCTAATAATCCGATCCTGAGGCAGGACTGCTTTGTTGACCCAGAAACTCTTTTCACAACTGGATGAGCTAACAGAGTC
scaffold126904_26262	scaffold126904	26262	0.508197	0.233333	0.833333	0.4	0.566667	CGGCCTGTCAAAAAAGGATTCACTGCAAAATAATCAATACATGCTGCAGCTGTGCTGAGGGATGACCTTTGGGAGAGTTTGGTCTCTCATATCAGAGAGC	G	A	TTCTCTACATCCATCATCAAAACACCAAATGAGGAAATATGTTTAAGACTGGTTATTCCAACAAAACAGTTCTCTGGTCAAATAATACTAACTGATTGGT
scaffold160067_3715	scaffold160067	3715	0.508197	0.833333	0.233333	0.2	0.866667	AGGAAAGAAAGAATGTCCTCTGAGACGCAGACAAGACAACTTAAGGACTAGTGTGACTCATGCAGACACACACACACACACACACACACACACACACACA	T	C	ACAATAGCCCCAATCAGTGTGATCTCTGTCACATAAACCCCCACTGGGTCAACTTCTTTAAAGCAACAATACGTAACTTTTCCACCTTCAAATAATAGGT
scaffold107463_50217	scaffold107463	50217	0.506303	0.8	0.2	0.566667	0.3	CGTCTGTCATTATATCTTTCAGAACAAGTTCGATTTTCTGCGTTATTTCGCATCCATCCCTGTGTGTGTGTGTGTGTGTGTGTGTGTGTGTGTGTGTGTG	C	T	GTGGCTGTCTGTGTCCCTCACTCAAACATACTGCCAGCTGCTGCTCAGGATCGTATGCTTCACGGAAATTGGTGGTGTTCTTTTTAATGTGTGGTTACAG
scaffold38640_87786	scaffold38640	87786	0.506303	0.2	0.8	0.166667	0.533333	TTTTATTTTTTATTTTATTTTATTTCTTTTTCATCTCCCCTTATCCCAACCTTCCTTTCCCATCCAACCCTGGTGCGTCTTGCATTACCCTCCTTCCTCC	T	C	CCCCCTCCTCCTCCTCCTTGTGCACGGTGTGCTGTGCCACACAGCCCCTGGGGATGCCCCTGGACAGCAGGATTCCCCTCAAGGCCCCCCACCCCAACGC
scaffold164901_4382	scaffold164901	4382	0.504899	0.366667	0.933333	0.766667	0.7	GAACATAGAGATAGTGCAGGCCATCACACTATTTCTTGTAAAGTTTTACATTTTATGTCCATGATCAACTAAACTCAATCTTTTCTTATTCAAGATGTTG	G	C	ATGGTGTGCAGCATACCTGACATCCAGGTGTGATCCCAGGCAGAAGGGGGTCCAATGGCCACTGCAAATTATGACCCCCACTTGGGCGATGGCCCATCTG
scaffold342564_44511	scaffold342564	44511	0.504899	0.933333	0.366667	0.633333	0.833333	AAGCTGAATTACATTTAGCTGCTTTAATTTTAGGGTTACACTTTCATGACTAACTGGGAATCCTTTGAGAAAATGTTAATGTGAATAATTTTAATCATTG	G	A	TGTTAAAAGTGAACTGTGTTTTACCTACTGTTACAAATAAACGTGTGCAATAATTNNNNNNNNNNNNNNNNNNNNNNNNNNNNNNNNNNNNNNNNNNNNN
scaffold35121_2921	scaffold35121	2921	0.504899	0.633333	0.0666667	0.133333	0.666667	GGTGTCACAGGTCAGATTGCCGTGGATGATGGGAGGATCACATGAGTGGAGATAACTGCAGCACCGAAGAAAAAACACCAAACACAAACATAAACTACAT	A	G	ACAAAATGATTCAGATTGTTTATAATCAAAGTGCACTCTTTTGAATTTCATTTCATTTGTGAATAGGGGAAACCAACCTGAGAGCAGAGAGGATCTGTGT
scaffold334975_17195	scaffold334975	17195	0.504684	0.166667	0.766667	0.733333	0.566667	CAGCATATGAGAGAGAGAATGTGTGTGTGAGTGTGTTTGTGTGTGTGTGCATGTGCGTGTGTTTGGGTGTGTGTGTGTGTGTGTGTGTGTGTGTGCGTGT	T	G	TGGGTGTGTGTGTGTGTGTGTTTGGGTGGAAAGATTATGTGTGATTCTCAGTGTCATGTGGAAGCAGTGTTGCTTACCGTCCAAACCTCGGTGGCTTTTG
scaffold10936_15086	scaffold10936	15086	0.502801	0.8	0.2	0.2	0.7	CAACAAACACTTTACAGAACGTAATGAAAATGAGGAGCCATTAAGTTGGAATTGCGATCATGATTGCCATCCAACTTTCACAGAGAGTCGCCATCTGTGC	A	C	AAATTTGANNNNNNNNNNNNNNNNNNNNNNNNNNNNNNNNNNNNNNNNNNNNNNNNNNNNNNNNNNNAAAAAAATGATAGTTTGATAGTATTTGATATGC
scaffold3415_11667	scaffold3415	11667	0.502801	0.8	0.2	0.533333	0.666667	ACAGAAAAAAAACAAACATTTTATTTATAGATTTACAACATGTTCACTGCTGCCAGCCTCTCTTTTTATCTCAGGTTTTAACTCACACACACACACACAC	A	T	CTCTGACTTACAGTTAATGAACCAGATAGTAGCCATGGTGACGGAGAAGAAGCCGTCTTCCTCCATGGGCACTTTGACCAGCACAGCGGTGAAGATGAAG
scaffold338144_11196	scaffold338144	11196	0.501171	0.766667	0.166667	0.133333	0.866667	ATGTGTTTCTGCGGGAGTAAAAAAACATTTTTCAAATGGTGCTTGTATGATACGAACAATTGTGACATATCAGCACTTCTTTGACCAATTTAAAAGACGT	G	A	TTTTTTTGGCCATTTTTTCCTTTATTTGATGGGACAGCTAAAGAGAGACAGAAAAATGTTGGATGGAGAGAGTGGGGTATGACATGCTGCAAAGGGCTGA
scaffold24832_16209	scaffold24832	16209	0.501031	0.633333	0.0666667	0.133333	0.8	CCATTTAGCCATGCCCACTTACTATACCCATATGACAAGTTTTACTTTCCTTCTGAGATCATGTGTATGACGTTTGGTGACTCTACGACTATATTAAGCC	T	C	TTCAACAAACTACTTCCTGTTTGTGGCGAACAACGCGTCTGTATGGTGAGATCATTTGACGCAGACATTTGAGCTTGAAAAGGAAGTATGGCCAAGGTCA
scaffold325421_20651	scaffold325421	20651	0.501031	0.933333	0.366667	0.0666667	0.533333	AGCCAAAGAGAATGAGCCTCTGTATTCAACAATCTGACACATCGTGTGTGTGTGTGTGTGTGTGTGTGTGTGTGTGTGTGTGTGTGTGTGTGTGTGCGTG	C	T	GTGTGTGCGTGCGTGCGTGCGTGCGTGCGTGCGTGTGTGTGTGTGTATGCGTGTATGCGTGTGTGTGTGCGTCCTCTCAGTGAACCCTCACACTGAGTTT
scaffold253633_10769	scaffold253633	10769	0.496241	0.9	0.333333	0.466667	0.6	ACATTGTTATCATTAACCTAAGACGTAAATGAAGTAGTGTTTGGATGTTTGATGCAACAGTGATGGTGGTGTCAAAAATCTTTTGTTTTTGTTTTTTGTA	T	G	TCTGACTATTGACTAATCACGTTTGGGTGGGACTCTGTTCTAATCAGAAAAGAGTTTCCCATTTTGCAGCAAAAGAGGTGAAACACATTGGCTGAAATAT
scaffold17360_1280	scaffold17360	1280	0.496047	0.433333	0.966667	0.9	0.933333	TGTGTGTGTGTGTCCTCAGAAGCCCCCCAACACCACCACATTTCATCTCTGTCGTCTAACTGGGCTAATTTCACGGTCTGATGAGCACACAGAGGCGGGC	T	A	GGCAGGCAGACTCACCACTGTNTGCGTGTGACGGCTCTGTAACAGGCGGCGGTACAGTGTGTGTGTGTGTGTGTCCTCAGAAGCCCCCCAACACCACCAC
scaffold332969_17182	scaffold332969	17182	0.496047	0.966667	0.433333	0.866667	0.8	AAAGGAGCAGTAATGTAGTACGTATTTAACCCCTGGGTTGAACAGAAGGTATTTATAAAATGACAAATATATATGAATAAACCACACAGAAAAAAAACAA	T	G	GCCAAAGGACTGAAACCCAACGTCATGTATAATATTTCTCTCCATACTCTGAATATCCTGTTTGTAACTCTATAAATGAACGGTGCTTTATAATAGACTC
scaffold2285_7870	scaffold2285	7870	0.493296	0.633333	0.0666667	0.133333	0.566667	TGTCTCATTGCAAGAGCATCATCCATAACGCCCTCCCTCAGAGTGACTTCAATTACATTAGCAAGTTAAATGCTAGTGTGAGGGGGCATTTAGAGGTAGA	G	A	AAAAAACCCACGGAGGGCTGTTACAAAGGTAAAGCCTGTGACTGATGACATCCAGGTTTAGGAAACAGAGAAGAAAAAGCACATCGGAGCGGGGTAGCCT
scaffold118898_22240	scaffold118898	22240	0.492481	0.9	0.333333	0.433333	0.9	AATACTCTGATAGAAGTCAGCACCAATATGTTGTGTATAGACCATATCCATGTTTCTGAAACCTTCTGATTGAGTACAGAACAGGATGGCTCTGTCCGTA	T	G	GTTCTTGGGTTGGGAACCGGAGGATCGCCAGTTCAACTCCTGGTGCGGACCAGGTAGCTGGAGAGGTGCCAGAGCACTTCCAGAGTACTGCCGGGGTGCC
scaffold137175_11413	scaffold137175	11413	0.492481	0.333333	0.9	0.8	0.466667	TCTGTGTGGTAAGACTTATACAGACCACAAACAAAGGACTGGATGGATTTATTTAAAATTTTGTGGGCCAGTAGACGCTCAGGTTACCCAAATATATGTT	T	C	AAAAACACTGTAAAACTGGATTTTTCACAATATGTCCCCTTTAATGTCTTAGTGGGCACCATTAGCTTTTAATGCTGGAGAAAGCACCTGAATGGTCTTT
scaffold328150_25502	scaffold328150	25502	0.492481	0.9	0.333333	0.233333	0.833333	TTTTTCTCATGATAATCTACAAAAAAACCCTCATCTTTGTGGTTGAGTTAGATTGAGAAATAATCCTTTAGGAACCAGTATAACCCCTCTGACTGTCCAC	G	A	CTCTGGAGTCATGATGTAATATCAAACAGACACCATGCTGATAACCAAACTCCACCAACATCTCTTTAGGATCCTTTCTGTCATTGTGCTTACTCATTTA
C7858093_9483	C7858093	9483	0.491813	0.433333	0.966667	0.9	0.466667	AGAAAACAGGTACAGCAATTTTTGTTAGTTCCCTCACCTCCAATCTCTCATGACATTAATCCTTATTTACAGGTTAGTCTATTTTTTTTTAAATAAAAGT	T	C	GGAAAGCTTTATTGTTGAACGTTGAATCCTGACCTCAGGTCCATCAACAGAGTGTGCACTGCATGCACAGTTAAGAAGACAAGATGAATAGAAACAGGGC
scaffold128586_33878	scaffold128586	33878	0.490476	0	0.5	0.5	0.433333	TTCGCCAGTCAATCACAGGGCTGACATATAGAGACNNNNNNNNNNNNNNNNNNNNNNNNNNNNNNNNNNNNNNNNCTGACGGGAATTCAAACCAGGAACC	C	T	TCTCACTGTAAGGCAGTAGCACTAACAACTGCACCAACGTGCAAGTGCTTCTACAGATATGGTATTATATTTATAGACAACCTGCATTGCCGCTAAAATA
scaffold342585_3337	scaffold342585	3337	0.490476	0.5	0	0	0.833333	AATGAATTGATTAAAGATTAATTCAGAGGGTGGTTTGTGTTACCTAAGTCCTTTTCGTATATGAACTCTGGACAATCAATGAATCATTATTTGTATAGCG	T	C	AAATTCATAACAAGTGTTATCTGGAGACGCGTTACAAAAGAGCATATGGGATAATATGCAGGCAAGATTTCTATTCCTCGTGTTCCTGTTGTCCACACTT
scaffold185780_19427	scaffold185780	19427	0.488722	0.9	0.333333	0.433333	0.9	AGGTCACAGAGTACACCCGGCAAGGTTGATTCCTCTAACTTTGTGACTGACTCAACGTGGGAGTGTTTAGGTAACTGTGTGCGTGTGTGAGTTCATGTGT	A	G	TGTGCTCATGCATGTATGCACATCAGCGTATGAATGTCAGGTGAGGTGTGCTGGTGCAGTCAGAGCCTCTCCATCAGTGCTGACCCCAGCAGCCATCATT
scaffold31712_21507	scaffold31712	21507	0.488722	0.1	0.666667	0.6	0.666667	TGTCCACTTTTGTACACAAGAGTGATGTTGTACTTTTGAAGTCTGAACATCTTCGTTTACACAGTGAGGTTTGTATTTTGGATGTGGACACCACAAACTC	C	T	TAACGAGCCAGAGAGATCAAACTGAGGCAAACAGAGTGGAGCTCAGGCAAAAAGTTGCCGATGGTAGATATAATCCTGTTTTATAAACGTTTTTATTTTC
scaffold3066_516	scaffold3066	516	0.487578	0.966667	0.433333	0.666667	0.966667	TCCATGGAGTTAGGCTTATAGTATTTCACAGCTTGCACATCTGGACACGAGGGTACCTTTGTATTTTCTTCTTATTTGTCCCATAAAGCCGAATCCAAGC	A	C	CTCGTCACTCCGAATGACGAATCGGCTTAATAATGCAATCTTAATATGGAGAAACATACGATTTTCTACACGGAGATCACTCTTTACCTTCGGCTGGAAG
scaffold322517_4379	scaffold322517	4379	0.487578	0.566667	0.0333333	0.0666667	0.333333	TTGAATATCCTATCAGGTGACTCCCAGCCCTTCTTGTAGCTAGCTATTGCATTTGTTCTCTGCTCTGTGAAATGTGAAAAAAATGTGCTTAGTCTCTGTA	T	C	TAGCACATGCTGGTTCATCTCAGAAGAAATAATTTAAGATTTTCCTTAAACCCCAGTGGAGCGTGGTGATCAGGACAATGGGATGAGGTAGTGATGATGA
scaffold328739_20002	scaffold328739	20002	0.487578	0.433333	0.966667	0.466667	0.7	ACATGCAGGATTTACTTTGAGCTAGAAGAAAGCACATCATTGGATAAATGGAGTCGGACTGGAAGCGGACATGAATGCACAAAAAGTACTCGACATTTTG	A	T	TTAGCAACATCCATCAAGTCAGATTTGGTTATTCAGGATAAACTGTTTTGTTTATGTTAGAGCTATATTTATCATAGGCTCCAGCTATGCTAGGACTTAC
scaffold342740_8709	scaffold342740	8709	0.487578	0.566667	0.0333333	0.266667	0.533333	TTACTTGAGGCAGTGGAGGAGGACTGAGAAGGACTTATGACAGTCCTGACATGCATCTTTGACATGTTATTGATAGTAAAAGTTAGCTTTGGGTTTCCTT	C	T	ATTAGGTGTAATCAGACAGTACGTGCTTTTTAGTCATTCTCCAAAGTTGGTCAGATTATGCTTTGATATATGCGATGGTGAGCCACACACTTGAAGCCAC
scaffold12413_7117	scaffold12413	7117	0.485714	0.5	0	0.933333	0.833333	ACAAACTGACAAGACTCCTTCAGATAACCATCGTTTAACAGTGATGGTAAATACATGCCTTTGGACTGACCTTCACATACCATGTATCTAGTATTGAGAG	G	C	TGTAAGACATGAGCACACCTGCAGTACAGAACGTGTTTTAAACTTAAAACTGTTTAACTCTGATGACACAAAATAACTGCAAAGTCATGTCTGAAAAAGT
scaffold15092_4556	scaffold15092	4556	0.485714	0	0.5	0	0	CACATTGGATTTAAGGTCATTATTTCCCGTAAACAAGCTCTCAACACCTCCAACAGCCTTCAACTGCTCAAATTCACTCTCACACACACACNNNNNNNGC	G	A	CGCGCTGGACACTCTCCCTGGGACGTCTGTCAGCAGTGTCTGTGTTCTTCTTGGGATGGTGACAAATGCAGATGAAACAAGCAAAGGAGGGAAATGAGAT
scaffold16456_5439	scaffold16456	5439	0.485714	0	0.5	0.933333	0.0666667	TTGGATTAGCAGTCTACCTTATGGTTTGTCTTGCTCTTAGACAGACTGCAGAGAGAGAAGTCTTTGGCAGTTTTCATTCCAACACTTCTCCCGGGACTTA	A	G	AGAGAGAGAGAGAGGGAATTTTGTTTGAGAGAGATTTTTACCAGGGCTGTCTTGTTCTTTTTCTCTCCAGTAAAAACAGCAGCAAGCTGCCAAGTGCAGT
scaffold341716_7332	scaffold341716	7332	0.484536	0.3	0.866667	0.9	0.6	CAGAGCGGGCAGGACGGAACGGCACCTTGTGTGTGTCTGAGAGTGTGTGTGACAAACGTGTGCTGTTTGTTTACACACCCTGTGTCCTTAGCATCCTCAT	C	A	ACCGTAATGTAGTGTTAAATCAAACACAGAGACAGAGCTGTGTAAGAGGCCAAGTCTGGACTAGTTAGGGAGTCTCTGTTTAATAAGGGCTTAAATGGAC
C7858281_18771	C7858281	18771	0.483343	0.0333333	0.566667	0.6	0.4	GTCCTGTCAGAAGCGAGTGCTGCTTGTTTTGCTCACACTAAAAGTGAAAACACGTTACTGAAGACATTTGACAAACGGCAGTAAGAAAAGCAGGTGTGGT	A	T	AAAAAAACAACGTATTATTTAATAACTCCGTTAAGTTAATAAATTCACAGATCCCAGTGTTGTGAATACTCACCATTGTCATGACACAGGGCCAAACCGA
scaffold216770_1139	scaffold216770	1139	0.483343	0.433333	0.966667	0.933333	0.4	ACCCATCGCGAAACAAGTAACACATTACATCTTTGGATCCTACTGCGGTTTGCCAACAACGCTGACCAAACATGACCGACAACGCTGGCAAAGATACAAC	A	T	TCAAAAACATAAATAAAAAAACAGCCCGGAGATGAAATCATGACAATCCACTTGAGGGATTCAGAATAACAGGTTGGTGATTAAATGAACCGTTTCACCC
scaffold312255_17153	scaffold312255	17153	0.483343	0.966667	0.433333	0.433333	0.9	AACCTACGCAAACCGAACGTGCAGAATGTTCATTTCATTGGGTTTGAAACCGATAGTTGTTAGTATTCCTTTGGGTTATTTTATACATCAAGTAAAAAGT	T	C	GGCCAAAAAAAGTTTAACCCTTTTTTGCAAAACATATTAATTGAAGCTTCTGATGCATGATTTGTGATGGTTCTGTGTTATGCTCCTAACAAACAGGATT
scaffold212319_26932	scaffold212319	26932	0.481203	0.333333	0.9	0.8	0.733333	ATCAGTCAGACACACCTTTTCACTTAAACCCTTAAGAACTGTCTTCTTTGTTTGAAAAAAGCCACTAATACTTTTCAGCCATACATTTAACTTACTTCTT	T	C	ATATGCATTATTTTTACAGAAACTATTATTTCACAAGAGTGCATTCTCTTACCAGAACCACTATCATGCACATACTACCAGTGAAAACAAAATCCTGTAG
scaffold18071_78383	scaffold18071	78383	0.479108	0.566667	0.0333333	0.5	0.6	CAATTTGAAAAAGAAAACAATCTTATTTCAAGTAGCTCAACCAAAAGTGACGAATCATTTATATAAAGNNNNNNNNNNNNNNGTGTAGAGGTGTGAATTT	G	T	AACAGCTTCTTGTAGATGATCAGTGTATCAATGAACATGTGTTATTGGTGAAACTGAACTAAAGTCTGATACTCTGCTTTCCTATAATTAAAGGGACATG
scaffold191289_8855	scaffold191289	8855	0.477172	0.866667	0.3	0.333333	0.7	ACTATGACTTTCAAACATTTAATCTACTCCTGTCCCCATGCTCTTAACACTAACTGAACATTACAGCAGGTGATCTTGTTATTGTTAGCACCACCTGAAG	A	C	CTGAGCATACTCTGTCTAAATTCAAATGAGAAGGCAGCCCTTGTTGAGTCGTCCCTGTGAAATATGACAGAACCTGTGCGGGTTGAAGAGTGGAGACTCA
scaffold223170_27121	scaffold223170	27121	0.477172	0.866667	0.3	0.366667	0.8	ACTGCTGGCAGGTGAGCCCGCTTCTTGTGGTGAACACTTTCCCTCTGTAGTCTTGTCCTTTACCCACAATGCACTTCCTGACATAAACTTTGTGGTAAAA	C	A	AAAACAAAACAGTGAAATAACATGACACATTGATCTCTGTTACATCACACTATAGATGATCATTGAGTCTTACCCTTCTTCTCATAAAGGTCACAATTCA
scaffold313861_17939	scaffold313861	17939	0.477172	0.7	0.133333	0.1	0.5	GAATAAAGCACCGTTTTGACAAAATGATCTTAGCCAAGCAGTCTTAGAAAGTAAATGTGTGTGTGTGTGTGTGTGTATTAGAGAGAAACAGAGAGAGAGA	A	C	AAAGTACATAAAAGCAGAGGGTGAGAGAGAAGAGATGAGAGGTGTGATGGAGGAAAAAAGTGACAGAATTATAGTTAGAGGTAATGACAGAACACCAAAA
scaffold322265_27064	scaffold322265	27064	0.477172	0.7	0.133333	0.266667	0.7	AGTGTGGTTATTTTAAAAGGACAGACTGTCAGGTTGACAAGGCTGTTATAGTGAAAGAGGGAACATCTGAAACATGCATGGTCGAAAGAAAAACTTTTTG	G	T	TTTTTTTATACAGTTATTAAGTAGATGAGTTGACTGGTCAATACAGTAACATGGCCACATCTCAGAAACACACATTGTACATGTTGCATTCATTTAAAAA
scaffold341857_14410	scaffold341857	14410	0.476998	0.833333	0.266667	0.4	0.6	CCAAAAAAAAATAAAAAAAATGAAAACAATGTTGAGACCATTCCTCTGCGAGCTATGTAAGTGCTTTATTATGGTGTGCTGGGAACCGATTTCCTGCAAA	A	C	TACAGCTCCTCCATTATACATGAAAAAGCATGATGTTGTGTATACACACACACGCAGAACAATAACTCAACCCAGGATTTTAATCAACCATTGTTGTTAC
scaffold342529_26099	scaffold342529	26099	0.476998	0.733333	0.166667	0.0666667	0.266667	TGAAAAAACGTTTTTCTAATATTTATAACTCATAGATCATGTTTTTTTCCAGATATTTTATAAACAATTTCATATTATTTTCAATTTGTACGAGTGATTT	G	A	AAGTGGCTTGGTCTTAAAACATCCATTTTATTTGCAGACTTTTTTATACTTACTTCAGAAATGCATTACAGCTATGTTTTTTTTTATTTAACAAAAAATG
scaffold146759_19883	scaffold146759	19883	0.47619	0.5	0	0.1	0.333333	TTTAATTCTGAGAGCAGAAGGGTTTCGTCCATTCCTACCATGATATAGTCTCGGACCATTGCCCTGGTTTTCCTCCCAGTCTGCTAGAGGAGAAAACCTG	G	A	TAAATTAATCATTTCTTATGGGGGGGGGGGGGGGGGCAAAA
scaffold161821_24720	scaffold161821	24720	0.473366	0.733333	0.166667	0.5	0.3	CCTCTGTGTGCTGATGACACTCGGCTACAGTTACGTCAGGCCGCTGAGCAGTGGAGCTTTATTTCATTGTACGCTGACACAGAGGGATGAACGAGATCGG	T	C	CATCGAGTCGAGATTTATGCCTTTTCCGTTCCATCTCGCCACTCCTCCATTCCTCTCTGTCACCAGATTAACTTGTGTTGCCGATAATTCTGCCCTCCTC
scaffold186811_16416	scaffold186811	16416	0.473366	0.833333	0.266667	0.566667	0.633333	TATAAGGGGGAAACATACACAAAATAATCAATTTATTAAAATATGTAGGCTATGTCATTTTAAATTATGGTTGGAGTTTTGTCTACATTTCGCTAGGGGA	C	T	GCTGCAGCACCCTCCGCCCCCCTATTTCCCGCGGCCCTGCCTGTTTATTTTTTTGTAATGATAATCCGGAGTACAGTTTAGTGTTTCCTGTTTTATTTTG
scaffold103756_4524	scaffold103756	4524	0.473304	0.766667	0.2	0.333333	0.6	CAGCATTTAAAAACCTGCTGTGCTCCAAAACACCAGCAAGACAGACCAAGTTAGCAACTATCTGTTACACATAATGAAGCGTTCAGCAGCTACAGAAGCA	C	G	ACATTTAACACTGGAGTCAGAGGAATCGAAAAAAACACAAAACAAAACTCAGGCACGGGGTCACTGGAAGTTTATTGTTCAGGTGGACATCACATCAGTG
scaffold245372_25645	scaffold245372	25645	0.473304	0.8	0.233333	0.133333	0.566667	TGGACGGTACAAAGTGAGTCTACCTGATGTTTGAGTGAATCAGACTGTGTAGCAGCGATTCTAGAGTCTGGTGGGGCCCTAGGCATAAATCAACTGGGAA	T	G	CCCTCCAACCAGCGTTCAACACCATTTTGTCCGCCAGTGTCCTGATGCTAACTCTCCTATAGACAAATTATTCCTCTTCATTTTTCTTTGTGTGCTTTCA
scaffold340566_2096	scaffold340566	2096	0.473304	0.8	0.233333	0.533333	0.5	ATGTTTCATTTAGACCACAAGGGACTGTTTGAAAAGGTGGAAAAGGGGTATAATATGTCCTCTTTAAACTATTTTTGACAATGATAGGTATACTTGGTAG	T	C	TTAACCTAATTATTATAATAAATAGGGCTAGTTTAAACCAATGTCAAACCTACGGAATAACAGATTTATGACTACTGTAAGACAGAGTAAAGCCTTGTTT
scaffold112493_25919	scaffold112493	25919	0.469809	0.866667	0.3	0.5	0.733333	TGCACTTACTGACTTTTGTCCTTTTTTCTAGATCCTTGCTTGTGTTGTACTTACTCTCTGATGTACGTCGCTTTGGATAAAAGCGTCTGCTAAGTGAATT	G	A	TAGAATGACTGGGTTTTCTTGTTGTTTACCTCAACATCCTTGAGACAGATGATAGCAAATTATTACAGCTAAAATATGTTTCCATAGTTCCTCATACAGA
scaffold10595_20905	scaffold10595	20905	0.469697	0.766667	0.2	0.133333	0.7	AAGTATAGCTGCCAGACAGCCCTATGTAAAACTTCATTTATTTTAACCATATGATAATCAAACTTTATTTAAAAAATTCTATAAACTCTCAAATGATTTT	T	C	GTATTTGTTCCTGTCTGTAAGTGCCTCTGACAGCCTGTAGAGGTCAGACTGTCACCGTTTCACACACACACGAGCTGGGAGAGTATGTGGAGACCTTGCC
scaffold12008_41719	scaffold12008	41719	0.468344	0.6	0.0666667	0.133333	0.233333	GGATTAGTTTGCCTTGACTTTTTATTAAACTCCGCCTATTTCTCTCACTCTGCCCTTGTGTGAGCTGAGCATTCTTGGGTCCTTTTCTTCTGTTTTTCGC	C	T	TGCTGTAATAAACAGGGAGACTAGCTAGCCTGTCTCTGTACACACATTACTAAATCTATCAATTTCTCAAAGCTTAAGTTTTTTTCATAGATTTACTTTG
scaffold257096_826	scaffold257096	826	0.468344	0.4	0.933333	0.566667	0.566667	AGTGAGGCATTGTTTGACAGCTAATTTCATCTCCTAGTTTTTATTCCTGGACCAACGTTAACAGAGACTTTTATCTATAAGTGGAGTTTTGCCAGAATGG	T	C	TTTTATGAGTTCCTGTGAACACTTCAGTATTTTTTACAGTGTAAAAACAATGCTCCCTTGTTAACTTGAGAAATTAAGTCAAGCTGACCAAACTGCTATC
scaffold342765_14162	scaffold342765	14162	0.468344	0.6	0.0666667	0.3	0.4	CCAATGAGAATAACGATTATTGCTTTTTCTTGACATTTCTCCGACATTTCAAAGTGTTCTTTAGTGTTGATAGATGGTAATCGTGTTTTTTTCTAAGGCA	G	T	TCTTTGTCATGTAATTATAGAAAGCAGTTTTTGAAGTAACTCTTTTGTTTGGATTGATCAACTTTGGAGCATTTCCAATTATAGCCATGGCACCCTCGTG
scaffold10176_16789	scaffold10176	16789	0.466127	0.7	0.133333	0.0333333	0.6	TGGCAGTCCTGGTTCCCCCACCTTGCCTGGAGGACCCTGGATGTATACAAAGCACATTCAAGGTAATAAATGTTTAAAGATTTAACAAAACAAAAAAAAA	A	G	GTTTTGTTTGAGATATCAATCATTTTTCAGGAGTTAGCTCCAATAATTACTGTATTTAAAAAAGGACACTTTTGTGATGTGTGTGTTAATAAGTTTAAAC
scaffold123349_27962	scaffold123349	27962	0.466102	0.833333	0.266667	0.5	0.733333	GTAGAGACCAAGACATTTAGGGATCGAGACTGAGTCAAGACCATAAATATCACAGAAAAATCATCATCTTGTGTGCAGTGGGCGTAACCGGGGAAAAAAA	G	T	CTCACTACAAATGAGTTGAAGTTATTCATTGATTTAGAAAGAGGCGTGTTCCTTCTAATACATGTCACAGTAATGACGTGAGAAATAGCCTATATGTGGC
scaffold174949_19956	scaffold174949	19956	0.466102	0.733333	0.166667	0.466667	0.833333	TATGTTGCACATCTTGAAATACAATTTTAGCGAAGCATCATGAAATCTGACAGATCTTTTCAAAGTCATGTCGATGTCATAGATGTGACCTCTTATTTCT	G	A	CTGTACGAAGCCCATTAGCTGTGCTCCATTAATCCAATTTGATAACATTTTTTTGTGGCTCTCTTTTGAAGACAGAACATTTGATTATCTGTGTAATTCC
scaffold26254_76667	scaffold26254	76667	0.466102	0.733333	0.166667	0.0333333	0.7	TAATCTATTCACGATGTCAGAAACGTCAGACATGCATCTACAATCAAAGACACATGTTTTAATAAAACATGCAGGTTTTAAAGGAGCGATATGTAACTCT	T	G	ACACCTAGTGTTTGAAAAGGGTACTGCAGTCTAAATTCAAACATTGTAGAGAGCTGTCTCCCCCCGCCCCCTCCTCTCTAGAGTGGATACTAACGCAGGT
scaffold316518_6824	scaffold316518	6824	0.466102	0.833333	0.266667	0.366667	0.666667	GGACCGGGGAGAAGATCCAGGCAGGAGACCTCCTGGAGCCGCTCATTCCAAAGGATGACTGCTGGGTATGCATTATCACTTTGCATTGATTCTAATTTAT	A	G	CTTTCATGTGAACCCTTTANNNNNNNNNNNNNNNNNNNNNNNNNNNNNNNNNNNNNNNNNNNNNNNNNNNNNNNNNNNCCCAAAACTACGCAGGGAACCT
scaffold342741_26317	scaffold342741	26317	0.466102	0.733333	0.166667	0.2	0.933333	TCTTCGTGGATAAATGGAAGATTAAATGGTTTTCTGAGGATTCTCTTCTGCTCTGATTAGAGTTGAGGACAAAGATGACATTGATCTGCCAAGAAGAGAA	A	C	AAGAGGGAAGTTTGGATTTTCTTCTTTCTTTCGAGAGTGCATACAGTAGGAAAAATGTAATTGGAAATGAATGGTTAGCCCAGTTATTCTGCATCAAGTA
scaffold109751_40102	scaffold109751	40102	0.466089	0.766667	0.2	0.3	0.666667	TCTGCTTTAACTTGCTGAGCTTGTCGGTTTCTTCCAACACTAAATGTGTCTTTTTTGTTGGCAGATATAAAGAAATTCAGGATGGCATTGTTTGAAAGTG	A	C	AAAGAGCTGTGGAGCAGTTGTTCAAGCTTTGTTGTGGGAGCTTTCCAAAGAACTCA
scaffold11286_8281	scaffold11286	8281	0.466089	0.8	0.233333	0.466667	0.6	TTTCACCTGTCCTGCTGTTTATCTATCTCTCACTGTGTATGTATAGCCTATATTACTATTTTATATCACTATAATACTCTTCACAGCTCTCTCTCCTCTG	G	C	TCTCTCTCTTTCTTTTCAAGCTTCCCTCTGTTTCTCTAGCAACAACCTACTGATTTCAACAGTGTGTGTTGATCTGTCTCTGCCAAGTGATCATGATAAT
scaffold22979_2313	scaffold22979	2313	0.466089	0.766667	0.2	0.3	0.666667	TATTTTAAAGAGGTATTTTCAGGTATAACATGAACACATTTGTTCCTGATGACATATCAGGACGGTAACTCGGAATTTCCTACTTCCGAGATCAATGGAA	T	C	GCAGCAGTGATGCAGTGTGGAGCATGCTGCTGTGCTCCTGTGAGTCCAAACAATGCCCAAGCTGGAAAATCATTGAAGAAGCTGTAGTATGAAAACCAAA
C7858207_10335	C7858207	10335	0.462482	0.766667	0.2	0.433333	0.633333	GGTGTTCCACTAACATGCTGTGTTGTGTTACTGCCAAAAAGTTTTTAACTCCGATGGCAAACCGATAATGAGGTGAGCTACTTAGACATGAAAATGTCTG	T	C	ATGTTGAAAGTTTTGAATGAACACATAAATAGTCTGAAGCCATGTGGTGTTACATCACAGACAGTTCAAATTTTTTACACGATCATAGCAACCCTGCAGG
scaffold342405_23872	scaffold342405	23872	0.462482	0.766667	0.2	0.266667	0.666667	ACTCACTGCCTATAGACACAGACATAGTGTCTTTTTGCTGTCAGGAATTTCTAAGATGCCAATTCCTTCTGGAAGAAATCTTAGTATCAGTAGAGGAAAC	A	G	GCCGTATATACTGTAAATAGAGCACCCTAGCTTAAGTGAGAGTGGCCTGCGGTGCTGTGCATTCTGGGAGTTGTCTTTCATCTACATGAGCCAAAAAGAA
scaffold342549_19798	scaffold342549	19798	0.462482	0.8	0.233333	0.3	0.8	TTGCATTGCAACGGGATAAAGGAAGCCTAAATATAAACATCATGATGCAGATTTGTAAAAAGTAAACATGCAAGCTTTGGCAGGTGTTGTCAAGAGGAGA	T	A	AAAAAACAACTTCAAATGTTTGTTGAATGGAGGTCGAATTGATCATTTCCGATGCGTTCCAGGTAGTTGGGAAATCTTAACGCTGACTGACCTTCGTGAC
scaffold20029_2952	scaffold20029	2952	0.460227	0.4	0.933333	0.9	0.866667	CATGATTACGACTTCTTCCACAGCCGTATTCCTTGAACATAAAATTCTTGTGAACATGTAAGTGTGTACGTACAAGTGTATCAATTTACAACCGATTCTT	C	T	TTTTTCGCTGAAGATTTCTGCATCTTGGGGGCGGCAGTAGTGAAGTGGTCTGTGTGCACGACCCACGTACGGAAGCTTTAGTCCTCAAAGCGGGCGGCCC
scaffold337445_22484	scaffold337445	22484	0.460227	0.0666667	0.6	0.5	0.933333	CTTTTGTCTAAGGAGATAAAAATGTGAGCACGTGTATCTATGGGTTTTCTACACTTGTGTATATGTGTTTCTATCAACAGGCTCCCCCCCCAAAAAAAAA	C	A	AAAACAACACCCAGCAGGATCTTTATGTGGATCCCAGATGTCATGGCAACAGGATGACAGTAGCCTCAAGCCCACGCAGTAATCGTCACTGATGAGGTAA
scaffold342551_15512	scaffold342551	15512	0.457561	0.533333	0.0333333	0.1	0.433333	ATAAACTTTTTGGTTGTGTTCTCTCAGTTTCCTGTGCTTTGAAGGATTATGACAGGATGACTGGATGACTGGATGACTACATTATGATCAAATTGACGTT	C	A	AGTTTATTTTACGAGTGGGAATTGCGGGATGACTTGTGATAAAAAGTGATACGTGGCCCACAATAATAATATCCATTCCAGATACAGTAATTTTTTGATA
scaffold361_17125	scaffold361	17125	0.454474	0.633333	0.1	0.5	0.933333	CCTGTCTGTCTGTCTGTCTGTCTGCTCGTCTGTCTGTCTGTCTGTCTGTCTGTCTGTCTGTCTGTCTGCCTGTCTGTCTGTCTGTCTGTCTGTCTGTCTC	A	C	CTGCCTGTCTGTCTGTCTGTCTGTCTGTCTGTCTGTCTGTCTGTCTGTCTGTCTGTCTCACTGCCTGTCTGTCTGTCCCTGTCTGCATGTCTTTCTGTCC
scaffold140989_12922	scaffold140989	12922	0.454082	0.466667	0	0	0.166667	AAGTCATCATGCAGCTTCAGACTTTGGGTGAGATACTTAAACATGTAGTGACTCACTAACCATCACAGAAACTCAGACTCCAGGAGCTTCCTTTTAAGAC	C	T	GGGGGGGGGGGGGGGGNNNNNNNNNNNNNNNNNNNNNNNNNNNNNNNNNNNNATACAGAAAGAGTAATGTTACCTGGGACAACTCAAAGGAAGTGGTGAG
scaffold101869_22263	scaffold101869	22263	0.453078	0.966667	0.466667	0.7	0.8	GAATAAATCCTTCACCACTATATATGAAGTGTAATCATCATCCACCCGATGATACCTTAGAACTGTTTTGTGCAGCTTTTTGTATTTATAGATTTCTCGA	C	A	ATTCTGCATCTAATCATTTCCTTTCTCACTTAGAAACATTTAGTAATGAAGCGATCCTTCTTGGTGCTGGGCCTGTCCATCTTTGCCGTGTTTGGCAGTG
scaffold157008_3799	scaffold157008	3799	0.453078	0.966667	0.466667	0.733333	0.966667	GGTACCCCCTTGCGCAGCCTCAACGTTCTCAGGTGTGCACGGTTGCAGGAACTGAAAATAACTTTACTGTATTTTATTGTGAGCGAACAAGTGGACATTT	T	C	TGTCCCTGAGTGACTCAAAAAAACTTAAAAAAGATACCGGAGGGTTTAAAACAGTTATCCAGATTGAATTGAAAGTTTGTGACAGTCGTTCAAATCTGTG
scaffold336838_9278	scaffold336838	9278	0.453078	0.966667	0.466667	0.766667	0.7	GCAACTATTCTACTCATCACATTATTCCCTTCACATCTCACTACCACTTTATAATTCTCAATCTGTTTTACTTGCATTTTACCTACAATAATAGCCTTCA	G	C	TCCCACTACAAAATACAGCAAGGGATGTCCTCTTTTGGAATTTTGGAATTAATTAATTTTTAATTCAACACATTTTTCTTAAGGTCATAGCTCTCCTGAA
scaffold36960_5900	scaffold36960	5900	0.453078	0.466667	0.966667	0.833333	0.6	TAACTCTCTACATGATCAGCATTCTGATTACTTGACGTAAGATTTTAGCATGTTTCTCCTTTCTAACCCTCTGCCCCTCAGCTCTGCATACCTCAAACGT	T	C	GGTGGCAGCCACTNGGATGGGAATAGCTGAGAAATAACTCTCTACATGATCAGCATTCTGATTACTTGACGTAAGATTTTAGCATGTTTCTCCTTTCTAA
scaffold102602_22374	scaffold102602	22374	0.448595	0.966667	0.466667	0.566667	0.966667	CACACACACACACACACACACACACACAAAGAAAACNNNNNNNNNNNNNTAAAGAAAACAGAGCCTTCATATTCTTTAAACAGCTGGGTAAACCACCGTT	G	T	AGAAAATAACTGTTTGAAGTAAATAAGATTAGTGGAGTTACTGCAGTATAATCCTGACTTTAAAAAAGTAGAAATGGAGCTCAGCGTAAGTTCAAGCAGG
scaffold10415_47626	scaffold10415	47626	0.448595	0.466667	0.966667	0.966667	0.633333	TCTGAATTAATTTGGTTAATCTACATGGACAGTAACCAAGAATCGTAACCTAATGTCTCTATACCTACACCTATATACCTACAAGCCTATATGTATATAC	A	C	ACTTAAGACAAAGAAATATTATAGGTCTCCATGTTACTTATGTCAACCCAACATGTACTTTCATCTGCTCTGTTTGTGGATAATACGTGAAGTTTTCAGT
scaffold105418_307	scaffold105418	307	0.448595	0.966667	0.466667	0.566667	0.9	CAAGTGTTCAGCAACCCCATCTTAAATATAATGGAGAAGTGTCTTTTTACTGCTTCTCCTGCTGCCTCTTCATGTCCTACTGTTACCTGTGTGCTGCCAC	G	A	GGGATCAGTAAATGTGATGTATGGCATTTGAGTAAATTGCTTTTTGCGCAGACTACCAGATAGACAGTTCATGTCTTTCAGCTTCTCATTGAGGACAGTG
scaffold114377_12510	scaffold114377	12510	0.448595	0.966667	0.466667	0.766667	0.9	ACAACCTATTTGATAACCTGTTAGCGTCCATTAGTTAACAGCTAATGTTGGCATACAACCTAGCTAACGTTACAGTTGGATACTTGTGCACAAAAAAAAG	A	G	AAAGGCCTTTATCTTCTGCTTGTAGGCTTATGTTAGCTAGGAATTAAAGCTTCCCATGGCAAGCGTCATTTTTAAGGAAAGCCTACCAAGTTAGCATGTT
scaffold140669_26221	scaffold140669	26221	0.448595	0.533333	0.0333333	0	0.666667	TTTTGAAAAAACGAATGTTATCGCTGACTCGAAGTAGTATTCTCACACTAACTTCACCGACCTCCGAAGCCTTTCCTAGTACAGTATTTTGTTTGCTCCC	A	G	TTTCATATATGTGTAGGCTATCTCAACCAGTTTTACAACAAGAATTAGGTATTTAGCACTTTTGTTTGGAAAAGGAGAATAATTTCAGGGCAAAATCGCT
scaffold342435_16175	scaffold342435	16175	0.448595	0.966667	0.466667	0.4	0.9	TTATAAAAAATGTTATCTCCGTCAAACTTTTAAATCAAAGACAGATTGCCTAAGTTGCAGAAATACATTTGTGCCTGCTTATCTGTTAAATTTAGACATT	T	G	TGCAGGAGTTTGCTTTCTACTTTTGGTTATGGATGACTTCGAAGTGGTATCGATACAGGAATCAAAATAGTTTGATTCTATATCAAGGATTAAGATTCTA
scaffold342751_9637	scaffold342751	9637	0.448595	0.533333	0.0333333	0.0666667	0.433333	TTGTGCATATGTGTGATTCTGGCCTATGTGTGTGAGAAGCACTAACAGAGTGTAAACCAAATTTCCCCTCAGAATAAATAAAGTATATCAAAATAAAAAT	C	A	CAAAAATCCAAAATTGACCAGCTGAAGCTCTAAATGTGCAGTTAAGTTTGCAGGCCTGAAGTGTTGTAGTGCAGTACCACATTTAGTATAGTTCCTGTGC
scaffold334728_15743	scaffold334728	15743	0.446625	0.366667	0.9	0.566667	0.666667	TGACAACAAAAAACCCTGCAGCCATGCACACACAAGAGCAAGCAGAGTCCCTCTCCTTCCACCCACCCATACAGTCCTACACACACACACACACACACAC	C	A	CTGACTCCACGTTGACCCGCAGCCACACAGATCTGTACATAAGCCATCTCAGCCTTTGTGTGGCACAGTAACAACATATGACAGAACCCAGATGGCATCC
scaffold14790_17321	scaffold14790	17321	0.444112	0.533333	0.0333333	0.133333	0.566667	ATCCAGAATATATGCAATAGAAAATATAAGAACAGGCTGATAAGGCAGCGTGCTCTTTATCATGTCATCGGTCACCAACCCTGTGGCAGCAGTCTCATCA	T	G	GCGTTTATTAAAACAACATAGAAACAAAAGATCTTGTTCCTGATGATCGTATTAGCTTAAGTAGGTCATTCAGAGGCCTTCATATTCATTTTAGTATGTT
scaffold23953_14094	scaffold23953	14094	0.444112	0.966667	0.466667	0.5	0.933333	GTTTTCAATTAATGCATCTAGCAGATGTACACAGGACAATACTACAAGGAGTACAGTTTGTGCGAAAAATAATGTGCTAATTTAAACTTCATTTTAACGT	T	A	TGCTGTGCTGAGTAATCGCAGTCGCGTTTTTTCCCCACAGAGCATCACTTAAGAACCAATTTAAGATTTCAGCTTCAAACATGAACTAAACGACTTCTGC
scaffold342154_12713	scaffold342154	12713	0.438776	0.9	0.366667	0.533333	0.6	CATTAGACAAGTGCATCTACCCTGAATGCCAGAATTTGAAGAACAGCTTGGCCTTTTAAATTCCTTAAGGAGGAGGTCAGTGTCCCCAGGTTCTCAATAT	A	G	ATTGTGGCTTTGTTGACTCAAACATGTTTGGCTGGACAGGTGCAATAGAGCAACCAGATGAACCCTCCATCAAGAGATCCTAGCAGGTTTTAACAGTTGG
scaffold104356_18099	scaffold104356	18099	0.43654	0.933333	0.433333	0.433333	0.9	TGAGGGCCAGATGCACGACCATTCAAAAATATTACCAGGTTTCTAATGATACAAAGCTTAATGCAAATGGGTGAAGTATCCCTTTAAGATGGCTCTAATA	C	G	TATAATAATAAGCCAGGGAGATGGCATGGCAGAAAAATACCGACAGACTAACTGTGCGTGTTCTGCTAGTATTACATGTTTCATGTAACATGTGCATTTC
scaffold142456_17126	scaffold142456	17126	0.432331	0.3	0.833333	0.733333	0.566667	TGATGCCATGGGCCGATGCATTTTGAACATCCAACAATCCAACAGTTGTATATCTTGTGAAGACTGTTTTATTTCCAGCCTGAAATAATGCTCAGGGTCC	T	G	TGTAGCGAAAGTATAACCCTTATCAATGCGGGATACAGTATCCTTCTCATCTTACCCTCTAGGGGACAGTGTTGATCTGCGAGTTGTCCCTCCTTCAGCT
scaffold341727_15831	scaffold341727	15831	0.432331	0.833333	0.3	0.4	0.7	AGGTGAGATTGGCTTTGTTGAATTATAAAGTAAGTTATTTTGATCCTGAATATATCAGGAGTCATATTTCACATTTTGCATATCTTACAGTATATACAGT	T	G	TTACTTGTTTTTAAGTGTGTAACTTGAGTTGGAAACATATTGTAGTTTATGTGTTTGTGTCTTCATATTTTGCTCGTCTCTCCCACAGAGGTGTGCGAGG
scaffold342546_16792	scaffold342546	16792	0.432331	0.3	0.833333	0.766667	0.533333	CTCAGGCAGGGGCAGGTTCTTCATCAGGTCATCATATCTGCAAACACACACACAGTTTTGCATCTCTTGAACTTCATTTATCATGAGCATGTTTAGGCAA	A	T	TAGAGGTTTGTGTTTGCATTTTGAAGCTTGAGGAGGAAAAAGAGGTCTGTGTGCAAACCTTGAGGGCATGAGGGCCATGAACTCTTCTCCAGAAGGCCAG
scaffold143252_8654	scaffold143252	8654	0.432271	0.933333	0.433333	0.4	0.766667	TGGATTATCAGGCAAATTAATTAAAGATTAAGATTTTAACGATAAACCAAACAGCTTTTCCCAGGTATCATATTAGGTTGTGCTGATTTTTAGGTGGATC	T	A	TAATCTCTCATTTGTATGTGAAAATAGGTTGAATTGTCAACATTAAGCTCCAAATAACAGTAAGGACTGCTACCTACAATTTCCTTCTCTATGAATTAAT
scaffold177492_16396	scaffold177492	16396	0.42381	0.5	0.966667	0.933333	0.166667	TCAAACTTAAGTTAGTCAAATATAGTTGGACGAGTTAAGAAATGTACTCGTAACCCCTTGATACTCACAGAAGTTTGTATTTATGACACTATTTTGAGAT	G	T	TCATATCTATAGATATATTATTCCTATCAATTATTATTAAGGAAGAAATCTGCACCAAGACATACTGCACACCACCACATGAGAAAACATACATATCTTC
scaffold126985_18762	scaffold126985	18762	0.423734	0.566667	0.0666667	0.0333333	0.933333	CACCTCAAAGATGAACATTTTAATAAGTATTTTGTAGATTGAAAAGGGTGTGCCCGTGGCNNNNNNNNNNNNNNNNNNNNTGGGTGGCAAACATCAACGT	G	A	ATTTCTCGCCATAAAAATCTGAGCAGTCATAACGCTAGATGATCACATGAACTAACTTTCATGTGCACTTTGGTCACTGAGGCCACCTCTTCCTTTATAA
scaffold342667_1678	scaffold342667	1678	0.421651	0.233333	0.766667	0.366667	0.533333	TAATGTATTTCTCAGAGACCCTGCTAAGCTTGTACGATGATCTACAGTTGAAATGCTTCCTTTTTACTTTCAAGCTAGATATTTACCCAACAAGATATAC	C	G	ATTTTTAAATGATTTAGGGAAAATACCAAACATTCTCTGGATTCTTCCCTCATCAATGTTAATATTTTCTGGCAGTTTTCTGTCTTCTTTGGCATTGAAA
scaffold342691_11016	scaffold342691	11016	0.421053	0.3	0.833333	0.466667	0.3	AACACCCTCCCATGCTTGAGTGCCAAACAAAATCAACATTATATAGCTAACCAGGCACACCCTCTCTGCAACGGAGGTACTGTGTTCAATGTGAGTCTCC	T	C	GATTCAGAAAAAAGTCATCAACAGTAAGAGCTGGCTTACATTCTCCACAGGCCATTATAATAAAAGAAAGTGCAAAACTTCAAATTCTTGGAAAAACATG
scaffold1308_102	scaffold1308	102	0.419048	0.966667	0.5	0.7	0.833333	ACAATGCCTTTCTACTTGCTGAAAACATCAACAATCACACAATCCAACAATAAATCTCTGCAAGACACAAGCTCAAAATGAAAGGGATTGTGGGTAACGC	A	G	ACACAGTTCCTCAGTCAACAAAACAAAGTACAGTGCAGCCTTGACAGAGGTTCAAACTCACACACTGCATCTGCCTCCTGTGTTCTTCAACAGTTGATGG
scaffold124199_41948	scaffold124199	41948	0.414286	0.966667	0.5	0.966667	0.933333	NNNNNNNNNNNNNNNNNNNNNNNNNNNNNNNNNNNNNNNNNNNNNNNNNNTTCATTTGACTGTTTAAATTCATGTTATTATGAACTGGCTGTCTTTTAAC	G	A	GGTTATGTTTACAGCCAGTGTTTTTGACAAGCATTCGATTACGGTCACAAATCTGGGCCAAATGGCATTGCACTGATCAAGACATCCCGTTTTTTTTTAA
scaffold242884_5662	scaffold242884	5662	0.414286	0.966667	0.5	0.566667	0.8	ACCGTATAGAGTTAGTAAAGTTAACTATGGTATGTTATGGCAGTTGTTTGATGTATCAATGCTGTCACAGTCAGAAATGAAAATAAGTCACCATGCCAGG	G	A	CTGCTTTATGTCATTTAGTTTTTTTTGGTTTTAATTTCAGATATGGGGGGCGCGCTGGTGGCGCAGTGGTTAGCGCGCGCATCCCATGTATGGAGGCTAT
scaffold110080_2786	scaffold110080	2786	0.414236	0.766667	0.233333	0.733333	0.6	TAAAAAAATAAAAAATTTCGCTCATCCCTTTTTGACAATGACAAAGAAGTGTATTTCAATTTTAAATTTTATATTTAAAAACGAAAATCAAATAACCACT	T	C	GTTTTTTGTTATTTTATTACCGAATGACCAAGCGATACACTGACCTGGATCGATAAACAAAGACGAAGCTGTCGACATGTCTATCATTAAACTGCAGTTT
scaffold337308_9578	scaffold337308	9578	0.412972	0.9	0.4	0.566667	0.666667	NNNNNNNNNNNNNNNNNNNNNNNNNNNNNNNNNNNNNNNNNNNNNNGGCGGGTTGGTTGAGAACATAACTTTTAGTAATTTATTTACAACAAATCTCCCT	A	G	AGGGGACAATAAAGTGTATCGTATCTTATCTTATCTTATCTTATCTTATCTTAATTGGATGTTTTCTCGGCTTCTCTTTCTCACAAGGCGTACAAGAAGC
scaffold342350_20206	scaffold342350	20206	0.412972	0.6	0.1	0.2	0.433333	TCACAGTGAAGTGCTGAAGGTCCAAATATTCATTTGTTGGGGGTTTGTGTTCATGTCACTATTCATTCCCAAAAGTACACTCCCACTGCTGTTTTTTTTT	C	T	CCCCCAACACTGCATCATTCTGAGTCAGAGCAGTAGTTAAACATGTTAGAGATTTATTTTGAAAAGCAATTAAAAATGTTGAACATTCATGTGTTGCATG
scaffold114470_23317	scaffold114470	23317	0.412088	0.433333	0	0.0666667	0.533333	TTCCACATCATTGTCCTCATAACTTCCCATTGTTTCACTGTCTGTCATTTGTCTAATTGTGGCGGCAGTAGCTCAGTCTGTAGGGACTTGAGTTGGGAAC	T	C	GGAAGGTCGCCGGCTCNNNNNNNNNNNNNNNNNNNNNNAAGTCCCGGTGTGGACCAAATCTGGAAATTGTTCTGGTAGCTGGAGAGGTGGCTGGTTCAAG
scaffold130825_3237	scaffold130825	3237	0.412088	0.433333	0	0.1	0.733333	GCACGCGCTCAGCGCTCACACACACACTCACCCACACACATTTAAAGCACACACATTTGTAATTAGATACACGGAACACGAACGTTTGGATGCTTTTTTT	A	T	AAATTGTTTTTAGTCTTTGTAATGATATTACCGGTACATAAAGAAATACATCATCTTAGTCTCGGGTATTGATCAGAGTTGTGCGATTATAGTTTGCGGT
scaffold13937_8320	scaffold13937	8320	0.408867	0.9	0.4	0.2	0.733333	ATAAATCTATTAAACATCTTCAGTTGAAAATCTATTAAGTATCTTTGCAACTGGTGATTGTAAACCCTTGTAAAATGAGTTTAATGTAATGTATTAAAGC	G	A	TAGTTGAAGAAAGTTTATGGTTGATATATTCCTCTATGTATACTCTTGCAATACATACATTACATATAGTGTATTTTTTATAAAAGCACACTTTTATAAT
scaffold259531_23643	scaffold259531	23643	0.404762	0.9	0.4	0.7	0.733333	CTCTGCGCCATTCAGATTGAAGGCGAAACGCCAGAGCAACGTAAAGATCGTGCTTTGAAACGGCGGTCTGAATCCGGCTTTAGTCCGCTGTTGCATTAAC	C	T	GTTTTTAATTACATTAAGAAACTAAAGCTCAGTCACACTTTAAATTAAGGTCACAATATTCAGCATTAACAAGTGGCTTGTTAGCATGCTAATTGCTAAT
scaffold338672_21981	scaffold338672	21981	0.402549	0.866667	0.366667	0.8	0.733333	AATAAACACCAAAACAAACATTTGGTTTCTGTTAATAATATTATAAAGAGTTCAGTCTAGACTTGCTCTACATGAGAAGAGCCCTCAGGTAGCTTCTGAT	A	T	TGATTTGTGTAAACAGAACTGACTTGACTTGACTAGATGTAAAGCCCCTGATACTGAGCTCAAAAAACAAAATCCAAAGATTAGAGAAAGTCTGTCAGAT
scaffold251431_8438	scaffold251431	8438	0.400657	0.1	0.6	0.866667	0.6	CAAAATATCAGATATTCCCCATATTTTTGCCTCCTACAGATCTTGTCGTGTACCCACATCTTCCCTCGCTCACTGTCTGAGCATAAGGGCAATCATCCAC	T	A	GTTTGATGCACGTAGAGCATGAAAAAAGCATCTCAAATAAAACATAGGCCTACAGTTAAAAGCAAAGGAGCAGTGTCGATTGTACAGCGGCCGCTTTTGA
scaffold36883_21293	scaffold36883	21293	0.4	0.966667	0.5	0.5	0.733333	CATTTGCTGATACATTTCAGTTTTTAAGGGGACAGAGGGCTGAAAGAAGCGCAGCCTCTAATGCATGTTCTGTCTCATACAGACAAAAGAGAGTTGGATT	C	T	ATAAAAAAATACTGTGGATAACTGTGAATGCTACTGGCAATAAAACACAGATATTAAAACATACTCTCCATTGTCCATTATGCACACTTTGTTTAGCTGG
scaffold14849_3696	scaffold14849	3696	0.396759	0.933333	0.466667	0	0.933333	ATGTTTTATGTAATGCTTCTGAGGTAGCATAGCATTAGCATGTAGCAAAGCATTAACATGTAGCTTAGCATTAGCGACAACTAAGCATTATTTTTGTTAT	T	A	TTTGCAGTACGTCAGCATTGAGCATTTAGTTGTTTGTATTTCTTTATATAGACCTTTGATATAACAGTAATCTGTGCATTTTGTTTTGTCGTGCAGTTTT
scaffold18156_15081	scaffold18156	15081	0.396759	0.533333	0.0666667	0.933333	0.566667	CCTTGGTTTTTGTTCTTACTTCGAGGTTGAGATGAAATAATTATTTTGTAGTTGATTGCTTCAGCTTCCAAATGATCAGATTATTGACCTACTCTTTTTT	C	T	CCCCCCCTCTTCTACCTTTAGAGGAAGGCTTACTGTATCGTGCTCGTTACTTTGGAGATTCAGAGTTGTACCAAAGGGCACAGAGAATGGGGACTCCCAG
scaffold224301_18520	scaffold224301	18520	0.396104	0.833333	0.333333	0.433333	0.7	AGCCGCTCGCTAACTTGTTGGTCAATTGTTTGGTATGTGACGTAAAAGGTCAACAGGAAGAAGGTCAAATAGTAACTGGCTGAAAGGGGGCATATCGCCA	A	C	CTACCGTAGCGTCGTCAGACAAGCTTCAATCGATAAACTGGTTCTGCTTGTATACCAGGACAAGTGTTTGTTAACCGTGGCAAGCAGAGGTGCATTCCTA
scaffold196336_18438	scaffold196336	18438	0.395604	0.433333	0	0	0.2	ATCCTTACATGGTGATGAGACGGGTGGAGCAGCGGGTTCTCATCGTACAAGTCGAAATGAAATAATGCAGCCTCTCAGTGACCTTGCCAACACCTGCGAG	A	G	TTGCTTTTGTATTTAAAATGCATCATTTCAACTAAAAGGTTCACTGTATTAATAACAGACTTATCAAGCAGAAGCCAAGACCATTACTGACACTTCATAT
scaffold32179_12240	scaffold32179	12240	0.392257	0.933333	0.466667	0.666667	0.7	CGGTGAAAAGGAAACCATTACTTCTAGAATTTGCTGTCAGATAACAAGTTAAGAAACTGCTAATGTCTTGGTTTGCAATCAGAATTTCTATTTATTCATT	C	T	TTTCTAGTTCATATTGGTTGTTTTGTGTATGTCAGTAATGTTCTCACGTGTGTACCCCGGTGGGACACCATCCTGGAGAAAGTCATGTGACACAGTATAA
scaffold340768_14002	scaffold340768	14002	0.392257	0.933333	0.466667	0.666667	0.833333	GCCATCGCTGAGATACAAACCACTTCTTCAGAAACCAACGTGTGACATCACTGACTTACTATGTCCATGTTTTATACTGTCTGAGTTAGAACAGTGTGAG	C	T	TTGAACCTATCTGACAACTATCTGACATTTGTCATTTATTATCAAATTGTAGAGTTGGACTTTTTAAGATATAATTTTTCTGTTTGAGGGCAAAAAGTAA
scaffold341252_23765	scaffold341252	23765	0.392257	0.933333	0.466667	0.133333	0.6	AACTGTTCAAAGCGTTAAGGAATTGCTGAGCTAGCAGCCATAAAACTGACCTGTCAGGGCAGCAGTGGACCAACAACACATAGTTTACATGTAAAAACAT	A	G	ATTTTTGTCAATGAAGTCTGGAGGCTTTGAAAGAAATGATTTTACAGCTGTAACTAGTTTTACAAAAGCACAGTTCTCTTTTCAAGAGGTGTATTTCTAT
scaffold34289_6719	scaffold34289	6719	0.387755	0.933333	0.466667	0.433333	0.733333	ATTAATTACTCACCAAACATAATGAAGCATTAATAAGTGAACTGTCAACATAACTTACTGAAAAGAAGCCTTGTAACTATTAGTTAAAGTGGCACATTCA	A	C	AGCAGTGAGTTGATGACAGTATGACCAGAAATCAGATATAATTGGCATTATACATCTTCTTGTACAGTTTGTTAAAACACCATCAAAAAGTGAGGATTGA
scaffold318878_16785	scaffold318878	16785	0.386121	0.766667	0.266667	0.366667	0.7	TTAGCGTGCAGATCTTTCATAAGTGAACTTGTCCTTTACTACGATGGGAGTTCAGACTGTTGTCTTTGTTGCGCTGGCTGCAGGTTCGACCTGTAATCCT	G	C	ATGGTGTCTGATGCAGGTCTCTCCCACATTGCCTGTCTCTCTAAAGCTGCCCTATCTAAAGTTTGAACGACAAACTGCAGATGTTATCCAGATTACCAGG
scaffold108589_4652	scaffold108589	4652	0.385579	0.466667	0.0333333	0.1	0.5	AGCTCTGTGCCAAACCTGAGGACACGGGCCAAATGCAACCAGGATCAAATAGCTGGAGAACCACAGGGGCTGCTTCCAAATGTCACAGTTGTTTGAAGCT	A	G	GGCGGACAGCTTCACTCAGATTGTGCTGCCAACACATCAGCAGTGAAAGGCCCAGATGTTTATATATGTGATAAAAAAAAAAAAAGATCTCCTTCGAGTG
scaffold22724_11993	scaffold22724	11993	0.385561	0.8	0.3	0.433333	0.733333	CAGTGTTTCCTCTGGACTTATTTTATGCAGCTGAATCTTCGCTTGTTTGGAAATTGGCATACGTGCAGAAATGCTGTTAATAGACTTGAGGAGGCAAAGC	A	G	GTCTAATTTTAGATCGATGTTTGGACGCCTTCTGCAGAAATAAGGATCCTTAATAGCTTGGATAAATGCATGTCCGGGCTAACCCAAAGAGGGATTCACA
scaffold15319_10427	scaffold15319	10427	0.383253	0.933333	0.466667	0.5	0.9	CAGATCCACGCATTGATCCGATACCATAACAAACCAATCCTAAAGAAATCTACTTATTCCATGTAAATGATCATGTGACTTTAACGAAAACAACAGTGTG	G	A	TGCTTACAGTGAGTGTTAGTTCANNNNNNNNNNNNNNNNNNNNNNNNTCAAAGATATACTAAGTGTATTTTGTGTCTTTTATTTAATCGCACTAGTATGA
scaffold341635_13904	scaffold341635	13904	0.383253	0.933333	0.466667	0.866667	0.766667	GTTGCCTTAACAAAGCTCCTGAAGGTGATTCAGAGGTGATTTGCTCTTCTTATCAGTAAATAGGTGTGTGTCTTTATGTAAGTGTGAGTGTGTGAATGTG	A	T	GTGTGTGCGTGTGTGTGCGTGTGTGTGTGTGTCTGTGTGTGTGTGTGTGTGTGTGGTCTGAGGTTTTGTAAATATATGGCCGGGCAGCAGGAATAACCAT
scaffold342762_19949	scaffold342762	19949	0.382308	0.733333	0.233333	0.333333	0.466667	ATCCACTTTCTTGATCACTAAAGATTTTAATTAATAGCAAATCTTGTCAGCCGTTAATTAAATGAAATGCAAAACATCATTAACTGGAGATTGGTTGCTT	C	T	TTTCTGTTTGATGTAATTGAAAATGTTCCAGCTTTTAGTGAAGTAAAACCTGCAATTCCAAGACATCGCCCTTCTGCTTCTGCCTAATTGTTACAGATAT
scaffold339280_34202	scaffold339280	34202	0.38172	0.3	0.8	0.833333	0.566667	TAATCTCTACATATGATATGGGCTTAGTAGGAAGGGATCATCACTTTACTAAAATGCCTATAGTCAGAATCACAGATTTTGCTTCTCTTAGAGTACCCCC	C	G	TTATATTCCAGAAGGCAGCATTCATACTTATAATGAGCTCTCCTTCACTATTTGAACAATTAGAGACACAGTTCTGCAAAAAAATCTATTTCCCAAAAAA
scaffold133799_34112	scaffold133799	34112	0.380952	0.4	0	0.166667	0.533333	TTCTGATGGTCACTTTACATAGCAGCCTCTACCATCAGTGTGTGAATGGGTAATTGTGACATGCGGTGTAAAAACACTTTATGTAGTCAGAAGACTAGAA	A	G	AGCGCTATACAAGCTCAAGTCTGTTTACCATTTACTATTTACATACACAGCTGTTCAAACACACATGCACCTATTTAAAGATGCATTGTCTTCTAGGGAT
scaffold106380_1048	scaffold106380	1048	0.380501	0.966667	0.533333	0.633333	0.766667	NNNNNNNNNNNNNNNNNNNNNNNNNNNNNNNNNNNNNNNNNNNNNNNNNNNNNNNNNNNNNNNNNNNNNNNNNNNNNNNNNNNACATGCATAAAAGTCTT	G	A	ACAAATGAACTTATACAGACCCTTTTTTCCAACTGGGGGGCTTACAGTCCCTGGGAAAGTGATGGATAACGAGGAAAACGTGAGAGAGATGGATTCCCTC
scaffold341330_12413	scaffold341330	12413	0.380379	0.433333	0.9	0.9	0.566667	AGGTACCATGCTTACTTCTTCTGTTATTAAACTCATATTTCCATCCTTTTATCCGGAATATGAAAACAATAATACAAATATTTAAATACTTCTAGTAAAT	T	G	AAGCTTCACAATATGTATTTATACTGAAATGTGAAATAATGCGCCATGATGCAGGAGCATGTCAATATAACCTGAAAACATAATCTTGGAAAAATCAATG
scaffold17370_11454	scaffold17370	11454	0.378752	0.933333	0.466667	0.433333	0.766667	ATTCTCTCAACAAGGGGAGGTGATTGGAGCTTCTCATTAAATGCTGCATCATGTTGGTTGTGCTGTTTGNNNTGTAGTTCTCTGTCTTCTTGTAATATTC	A	T	CACACAGTTTTTGTCTCGTCTGTTATCTTCTCACCTCTTTCATTTTTGGTCTTGAAGCCAAAATGCTTCCACACCTCCGATTTAAAAGACGGTGGTGCGT
scaffold108593_13492	scaffold108593	13492	0.378495	0.733333	0.233333	0.233333	0.666667	GATCATTACTGAAAATTGCAAGCAAACTAGCACAATTTCTTAATTGCACAAATTCAATGGAAATGTTCCGGTACCATTCGGTACAGACACACTTTTTCCA	G	A	CCTTACTCTGGAAGGAGCATTACATTGCAGTCATGCTGAAGCATTATAAATACAGCCGCATCCTCTCCATAAGGGATTTCAATTCATTCCTCTAATGCAG
scaffold339380_2003	scaffold339380	2003	0.37788	0.3	0.8	0.5	0.4	TTTAGGACTCTCCATCACACATACATAAATCTGTGCTGTACTTACTAACTTTAACCTGGTTTTTCCTGTTGGTGTGTTAACATTAGTCTGAATCTCTCCT	G	C	TTAGCTAGCATCCACCATGAGCTTCTGAGTCTGTCTTAGACGGGAAACATAAGACCAGTAGTGACCTCTAACTTTTTAACAACCCTGAAACTGCCCTCAC
scaffold342576_1429	scaffold342576	1429	0.375423	0.966667	0.533333	0.733333	0.9	CGATGTCGACCCGTTAGCGGTTGTTCATATGCCAAGTCGGTCCATGTCAGCAGAAGTTTAGCCCGTAGCATGATAATAGAACCAGTATATTGTTAGCTCC	G	A	GTTGCTACTTATCTGAGCAGTGCTAATTGCAAAATTTCTCTCTGGTCAAAAGTTTCGCCCTCATGTTGCTATAGAACTAATGTTACTATACTCTGCACAG
scaffold342761_116	scaffold342761	116	0.375423	0.466667	0.0333333	0.133333	0.866667	ACATTTGTAATATTCCAATGTTTTCAATGTGTAATGATAGGGACGCAAGTGTATACACCCCCCCCCCCCACACACACACACACACACACACACACACCAT	T	G	TACAGCCCCTGGTGTGTACTGCCCTCTACTGTTATTTTAAGGCTGTTCGTATCATAATTTTGAAACTGTGTGTGTTGAATGAGTGAATGCATTTTGTTTT
scaffold206494_45930	scaffold206494	45930	0.371773	0.433333	0.9	0.933333	0.6	TACAGTGAGGGGGACTGCTGACTGACGTAAGCGCTCTGATAATATATNNNNNNNNNNNNNNNNNNNNNNNNNNNNNNNNNNNNNNGGACAGCGTGAATGC	G	A	GCTGTCCGTGGTGTCATTCTCTGTTTTTCTTAAGATTGTGACCCTCCTGCTGCAGCAAACTACCGCTATGTGCTTTCTTACCTTCACTTCATTCACAAGC
scaffold20876_22623	scaffold20876	22623	0.369048	0.4	0	0	0.4	TCAAACGCTACCTGAGTTCTGTATGTTTGGCACTAACATAAAGTTTAGAATAGTCTATCCCTGTCTTTTTCTATTATTAATAGAATTATTAAGAATATGA	A	G	ACACTGCCCAGCCTTGCAGTGAGCCGTACATA
scaffold21737_1289	scaffold21737	1289	0.369048	0.4	0	0.0333333	0.366667	GACACTGAAAGCATCCTTATTCTAATAAACTCGGCCGTCTGATTAAAAAAACGTGAATGTTTATAATCAGGACCTCAACAAATAGACAAAGCATTAAAGG	T	G	GAAATTATAGACATCAATCANNNNNNNNNNNNNNNNNNNNNNNNNNNNNNNNNNNNNNNNNNNNNNNNNNNNNACACTCCTTCAAAGTCTTCTTCATTGT
scaffold100913_14207	scaffold100913	14207	0.36747	0.433333	0.9	0.9	0.7	AGGCACACTCTGCATACAGATCTACTGTATGAGGGTGAGGCCTGCGCTTCACCTGCACACAAACACATTCAAAGTCATGATGACAAACAGGGCTCTGCTG	A	G	CTATTAGAGATTAAGTCTAGGTAGGCTAATGAGACAACTATATTAGTACTGCACAGTTATATGGGGGTTATGCATTAATCTAATAACATGTCCTCAAATA
scaffold258018_6497	scaffold258018	6497	0.36747	0.9	0.433333	0.566667	0.6	AGCTATGACCGACACTGACACATGCTATCAGAACATTTCTGTACCTCTGAAAAGCTACCTACCTGTTAGGCAAGGACACGTGTAATTTTGTGCATTTGCT	C	A	TATGTACATGGAATTACAGACATTTTGCAAGAGAGGGGTCCTCGACCAAGGCTATAACGCTATATGAGATCCATGGCATAGCAGAGTTTGGGGGACCGCA
scaffold336351_20717	scaffold336351	20717	0.365267	0.966667	0.533333	0.766667	0.8	TCTCTATACGGGCTGATATGGAGATGGTGCTCTTGTGTAGCTTCACAGCGAGGCAGACCCAGTCCCCGGCTTGTACCTCCAGCGGCTGCTGCAGCACCGC	A	G	GCCGCCTGCTTCCAGTGAGAGTTGTTGCTGAGGGTGCTGACGCTGATCTCCTGGTCCAGGTAGATGTTGTACCAGAAGGGAACTGCGGTTATTCTTCCTG
scaffold148322_9077	scaffold148322	9077	0.361905	0.5	0.933333	0.9	0.433333	GTCTTACTCCACTGACAGTCTTTAAAAAGCAGGGTAACTTCATCATCCTCTTCTTCCTTCAAGCTCAGTCCCCTTTCTCCTTCTCTTCTCTTCTCTTCTC	T	C	TCTCTTCTCTTCTCTTCTCTTCTCTTCTCTTCTCTTCTCTTCTCTTCTCTTCTCTTCTCNNNNNNNNNNNNNNNNNNNNTCCTCTCCTCTCCTTTTATTC
scaffold14124_17010	scaffold14124	17010	0.360465	0.4	0.866667	0.933333	0.6	GAAGGCACCAAATATTGTAGAAAAATCTGCTGCAGAGATGTGAAGTCTGGTGCATGTATAATGTTTTTTTTGTGAAAGCTCTTAAAGTGGCGGGCCAGGG	G	C	AGACAGTGGCATCTATGAGAAGAACACACAGAAGAGAGAGAGAGAGAGAGAGAGAGAGAGAAAAGAACAGGAAAGAGTAGAGACTGAGGTAACTCAAGGA
C7858075_12	C7858075	12	0.357143	0.5	0.933333	0.966667	0.366667	CAAAGACCGCT	G	A	CATAAGCTAGCGCTAGCTGCTACTGAAAGCTGCCGTTCTGTCGCTGTATGTGCTGCTGTGATATAAAACGTCATGTAAATTATACTTGGATACATCGTCA
scaffold121691_6473	scaffold121691	6473	0.357143	0.4	0	0	0	CTCGATGTACGAGCAGAAGCCTGGGCCTATCTTCCTTTATCCAAACAGGGCTGTGGGAGACGAGACGCTAAATGTGATGTTGGTCGATGTGTGAAGGGCG	T	A	GCACTGTTGGGAGCTGCTGCTGCCGCTGAGACAAAGGCGGAATTGTATGTGTTTTGGCGGCAGGAGGATTGATACATTGGGTGGATGAGGAAATAAAGAT
scaffold121692_5560	scaffold121692	5560	0.357143	0.4	0	0	0	CTCGATGTACGAGCAGAAGCCTGGGCCTATCTTCCTTTATCCAAACAGGGCTGTGGGAGACGAGACGCTAAATGTGATGTTGGTCGATGTGTGAAGGGCG	T	A	GCACTGTTGGGAGCTGCTGCTGCCGCTGAGACAAAGGCGGAATTGTATGTGTTTTGGCGGCAGGAGGATTGATACATTGGGTGGATGAGGAAATAAAGAT
scaffold122775_30166	scaffold122775	30166	0.357143	0.933333	0.5	0.866667	0.866667	GGGTTCAGGGGGAGTGGGATCTATCCATTAGATCCTACACGCATAGACCAATCTCTGTTTTCTCCCAGTTTGACAACAGAGCGAGATGAAGCACCAGAGG	T	C	CCCTGAAAACCCTCAGTGTCCTCACCCAAGTTCTCCTCCAAGCTGTGGCACAGGCTCTCCTCCAAGACATTGCCCAAGCCATCACCCAAGCCCTCCTCCA
scaffold127750_18178	scaffold127750	18178	0.357143	0.933333	0.5	0.633333	0.933333	TTACTTGCCATGTTTCATGTCCATCACTTTCCATTCCTATCGATACCGTGAATGAAGTTATTTGAAAAAATATTTCTTTCTCTGAAAACCATAATGTTCA	C	A	AGCATTTTACATTTTCACAAATATTTTATAAAGTGCACTTAAACTTACTGGTTTTGAGTTGACGTTTCCAAAAGAAAAAGCAGACTTTGAGTGTATGAGG
scaffold118711_9933	scaffold118711	9933	0.356312	0.6	0.133333	0.533333	0.966667	AATCAATCTGTCACAACTTTCCTGACATTATTATCCAATTTTAAGAAAATATAAGACAACAAAAATTCTTCACAAAGGAAACTCGTCCCCTCATTACTCC	G	A	AAATCACAGAACAATAGAAGTATAAGGGGAATATTAAATATAGCGTGTTAAGGGTTAAATGCAAAGAAAAGATGCCTTTTAAACAACAGACATATGTGCA
scaffold176123_25323	scaffold176123	25323	0.352792	0.433333	0.0333333	0.0333333	0.133333	CAAACATATTTTGTATCTAAATAAGATATTTTTGATAAGGTACAGTATGTAAGATTGCATGCTATTGTTTACATTAAAATATCTAACTTCAATTAAAAAT	G	T	GACTAAAGCCATGTTATGTATATTTTTTAGTTGAGTACTTACATTGCCTCAAATATTTCCAAAAGTTATCAAAGCCAGAGAAATCTGTCATTTTATAGTT
scaffold25525_3539	scaffold25525	3539	0.352381	0.5	0.933333	0.766667	0.766667	ACATTTTGTGAAAGGTTGACAGTCTTTCTAAGGCCAGGATGTATAGATTAGATACGGATATTTTGGCCTTTACTGATTTCATTTTTAGTCTTCAACATCG	T	A	CAGCGCAAAATGAATGCTGCTCGTGTTTGTTTTTAAGACAGAAATATAAAACAACTTGACTGCTTTTTTACGCACTTTTCAAAACTGGATTCAGAAACAG
scaffold342631_19932	scaffold342631	19932	0.352381	0.933333	0.5	0.433333	0.933333	TGACCTCCTTCTGCAAATTAACACAAAACTTGGTTTGAAAACCAGCTTGAGACCTCATTCCTATGTGTGTGTAAGAGAAGAAGGACTTATACACTGTGCT	T	G	AAATGACATGGACATACTTTAGAGCAGTGGTTCTAGCCTCAGGACCCACCACCAACTCCTTAATGCCAAATCGCAACTAAAATTTTGGATTTTTTTCAAC
scaffold336027_19893	scaffold336027	19893	0.347619	0.933333	0.5	0.1	0.9	CTGGTTTAACTGAAATTAACTTTATGCCAGGAGCATGATTAAATACGGGATGCTATCATTTTATGCTACAGTAGCATTTTTCGACAAGGTTGTACATCTC	C	A	ACAAACAAAAATTCTGTTAACAGACACAGGCCTAAATCAATCTTCAAATACGTCCCCTGAAAGATGCAGCCCCTGAAAGAGTTCTTTAAAGAAGCACCTT
scaffold34670_11318	scaffold34670	11318	0.345238	0.8	0.333333	0.366667	0.7	CTACAACACAGTTGGTATTTTAAGTCGTTTATGTTGTGGACTGTCTTGGCCAGGACACTCTTGAAAAAAGACTGTTAACGAGATTCTTTTCTGGTGAAAT	G	A	AAGGTTAAATACATTTTAAAAATCTCCACTACAATGTTGTTATGCTTCAGTGACAAAGTGGATAAGGTCACCTTAGGGTTGTAAAACAATAAATTATGTT
scaffold342736_24793	scaffold342736	24793	0.344584	0.766667	0.3	0.3	0.533333	CATACAGTCCCAAAGACTGAGCAGCTACTGACACGAGGGCAGAAGAGTTTGAACACCCAATAAATGTCACCTGACACGGCTTTTCCCCTCAGCAGTACAG	C	T	CAGAAAATCATCTTCCAGCTTTTTTTTTTTTTTTTCAGCCCATGATGTTTTGTTTCAGTGTCACTTCCTCTTGTAGAGTATACATTTAAAGAAGTCTTTG
scaffold256048_7490	scaffold256048	7490	0.341914	0.566667	0.966667	0.833333	0.7	TCAGCGTTACCACCTGGCGAGACACAGCCTCACTCATACGGGTATGGGTCAGTGCACCTGCCCTTCTCATTTTGTGAACGTTGTTATTATAAAGCCTTTT	T	C	TTTTGTTATATTAGCACCACAGACTGTTAAAAAGAGATGCTTTATTTTCAGGCATGGCAAATCAGAAGTAGAGTGTAAAACTGTTGAGCCATATAATTGT
scaffold339804_22250	scaffold339804	22250	0.341914	0.433333	0.0333333	0.2	0.5	TCAGCAGATCAACACATAACAATGTAACTGTATCAAGGTGACGAAAAACATTACATTTTTCAAATCCAGGTTGTAAAAAATAATTTATTCAATATCAATC	C	T	ACCTATTAAATATTTAACAACTCTAGCTGATTTGAAAGAATGTTAGAAAGGTTAATATGAACAATCGTGAAAGAAAGGACAGTTAAGCAGTAACGGCAGA
scaffold342094_15975	scaffold342094	15975	0.341914	0.433333	0.0333333	0.1	0.366667	TCAGGTTGTACTGTAGGAGATTACAGCTCCTACAGTGTTTAAGAAGAATAAATATAGCAGGAATGTCCCCTGTGATGGTTTTTTCTAATTAGTAATTTCC	A	T	TTGCATTGATGTTTCTCTCCAGGACGCATCACACTAAATGGACCTTGTACTGTATATCTTAGTGGCAGACTTTTCCTGTATAAAAAAATCCCTCTTATCT
scaffold261116_1786	scaffold261116	1786	0.34097	0.833333	0.366667	0.433333	0.6	CAATACTCGGAAAGTCTCCTGGCATGTCTCCAGCTACTAGACCAACTTCCGGATTTTGGTCTGGTGAGCTTGACTTGAACCAGCTTGAACCAGCTTGAAC	C	T	AGCGATCCTCCAGTTCCCAACCCAAGTCCCTACAGACTGAGCTATTGCCGCCCACCGCTCAAAGCTAACAAACGGATGTAGCACCCTGAAAGACAGTCAG
scaffold342590_9978	scaffold342590	9978	0.339964	0.466667	0.9	0.1	0.666667	GAGAGTTTAATAGCATTGATGAAGAAGATAATGACAATGTCAGGGGGGTTAAACCACAATGCTGGGGCACAATTAACTTCATATTTGTCTTCAGCTTGGA	T	C	GTGTGTGTGTGTGTGTGTGTGTGTGTGTGTGTGCTGACCCAGTGACAGACAGAGAAAGCAATAATGTCTGAGAATTGGAGGGTTTTATTGTGAGACATGA
scaffold212598_7744	scaffold212598	7744	0.337302	0.8	0.333333	0.433333	0.766667	AAATTCTTGTTAAATGTGAAAAAAGAAAATTGAATCCGTGCAAAAGAGGGAGCTCATGTTTGACAGCCTGTCCTGCCACGTCCCTGTGACATCCTGAAGT	T	G	GTATATTTCCATTCTGTGAGTTTGCCAGCAAAGTAATTAGACTTCCAGGGAAGCTGCAGCTATTAGATGCAGGATGAAGATGTGAGTCTAAGTTGAAGGG
scaffold15517_4716	scaffold15517	4716	0.336735	0.233333	0.7	0.433333	0.433333	GGTCTCTTGTAAAGGGATTATCAGGTTTCTGTGGTGCTGGCTCTAACTAGTTTGGTTCTCACAAACAACATTTCTGCAGTTCGGCACCTTTTTTCCCCAA	G	C	CCCTTTGATCCATTTAAGAAGCCGCTCCCTCTGCCTCTCTCTCTGCCACAGACACACTGATTCACCACACAGCCCAATACTCCCCGTCATATCAAGGATG
scaffold342620_14013	scaffold342620	14013	0.331335	0.733333	0.266667	0.166667	0.333333	TCAGCGTCGCAGCTGCTGAGATACTGTCGAGTTCAGAAAACAGGCTCCACACTTTGACCCTGACTGAACAAAACTAATCTTTAGTCGTTTCCACCGGGAG	A	G	TTCTCCTGACCTGGTTGCTGCTCACAGCGGGAGACTTTCCCTGTCAGACAGGAGGGGGGGGGGGGGGGGGGGGGGNNNNNNNNNNNNNNNNNNNNNNNNN
scaffold340498_13796	scaffold340498	13796	0.330922	0.9	0.466667	0.866667	0.933333	GCATGCAGAACACCGTCCGAGCATCACGCTCCTCTGGAGACAGGTTGTCTATCGGCAGCCTGCAAGCACACACGCACACACACACACACACACACACACA	C	A	ACAACATTTAGTCTTAAATGTCTGAATCTTCTGCTGTTGTATTTCATGTTTTAGTCAAACTCTCACCTGATGGGACTCTTCTCCTTCTTCAAGGGACTCT
scaffold342746_25920	scaffold342746	25920	0.330922	0.466667	0.9	0.933333	0.666667	CAACGATGTAATAGCTCCTGTGAAGAAGATAAGAACATTTTCATTAATAAATACTGAAGTTGTCAGGAGTTTTTCAGTATCAGTGCACAATTGGTTCAGA	T	A	GTAACATGTCTACAGAATCCAAAAACTGATTTTTCAGAAATAGCAAATGCTGCCCTATAAACACAATCTTATCAGTATTGATCAGATTGTCAGACGGAAT
scaffold342766_1339	scaffold342766	1339	0.330922	0.533333	0.1	0.166667	0.133333	ATGTGATGACAGTCTGCCCCGAAACAATCCTGAGTTGCTTATTCACAAATACTGTATCTTAAGTGTGTTTTCCCTGTCAGACTGGGGGGCTGCAGTGGGG	C	G	GGCCTCAGCAGGCAAGACATGATGTAAAATAGATGCTGATTTTGGGAACTTTCAGGAGTTTTATGCATGTGTGAAAACAGCTTATGACAGAGGCATCACC
scaffold324264_38435	scaffold324264	38435	0.327646	0.566667	0.133333	0.333333	0.566667	NNNNNNNNNNNNNNNNNNNNNNNNNNNNNNNNNNNNNNNNNNNNNGTCTGATATACGGAATCACAACGGATCAAAGAACAGCTTTGACTTGAAACAATGG	G	T	ACAGAGCTGAAATCAAACGAGAACAAAAGTTAAAGAACTGGGTCGTTCTTACGAAGGTGCAATGTCAAGGTGGTTGATGTTGAAGCCAGAGGCGGACACT
scaffold329661_17529	scaffold329661	17529	0.326401	0.9	0.466667	0.533333	0.633333	GCCCGGTTTCTTTAAATCAGGATATGGTTTTGACATGCACAAACCCAAAAGATACTTAAAAAACTCGCTAAAAACCGGGATACTCAAGGAGACTAGAAAT	C	A	CTGTAGCGGTCTGGTTTGGTCTCCGTTTCTAAAAATTCAAGATTCTTGAGGATCACATTTACATCCTATGCTGGCCTTACACCTAACNNNNNNNNNNNNN
scaffold118184_10437	scaffold118184	10437	0.318971	0.433333	0.866667	0.533333	0.733333	TACTCTTTTCCTGAGACTGGACCAGCCTTTTCTGTTGAGCTGTAGAAGGAGTCTGTTAATCTTATGCTGTGGTTTTCAGTTGCTGGTTAATCTTGACACT	T	G	CTGCTAAATCGTAGGGAACAGTCAACCATCTCCCTGAAATTAAATTCAGATGACTATCACACAGGTTTGTACACGGAGATGGTCATTTTGAGTATTTTAA
scaffold25736_22064	scaffold25736	22064	0.318971	0.866667	0.433333	0.6	0.866667	TGCTGCTGGCCTACATTGACACAAAACAAAAAACAGGCTTAAATAAAATAAAAAGTAGTATTTGAGGAACATCTAATTCGTTTTATATATTGAACTATTA	T	C	TTATTGGGTAAGTGTGCTTTCAATTTTGCCATCAAACATCCTGACTAATGTTTGAATTTGGATGGGGAATACTTACGATCTATGGCCTCTCTTAACTTTT
scaffold19202_128	scaffold19202	128	0.314633	0.866667	0.433333	0.866667	0.8	ATGACACTGCTGCCACATTCTCATGTCAGCGACACCCGCAGAAACTTATGAAGAACAGTGTTAAATAGTACACGTTCAGTGACAACTGCAGTTTCAATTT	C	T	TAACCCCACCATCTATTTATAAGTGTATCTACATTGTGCTTACACCATTTCAGAAACAAATAAAAAAGAACCTTACTGGTTTTCTTTTATGTAAACCTAA
scaffold25566_7608	scaffold25566	7608	0.314633	0.133333	0.566667	0.433333	0.466667	TATTAACTATGCATACAATGAGTTGTCTCTGAACAAATATATAACAATGTCTGGGTAGTTTTGTATAGGATAAGAAAAATAAACAATTCAATGTTATGCA	A	T	AGCAGTCATGCGCTATTAGCACAATAGACTCCAGCATAGTTGTTAAACTGAAGGGCTTTTCTTTCATGACATGATGTTTTAAAACACAAAAAGTACCTTT
scaffold144220_10829	scaffold144220	10829	0.312668	0.533333	0.933333	0.966667	0.6	CATCTTCATCAGCAGGTCCGGTCTCATCAAGTCATCAGCTTCACCACCACCAGGGTCTGGACTCCATGGGGGGGGATTTACTCCGATGACGTTGAGAATT	T	G	TCATTCTCCAAACACATCAACCACCCCATAGAGTCCATGCGCCAAAGACTTCCTGTCAAGTCACATTTTCACGTGATTCATCGTAATAAATAATTTTCTT
scaffold309373_32995	scaffold309373	32995	0.309133	0.966667	0.6	0.733333	0.966667	CTTCATCTGGCAACAATCCTAAACTCCATCCTCACCACAAGGCACAGGAAGGAATCAGGGAAGAGATAATCAGGGATCACCAACATCAACAAAAAATAAA	T	G	AAAGTTCCTCACAGCAGCTTTGATAAAAAAATCAACCTCATGAACTGTCTCACCTGTTCAAAAAAGGCTACACACATAATTGGGGCTGCAGTGTAGAAGA
scaffold215964_12116	scaffold215964	12116	0.302561	0.933333	0.533333	0.766667	0.866667	GAGTTATCTCAGATCTCAGAACCCATTTTTGAACCAATCAATCAAAAGAATGGGCAGTTGTATGAATAAGCAACACTACTTAGCTAAAAGTAAATAAAAA	C	T	CCAAACACTGCACTCATTTGTGTTTGTTTAACCTCCCCATATAAAAAACTATGGGCATAAGATAGCTGCTGTCTGGTGCCAAATTTTGAATCTGGTGTGA
scaffold342574_16216	scaffold342574	16216	0.302135	0.633333	0.2	0.3	0.433333	GTTGTTCAAACTCAGTCTGAAGAGGAAGTTTCTGTCAAAGAGATTTTCCACGTTAGACGATCAGTGAGCTGGTTATGATTTGATGCACGATGTTTCTTTA	A	G	CGACACTAAAGAGGCTTTGTTTGAAATGTGTCACCTCGCTCCCACAACGATCTGCCGACGGCTCAGGTCGAGGGCCAGCTGAGAGAAATCCTTCGCTCCT
scaffold310795_15472	scaffold310795	15472	0.292453	0.233333	0.666667	0.7	0.433333	CACACAAGGCATCAGTCACAACCATGAACGTTTACACCTGTAGCTTGTTGTTCAACCCACAAACAGAAATATGTGCTCTGTGACATTAACATTTGCTATC	A	T	AGATTTACAGTATAAGCCTACAGTTGCAGTATAAGCCTACAGTCTTAGGCTACATAGCAGTTTTCCAAGTGGTGTCTCTCTTGTAGATGAATCTTATCAG
scaffold342709_4254	scaffold342709	4254	0.289727	0.7	0.266667	0.366667	0.766667	AGAGAGAGAGAGAGAGAGAGANNNNNNNNNNNNNNNNNNNNNNNNNNNNNNNNNNNNNNNNNNNNNNNNNTATGTTGGGTTTTAAATTAGGTCCCATGCA	G	A	GAAGGGAACTGAAAATATTCTGTATTGTTTTTTTTAAAGAATTCTTTCAGTTTTTCCAAAAAACAATAAATGCCTGTGAATTAACAGAAATTTGCTGTAA
scaffold110766_18849	scaffold110766	18849	0.285714	0.333333	0	0.133333	0.4	TTGCAGTGTCCCCTTGATGTAGAATGTGGAATTGTGGATTTTCAAGTTTACTGCTGGATACAAAGGGCAAACTAACAAGGAGCCCTTTCGCCATTATTAA	C	T	CCACAATAAAAGCCAGTCTGATTTTACACAACAACTGAACCCCTATACCATATTAACTGATTGCTGTGCCAATCGAGTACATGCAGATCAGCTGCATGTT
scaffold220613_13476	scaffold220613	13476	0.28392	0.933333	0.566667	0.566667	0.7	GCCTTTTCTCAATAATTTTGTCATCACTTCAATGCAAAGGATAAACAAAGATACTTATTATTTCACTGTCTACGTTGAAGCATTGCAGGAGAAAAAAAAA	T	A	GTAAAATCCCTTTTTAACCATGATAATTGAGACAGATATTAATTTCCACCCATCTGCTCATGATCTTCTCATTAATTACGTATATTGGAAAATCCTGAAT
scaffold18040_8627	scaffold18040	8627	0.282688	0.866667	0.466667	0.0333333	0.0666667	AGCTTCAGTGATGCAGAGCTGACTAAACACTGAAGCTTCAGTGANNNNNNNNNNNNNNNNNNNNNNNNNNNNNNNCAGAGCTGGCTAAACACTGAAGCTT	A	C	AGTGATGCAGAGCTGGCTAAACACTGAAGCTTCAGTGATGCAGAGCTGACTAAACACTGAAGCTTCAGTGATGCAGAGCTGACTAAACACTGAAGCTTCA
scaffold126808_52	scaffold126808	52	0.280952	0.1	0.5	0.466667	0.4	AGTCACTTCACTAAAGCTAAAAATGCGTTTTTGGGGCAATAAATGAGGATA	A	T	GCAGGAATTCATGTTCTAGAGGTGAAACCTTTAAGAAATATTTTGCACCTGTATGCCTGTGTTGTGTTTTTTCTTCAATATATGATATAATTAAGGTGTT
scaffold142971_38208	scaffold142971	38208	0.273151	0.433333	0.0666667	0.166667	0.133333	TAAGAGCGTTGTCTGTATGCATCACTGCAGCGAAATGGACTCTCGCTACCAAAAAGATGTTCATGGGAAGAGAGTTGGGGAGAGAGAAAGAGAGAGAGAG	A	G	GGTTTGAGGAGTACGCTTCCGAGCACAAGCACAGTCGTGTAGGCATCTACTCCAAAAGGATTTCACACTTGATTAAAACCTCTCCACAGCTTCCAGGAGG
scaffold342328_9154	scaffold342328	9154	0.249583	0.366667	0.766667	0.466667	0.8	GGAATCAGACGCCAAACCTGTCATATTTCTAGCTATCTAGCTACAGAAGCTTTAAGACCTAAAGCCAGCCTTCCCCGTCGAAACCAAAAAAAACATGGCC	T	A	TACCCCCCTCCCACTGTACCTTACAGTATCAAGGTGTTGCTTTAATGTCGGCTGTGTGTGAGTAAATAAATGGCTCACGCTGCCTCACAATTCAATGTAA
scaffold21373_14626	scaffold21373	14626	0.246544	0.966667	0.666667	0.633333	0.866667	AGGATTGCCTGGGGGGAGAGCTTGTCTGCCAAGTTAGCGTAAGAGCAGAACTCATCAAAAGAAGGGGATTTTCTTAGCCAAGGTAGCAAAGTAAAACATT	T	A	ATCATTGATAGAGACAGCTGGGATGAGGACAGCAAGCTAGAATTGAGTTTGACGTTCTCAAGGGCTGTAGGCAGAAAGATGTGAGAGAGACAGAGAGAGA
scaffold342757_17969	scaffold342757	17969	0.244663	0.7	0.3	0.5	0.633333	ATGTAAGTCTGAATCCACTGCGCTTTGCAGTAACCACATTGTCCTGTATAAGGGGAATATTATCATCAAAATAATATTTTCTCCTATCAATACTTCTAGT	A	G	GTTCCCTTATAAATACAAAACGAATGTATTTAACACACTCAAATGTTTATAAGACACTGAAAGAAAGAAGGGAAAGTTGACACTTTAATCAGTAAAATGA
scaffold342640_7536	scaffold342640	7536	0.242857	0.866667	0.5	0.5	0.833333	TCAGTGAAAAATTAAACCAGCCAGCTCCCCCTCTCCCCAGTTTCATTAATGTGCCATCAACCTCTGTGTCATTTTCTGTGGAAACACACACGCACAGACA	G	C	ACACACACACACACACACACACACACACACACACACACACACACACACACACACACACACAGACACACATACTGTACACACTCNAGTGTGTCATTGGCAC
scaffold168734_13975	scaffold168734	13975	0.239631	0.966667	0.666667	0.833333	0.8	CTAATCCCAATCCCCCAAACTTGGCTCAGTTATCCTAAACTGGTTTATGTCCCTTTAAATCAGAACTGATGGGAGGGGTTGAGATGATCTACCAAGGTAC	A	G	GGAAACAAGTCATGTAACTGTACTCACATTCACACATTTCTAGGGCTGTGCATCGATTAAAATCTCGATTTTTAAACCAATTCCCGACACCTTTTTGTGG
scaffold173351_26702	scaffold173351	26702	0.239631	0.0666667	0.4	0.533333	0.233333	AAACTTCTTTTGAGGTGTTAAGTAGGTGCAAACCATGACAACAATGATAAGTTAGGTGTTATGCTGCAGCATAGGTTTTGACACACAGCTCAGTTCAGGT	A	T	ACATATTTTTTTCTTGAACATCTTTTCTTAATTTCTTCCAAAATAAGTTATGTGGGACAAAATCCCAAGTCCTTTCACATTCAAAAGTTGATCCAAAGCA
scaffold335473_15153	scaffold335473	15153	0.238095	0.5	0.866667	0.466667	0.5	CTAAAACATCAAGGACTCTGCAAAGATAGATAAGGAAAGTTTTAAAATATTTTTGTTAATTGCACCTCTACTCAAAATGAAGAACAAAGTCATTACTGTT	G	A	TATATATATATATATATATGTTGTAAATTGCCAAAGGTTACATGTTTTAAAGGATTTTGGGATACTTGAAATCCCTTACTGAACAGTAACTTTACTCGAC
scaffold154639_16267	scaffold154639	16267	0.233871	0.933333	0.6	0.7	0.8	GATGACGCAAAAATCGTAATTTTGCGTCATCGGAGGCTGTTTTGGTTAGCAGGGGTGTCGCTAATTCCTCATATTTTCATCCACTGAAGCTACAGACCTA	T	G	TACAGATCAGTGGGCGGGACCTCACTCCCAGAATTGAAACTTAACGTCCGCCATCTTGCTTGGAAGCTATGCTAACAGGCTTTATGGAGAAAGCTGATAA
scaffold153022_33183	scaffold153022	33183	0.221748	0.9	0.566667	0.933333	0.566667	GCTAGTTTTTAGCAAACAGGAGATATATTTCATGGGTTATGAAGAAATAACAAGTATCAATACCAGCATCTAGAAAGTGTGCGTTGTGTAAGTATTCACT	C	T	CACAGTGCAGCAGCTCAGTATCCCTGGATGTAAATGTTCAGACAGCACNNNNNNNNNNNNNNNNNNNNNNNNNNNNNNNNNNNNNNNNNNNNNNTATCAT
scaffold11675_16995	scaffold11675	16995	0.214286	0.233333	0	0	0.233333	CCGGCGTTGACTGTTGCTAGGTTTTAAAAGTTGACTTCCACTTTCCACGGTAGTGATTTTTAAGTCTGTTTCAAATAGCTCCGTATGCTTAAGATTTTCC	G	T	TTTGAAGAAAACTTCAAAGAAAGGAATCCTGAAGTGGCACTAGCTGCTGCTCCAGACCTGTAATGTTGAAAAGAGGAGTCAGATTAATATCTCTTTCGTC
scaffold220384_9128	scaffold220384	9128	0.194529	0.966667	0.7	0.633333	0.933333	TTTGTAGTACATTTTACTGATCCAAGCCTCCACAGACTGATTCACTTCGATATTTAACGTTAAGATCGGTTACTGATTCAGATTTCTCTTTACACCAATA	G	A	TTTTAACAAGCTTGTAAACCTGATTGCATCATTGTCATTAGCTCATTGAGAGTTTGTAATTGCTTGAGAGTGTTATCATATGGGTCTTAATCTGCTTTAC
scaffold342619_5936	scaffold342619	5936	0.152542	0.9	0.633333	0.766667	0.866667	TTTGGAGCAGGGCTCAAACGTCCTGGGCCATATCTCAGGCGATGTGAGGCTCTGGAGAATCGTACATGAATTGCTGGCAGTGTTCTTTTGCTGTTTTGCT	T	C	AATCTAAAATAGATTTTTAACACATTAGGACAAGAGAATAATTTCAGGGAAAATGTGGGCATGTCAGATAATTATGTTTCATGCTGTCTTTGTCCATTTA

## Sheet: top_loci_BOD_SPA
Supplementary Table 1c
List of loci showing high divergence between Bodø and Spain. 15 goldsinny wrasses were sequenced from both populations.
N denotes unknown bases
				Reference allele freq
SNP name	contig	position	Fst (BOD-SPA)	bodo	scot	spain	varberg	left seq	ref allele	alt allele	right seq
scaffold103451_16109	scaffold103451	16109	0.965517	0	0	0.966667	0.966667	CAGGGACTTAACAGTCCCAATAAAAGAGCAGCTTTCTTAGATTTGTTAGCAAGAAATCAAGTGGATATAGCTATGCTTCAGGAAACTCATCTCTTAAGGG	G	A	GGATGTAAATAAGTTAGAGAATGATCGTTACAGGGTGTCTGCCTTATCCTCTGCTTTAAATAAAACAAAAGGGGTAATAACATTAACACGTAAAACACTC
scaffold105011_2334	scaffold105011	2334	0.965517	0.966667	0.5	0	0.933333	AAATTTNNNNNNNNNNNNNNNNNNNNNNNNNNNNNNNNNNNNNNNNNNNNNNCAGCTAATCCCTTCATACACATTCATAAGCCGCCGACGAAGCAGCGGG	G	A	GCAAATGGGGGTTAGTTGTCTTGCCCAAGGACACATCAGACATGTCGCTGCAGGAGCTGGGGATCGAACCCTCAACCTGCTGGTTGAGAAACAACGAAGA
scaffold114761_13	scaffold114761	13	0.965517	0.966667	0.0666667	0	0.933333	TAAAAGAAGGAC	A	T	CTGCTGCATCTTTGAATGTCTCATTTCACTTTAACAAACTCTCAGACAGCTCAGCTGACGAGTCCAAAGTCATATCCACCTGATGACATCACACATTGAC
scaffold13845_7735	scaffold13845	7735	0.965517	0.966667	0.0666667	0	0.6	GTGTCCGCTTGAGGCTGGCTCCTGGAGCACCGGGTGTCACATACACACAACAGGCAAAAAAATCTGTTTTTACAGCATAAATTAACATTTTTACAGCCTG	C	G	TACAAAAAACAAAACAGCTCTAATTAAATTTTTAAACAGCTCCGTTTTTATTTTGAAACGATACAGTTTGTCTAGAGGCTTAAAACCCGCCTCAGCTCCA
scaffold21511_515	scaffold21511	515	0.965517	0.966667	0.966667	0	0.966667	ACCCAGGAACGGGTACACTCCTTTAAAAATGAAACTTAAAATCTTGAATATTTGGAGTAATTGTGTGTGTGTGTGTGTGTGTGTGTGTGTGTGTGTGTGC	A	G	TGCGTGTGTGTAAGTGGAGATTTGTTTCTCAGCCCCACAGTAACCCTGACGACCCCACCTTCTAAACTGCAGGCATGCACACACACACTTAAGTGTGCAA
scaffold224535_15508	scaffold224535	15508	0.965517	0.966667	0	0	0.933333	TCAGACAGGCCTACTGATAATACTGAACCATGTTTTCAGGGATACATTAATCCAGTTATTGCCTTTATCCATGAGCTTTTTAACTAATCTTTAATCCCTA	T	C	ACATGCCTGGATTAGGACGCTCTCTGACAAGTTCTCTTCAATATTTAGAACTGCACCAGCAAACCAGGGTTCTATAATAATCTCTTAGACACGGAGGAGC
[truncated: 648 more rows]

## Sheet: top_loci_VAR_SCO
Supplementary Table 1d
List of loci showing high divergence between Varberg and Scotland. 15 goldsinny wrasses were sequenced from both populations.
N denotes unknown bases
				Reference allele freq
[truncated: 625 more rows]

## Sheet: top_loci_VAR_SPA
Supplementary Table 1e
[truncated: 647 more rows]

[truncated: 1 more sheets: top_loci_SPA_SCO]
