# Supplementary material for: Genome wide analysis reveals genetic divergence between Goldsinny wrasse populations
Source: BMC Genet. 2020 Oct 9;21:118. doi: 10.1186/s12863-020-00921-8 (PMC7547435; doi:10.1186/s12863-020-00921-8)
Supplement: Supplementary file 2 — Additional file 2 : Table S2 Amplification groups and other related information for genotyping of the selected 231 loci to separate Scandinavian populations. [file 12863_2020_921_MOESM2_ESM.xlsx]

## Sheet: Supp_Table_2
Table S2. Eight assay groups (W1-W8) of tested SNP markers to separate Scandinavian goldsinny wrasse populations
Loci showing high differentiation (Fst < 0.07) also after genotyping of 47x2 individuals are shown with "X" in "maybe_diagnostic" column
Loci that appeared monomorphic in clustering analysis are marked with "(monom.)"
Final UEP primer concentrations for the selected set of 179 markers are also given.
Multiplex_group	Marker_name	SNP_ID	Amplified?	maybe_diagnostic	UEP_primer_concentration_uM
W1	Gold-01	336137_22481	yes (monom.)
W1	Gold-02	32496_25085	yes	X	7
W1	Gold-03	65639_5875	yes (monom.)
W1	Gold-04	336077_15193	yes		7
W1	Gold-05	10259_5926	yes		7
W1	Gold-06	21373_18419	no
W1	Gold-07	148868_32432	yes	X	7
W1	Gold-08	341716_19529	yes		7
W1	Gold-09	213902_170	yes (monom.)
W1	Gold-10	65142_163	yes (monom.)
W1	Gold-11	76922_7137	yes		9.33
W1	Gold-12	336720_6155	yes		9.33
W1	Gold-13	334728_10383	yes		9.33
W1	Gold-14	144330_104	yes		9.33
W1	Gold-15	32733_25346	yes		11.66
W1	Gold-16	7781_34544	yes (monom.)
W1	Gold-17	322265_9099	yes		11.66
W1	Gold-18	102234_20117	yes		11.66
W1	Gold-19	126904_49090	yes	X	11.66
W1	Gold-20	187223_23459	no
W1	Gold-21	64692_17744	no
W1	Gold-22	313425_40460	yes		14
W1	Gold-23	154513_2524	yes	X	14
W1	Gold-24	7496_4749	yes (monom.)
W1	Gold-25	17157_17885	yes		14
W1	Gold-26	15487_19915	yes (monom.)
W1	Gold-27	318878_498	yes		14
W1	Gold-28	6390_220	no
W1	Gold-29	69242_45959	no
W2	Gold-30	212598_478	yes		7
W2	Gold-31	68168_3621	yes	X	7
W2	Gold-32	31297_1508	yes		7
W2	Gold-33	103496_50	yes		7
W2	Gold-34	107714_13916	yes		7
W2	Gold-35	220508_12438	yes (monom.)
W2	Gold-36	342522_39255	yes		7
W2	Gold-37	144510_26081	yes		7
W2	Gold-38	7154_3074	yes		9.33
W2	Gold-39	134315_1117	yes	X	9.33
W2	Gold-40	79373_4226	yes	X	9.33
W2	Gold-41	21741_17298	yes	X	9.33
W2	Gold-42	31712_21507	yes	X	9.33
W2	Gold-43	20987_14459	no
W2	Gold-44	32059_30590	yes		9.33
W2	Gold-45	138783_2107	yes	X	11.66
W2	Gold-46	5935_12156	yes		11.66
W2	Gold-47	159455_1830	no
W2	Gold-48	15901_59	yes	X	11.66
W2	Gold-49	5974_25928	yes		11.66
W2	Gold-50	148303_3794	no
W2	Gold-51	342619_16577	yes		11.66
W2	Gold-52	19220_9026	yes		11.66
W2	Gold-53	17044_40316	yes		14
W2	Gold-54	30639_26755	yes		14
W2	Gold-55	342553_3094	yes		14
W2	Gold-56	159128_2662	yes		14
W2	Gold-57	104665_2180	yes	X	14
W2	Gold-58	342509_32453	yes		14
W3	Gold-59	79470_29501	yes	X	7
W3	Gold-60	212320_16619	yes		7
W3	Gold-61	341330_26593	yes	X	7
W3	Gold-62	82894_2146	yes	X	7
W3	Gold-63	73264_9054	yes (monom.)
W3	Gold-64	112401_128	yes		7
W3	Gold-65	192132_22443	yes		7
W3	Gold-66	7342_85	yes		9.33
W3	Gold-67	337820_23469	yes		9.33
W3	Gold-68	197759_56	yes		9.33
W3	Gold-69	66480_27041	yes	X	9.33
W3	Gold-70	341776_23251	yes	X	9.33
W3	Gold-71	106380_401	yes		9.33
W3	Gold-72	104885_10898	yes	X	9.33
W3	Gold-73	183979_2414	yes		11.66
W3	Gold-74	7499_889	yes		11.66
W3	Gold-75	18955_7987	no
W3	Gold-76	10643_50515	yes		11.66
W3	Gold-77	67580_16755	no
W3	Gold-78	C7858281_29695	yes		11.66
W3	Gold-79	11092_2664	yes		11.66
W3	Gold-80	142971_8720	yes	X	14
W3	Gold-81	6721_63830	yes		14
W3	Gold-82	104356_3670	no
W3	Gold-83	151440_3152	yes		14
W3	Gold-84	341857_37865	yes		14
W3	Gold-85	78680_31881	no
W3	Gold-86	58558_11226	yes		14
W4	Gold-87	212319_11005	yes		7
W4	Gold-88	114615_50795	yes	X	7
W4	Gold-89	76987_16352	yes		7
W4	Gold-90	335367_82952	yes (monom.)
W4	Gold-91	107311_1521	no
W4	Gold-92	342590_23437	no
W4	Gold-93	73377_8923	no
W4	Gold-94	11184_25280	yes		7
W4	Gold-95	5801_23700	yes (monom.)
W4	Gold-96	209_12355	yes		9.33
W4	Gold-97	6962_18783	yes		9.33
W4	Gold-98	14849_538	yes (monom.)
W4	Gold-99	C7858093_1454	yes		9.33
W4	Gold-100	331851_25220	yes		9.33
W4	Gold-101	127989_18907	yes		9.33
W4	Gold-102	C7858295_53	yes		11.66
W4	Gold-103	105011_14077	yes	X	11.66
W4	Gold-104	58825_67175	no
W4	Gold-105	82314_6535	no
W4	Gold-106	342549_28414	yes	X	11.66
W4	Gold-107	340619_8214	yes (monom.)
W4	Gold-108	8227_42648	yes		11.66
W4	Gold-109	341252_807	yes		14
W4	Gold-110	103154_11985	yes		14
W4	Gold-111	8461_3546	yes	X	14
W4	Gold-112	65956_34229	yes	X	14
W4	Gold-113	342118_36	yes		14
W4	Gold-114	134200_2891	yes	X	14
W4	Gold-115	108589_2753	yes		14
W5	Gold-116	C7858207_20629	yes		7
W5	Gold-117	scaffold342640_11384	yes		7
W5	Gold-118	scaffold134221_746	yes		7
W5	Gold-119	scaffold103451_18341	no
W5	Gold-120	scaffold1032_38382	yes	X	7
W5	Gold-121	scaffold58966_22319	yes	X	7
W5	Gold-122	scaffold18300_21560	yes		7
W5	Gold-123	scaffold1178_1636	yes		7
W5	Gold-124	scaffold342405_9025	no
W5	Gold-125	scaffold35169_2457	yes		9.33
W5	Gold-126	scaffold157008_41779	yes		9.33
W5	Gold-127	scaffold342669_15487	yes	X	9.33
W5	Gold-128	scaffold85901_23352	yes		9.33
W5	Gold-129	scaffold24209_10709	no
W5	Gold-130	scaffold65036_3134	no
W5	Gold-131	scaffold25084_39503	no
W5	Gold-132	scaffold253633_2535	yes	X	11.66
W5	Gold-133	scaffold227253_20479	yes		11.66
W5	Gold-134	scaffold23762_18039	yes		11.66
W5	Gold-135	scaffold1988_30298	yes		11.66
W5	Gold-136	scaffold315843_34717	yes		11.66
W5	Gold-137	scaffold107311_38128	yes		11.66
W5	Gold-138	scaffold126985_23049	no
W5	Gold-139	scaffold88039_1164	yes		14
W5	Gold-140	scaffold342071_186	no
W5	Gold-141	scaffold114615_50795	yes		14
W5	Gold-142	scaffold8798_60804	yes	X	14
W5	Gold-143	scaffold10176_31988	yes	X	14
W5	Gold-144	scaffold341252_723	yes		14
W5	Gold-145	scaffold137656_16068	no
W6	Gold-146	scaffold72544_24966	yes		7
W6	Gold-147	scaffold32496_25085	yes	X	7
W6	Gold-148	scaffold91172_13577	yes		7
W6	Gold-149	scaffold126926_19973	yes	X	7
W6	Gold-150	scaffold197759_38963	yes	X	7
W6	Gold-151	scaffold6106_20527	yes	X	7
W6	Gold-152	scaffold223302_14175	yes	X	7
W6	Gold-153	scaffold153022_18904	yes		7
W6	Gold-154	scaffold169463_10311	yes	X	9.33
W6	Gold-155	scaffold26333_32922	yes		9.33
W6	Gold-156	scaffold342689_13239	yes		9.33
W6	Gold-157	scaffold25525_8843	yes		9.33
W6	Gold-158	scaffold1261_36434	yes		9.33
W6	Gold-159	scaffold67682_48292	yes		9.33
W6	Gold-160	scaffold12202_19321	yes		11.66
W6	Gold-161	scaffold3415_23166	yes		11.66
W6	Gold-162	scaffold31169_34427	yes		11.66
W6	Gold-163	scaffold85277_22657	yes		11.66
W6	Gold-164	scaffold121692_19801	yes		11.66
W6	Gold-165	scaffold156023_5540	yes		11.66
W6	Gold-166	scaffold310770_13717	no
W6	Gold-167	scaffold111693_56328	no
W6	Gold-168	scaffold65560_30659	no
W6	Gold-169	scaffold3761_9938	yes		14
W6	Gold-170	scaffold328739_25601	yes	X	14
W6	Gold-171	scaffold135665_15415	yes	X	14
W6	Gold-172	scaffold119604_72461	yes		14
W6	Gold-173	scaffold11286_19615	yes		14
W6	Gold-174	scaffold341713_5622	no
W7	Gold-175	scaffold330978_92	no
W7	Gold-176	scaffold32604_12545	yes		7
W7	Gold-177	scaffold74646_85298	yes		7
W7	Gold-178	scaffold25736_20379	no
W7	Gold-179	scaffold222984_15818	no
W7	Gold-180	scaffold17157_17885	yes		7
W7	Gold-181	scaffold90252_972	yes		7
W7	Gold-182	scaffold143632_27518	yes		7
W7	Gold-183	scaffold58558_11226	yes		9.33
W7	Gold-184	scaffold3502_47115	yes	X	9.33
W7	Gold-185	scaffold222_22331	yes	X	9.33
W7	Gold-186	scaffold21737_14720	yes		9.33
W7	Gold-187	scaffold8656_1414	yes	X	9.33
W7	Gold-188	scaffold75043_5731	yes	X	9.33
W7	Gold-189	scaffold342605_45572	yes		9.33
W7	Gold-190	scaffold22550_24099	yes		11.66
W7	Gold-191	scaffold140989_17093	yes		11.66
W7	Gold-192	scaffold66844_36220	yes		11.66
W7	Gold-193	scaffold191198_1380	yes		11.66
W7	Gold-194	scaffold261884_19167	yes	X	11.66
W7	Gold-195	scaffold79373_4226	yes	X	11.66
W7	Gold-196	scaffold10380_25196	yes		11.66
W7	Gold-197	scaffold21373_18419	yes		14
W7	Gold-198	scaffold224779_1933	yes	X	14
W7	Gold-199	scaffold63110_26509	yes	X	14
W7	Gold-200	scaffold24036_29069	yes		14
W7	Gold-201	scaffold187223_13379	yes		14
W7	Gold-202	scaffold23841_20869	yes		14
W7	Gold-203	scaffold341776_21139	yes	X	14
W8	Gold-204	scaffold1823_17581	yes		7
W8	Gold-205	scaffold8227_573	yes		7
W8	Gold-206	scaffold3623_11933	yes		7
W8	Gold-207	scaffold339804_17292	yes		7
W8	Gold-208	scaffold61809_9414	yes		7
W8	Gold-209	scaffold75125_14893	yes	X	7
W8	Gold-210	scaffold342620_19466	yes		7
W8	Gold-211	scaffold342509_32453	yes		9.33
W8	Gold-212	scaffold12041_37565	yes		9.33
W8	Gold-213	scaffold73377_8923	yes		9.33
W8	Gold-214	scaffold69120_944	no
W8	Gold-215	scaffold220508_12438	no
W8	Gold-216	scaffold54772_1468	yes		9.33
W8	Gold-217	scaffold63405_11881	yes	X	9.33
W8	Gold-218	scaffold18781_2388	no
W8	Gold-219	scaffold249473_36817	yes		11.66
W8	Gold-220	scaffold186811_23691	yes	X	11.66
W8	Gold-221	scaffold13144_2258	no
W8	Gold-222	scaffold58175_17846	yes		11.66
W8	Gold-223	scaffold74059_15416	yes	X	11.66
W8	Gold-224	scaffold156022_4381	yes		11.66
W8	Gold-225	scaffold36615_13584	yes		14
W8	Gold-226	scaffold70649_37822	yes		14
W8	Gold-227	scaffold321378_23047	yes	X	14
W8	Gold-228	scaffold64122_17534	no
W8	Gold-229	scaffold111926_24315	no
W8	Gold-230	scaffold136760_16055	no
W8	Gold-231	scaffold142456_457	yes		14
