# Supplementary material for: Genome wide analysis reveals genetic divergence between Goldsinny wrasse populations
Source: BMC Genet. 2020 Oct 9;21:118. doi: 10.1186/s12863-020-00921-8 (PMC7547435; doi:10.1186/s12863-020-00921-8)
Supplement: Supplementary file 3 — Additional file 3 : Table S3 Basic genetic information for the 173 SNPs used to analyze Scandinavian populations. [file 12863_2020_921_MOESM3_ESM.xlsx]

## Sheet: Supp.Tab.3
Table S3
Basic information for 231 SNP loci developed to separate Goldsinny wrasse populations in Scandinavia
Group is the multiplexing group for that locus, expected_Fst that was calculated based on sequencing of 30 individuals, measured_Fst that was received by genotyping of 94 individuals, P_Fst significance to deviate from zero, Hobs_BOD/VAR observed
heterozygosities, HWE_P deviation from HWE with three sigficance levels given, HWE_sig_after_FDR indication of deviation from HWE was significant after correction.
NS = non-significant. Empty row for a locus after "expected_Fst" indicates non-succesfull amplification during genotyping
Group	Name	Position_name	expected_Fst	measured_Fst	P_Fst	Hobs_BOD	Hobs_VAR	HWE_P (BOD/VAR)#	HWE_sig_after_FDR?
W1	Gold-01	336137_22481	0.277
W1	Gold-02	32496_25085	0.544	0.2529	0.00183	0.0968	0.1154	***/***	yes/yes
W1	Gold-03	65639_5875	0.323
W1	Gold-04	336077_15193	0.238	0.0467	0.04877	0.25	0.3333	**/NS	yes/no
W1	Gold-05	10259_5926	0.894	-0.0113	NS	0.1905	0.2222	NS/NS	no/no
W1	Gold-06	21373_18419	0.737
W1	Gold-07	148868_32432	0.473	0.2284	0.00026	0.1842	0.2941	**/*	yes/no
W1	Gold-08	341716_19529	0.19	-0.0134	NS	0.3684	0.3636	NS/NS	no/no
W1	Gold-09	213902_170	0.391
W1	Gold-10	65142_163	0.347
W1	Gold-11	76922_7137	0.19	-0.0215	NS	0.05	0.1	***/***	yes/yes
W1	Gold-12	336720_6155	0.492	0.0398	NS	0.0426	0.0652	NS/***	no/yes
W1	Gold-13	334728_10383	0.437	-0.0124	NS	0.1739	0.1522	**/**	yes/no
W1	Gold-14	144330_104	0.432	0.008	NS	0.4667	0.4651	NS/NS	no/no
W1	Gold-15	32733_25346	0.258	0.0387	NS	0.3111	0.413	NS/NS	no/no
W1	Gold-16	7781_34544	0.365
W1	Gold-17	322265_9099	0.189	0.0494	NS	0.0213	0	***/*	yes/yes
W1	Gold-18	102234_20117	0.254	0.0338	NS	0.0811	0.1053	***/***	yes/yes
W1	Gold-19	126904_49090	0.352	0.3623	0.00012	0	0	***/NA	yes/no
W1	Gold-20	187223_23459	0.773
W1	Gold-21	64692_17744	0.323
W1	Gold-22	313425_40460	0.558	-0.0249	NS	0.0385	0.1316	***/**	yes/yes
W1	Gold-23	154513_2524	0.313	0.093	0.00552	0.3333	0.2727	NS/NS	no/no
W1	Gold-24	7496_4749	0.315
W1	Gold-25	17157_17885	0.549	-0.0114	NS	0.5217	0.3636	NS/NS	no/no
W1	Gold-26	15487_19915	0.562
W1	Gold-27	318878_498	0.389	0.0571	0.01542	0.4	0.6383	NS/NS	no/no
W1	Gold-28	6390_220	0.381
W1	Gold-29	69242_45959	0.24
W2	Gold-30	212598_478	0.139	-0.0045	NS	0.4043	0.4043	NS/NS	no/no
W2	Gold-31	68168_3621	0.186	0.1269	0.00257	0.1333	0.3261	**/*	yes/no
W2	Gold-32	31297_1508	0.443	0.0338	NS	0.0513	0.3143	***/*	yes/no
W2	Gold-33	103496_50	0.3	-0.0064	NS	0.4255	0.4043	NS/NS	no/no
W2	Gold-34	107714_13916	0.243	0.0072	NS	0	0	***/****	yes/yes
W2	Gold-35	220508_12438	0.639
W2	Gold-36	342522_39255	0.26	0.0562	0.02188	0.383	0.4468	NS/NS	no/no
W2	Gold-37	144510_26081	0.468	0.001	NS	0.0638	0.2609	**/NS	yes/no
W2	Gold-38	7154_3074	0.437	-0.0078	NS	0.5106	0.4255	NS/NS	no/no
W2	Gold-39	134315_1117	0.158	0.1858	0.00014	0.3191	0.3333	*/NS	no/no
W2	Gold-40	79373_4226	0.253	0.0963	0.00219	0.4894	0.4348	NS/NS	no/no
W2	Gold-41	21741_17298	0.423	0.1858	7e-05	0.413	0.3556	NS/NS	no/no
W2	Gold-42	31712_21507	0.489	0.0981	0.0142	0.175	0.1951	*/***	no/yes
W2	Gold-43	20987_14459	0.318
W2	Gold-44	32059_30590	0.204	0.0184	NS	0.3171	0.1707	NS/**	no/yes
W2	Gold-45	138783_2107	0.413	0.2387	0.00023	0.1282	0.1622	NS/***	no/yes
W2	Gold-46	5935_12156	0.199	-0.0136	NS	0.2553	0.1778	NS/*	no/no
W2	Gold-47	159455_1830	0.462
W2	Gold-48	15901_59	0.85	0.1104	0.00654	0.2619	0.2045	*/***	yes/yes
W2	Gold-49	5974_25928	0.102	-0.0101	NS	0.1489	0.2174	NS/NS	no/no
W2	Gold-50	148303_3794	0.773
W2	Gold-51	342619_16577	0.177	-0.0049	NS	0.2979	0.2609	NS/NS	no/no
W2	Gold-52	19220_9026	0.297	-0.0139	NS	0.1333	0.1364	***/***	yes/yes
W2	Gold-53	17044_40316	0.492	0.0151	NS	0.0833	0	**/***	yes/yes
W2	Gold-54	30639_26755	0.773	0.0147	NS	0.25	0.2222	*/*	no/yes
W2	Gold-55	342553_3094	0.73	0.0252	NS	0.2778	0.1463	*/***	no/yes
W2	Gold-56	159128_2662	0.216	-0.0098	NS	0.1087	0.2222	***/***	yes/yes
W2	Gold-57	104665_2180	0.777	0.1183	0.00024	0.2683	0.6667	NS/*	no/yes
W2	Gold-58	342509_32453	0.247	-0.0123	NS	0.1915	0.2609	NS/NS	no/no
W3	Gold-59	79470_29501	0.741	0.117	0.01141	0.2162	0.1111	***/***	yes/yes
W3	Gold-60	212320_16619	0.471	0.0508	0.01251	0.5532	0.5435	*/NS	no/no
W3	Gold-61	341330_26593	0.313	0.0989	0.00594	0.2174	0.3636	NS/NS	no/no
W3	Gold-62	82894_2146	0.335	0.4682	0	0	0.175	***/NS	yes/no
W3	Gold-63	73264_9054	0.403
W3	Gold-64	112401_128	0.387	-0.0071	NS	0.2	0.2889	NS/NS	no/no
W3	Gold-65	192132_22443	0.349	-0.0103	NS	0.383	0.3778	NS/NS	no/no
W3	Gold-66	7342_85	0.17	-0.0137	NS	0.25	0.2444	NS/NS	no/no
W3	Gold-67	337820_23469	0.298	-0.0059	NS	0.1364	0.186	***/***	yes/yes
W3	Gold-68	197759_56	0.279	-0.0093	NS	0.4681	0.5435	NS/NS	no/no
W3	Gold-69	66480_27041	0.14	0.0999	0.0023	0.3043	0.4348	NS/NS	no/no
W3	Gold-70	341776_23251	0.372	0.1679	0.00092	0.25	0.1707	**/*	yes/no
W3	Gold-71	106380_401	0.251	0.0177	NS	0.4565	0.5217	NS/NS	no/no
W3	Gold-72	104885_10898	0.391	0.0953	0.01358	0.2093	0.1707	***/***	yes/yes
W3	Gold-73	183979_2414	0.371	0.0056	NS	0.3913	0.4667	NS/NS	no/no
W3	Gold-74	7499_889	0.506	0.0263	NS	0.4255	0.413	NS/NS	no/no
W3	Gold-75	18955_7987	0.27
W3	Gold-76	10643_50515	0.449	0.0025	NS	0.1277	0.0667	NS/NS	no/no
W3	Gold-77	67580_16755	0.367
W3	Gold-78	C7858281_29695	0.362	-0.0111	NS	0.4468	0.2826	NS/NS	no/no
W3	Gold-79	11092_2664	0.5	0.0126	NS	0.383	0.4444	NS/NS	no/no
W3	Gold-80	142971_8720	0.195	0.1619	9e-05	0.3191	0.4444	NS/NS	no/no
W3	Gold-81	6721_63830	0.606	0.0507	0.02115	0.5	0.3778	NS/NS	no/no
W3	Gold-82	104356_3670	0.405
W3	Gold-83	151440_3152	0.466	0.0418	NS	0.2051	0.3333	***/NS	yes/no
W3	Gold-84	341857_37865	0.6	0.017	NS	0.3617	0.5	NS/NS	no/no
W3	Gold-85	78680_31881	0.292
W3	Gold-86	58558_11226	0.931	-0.0058	NS	0.1064	0.0435	NS/NS	no/no
W4	Gold-87	212319_11005	0.538	0.0514	0.0127	0.5532	0.5532	*/NS	no/no
W4	Gold-88	114615_50795	0.372	0.0773	0.02215	0.1739	0.2174	*/***	no/yes
W4	Gold-89	76987_16352	0.69	0.0334	NS	0.1739	0.3023	**/*	yes/no
W4	Gold-90	335367_82952	0.305
W4	Gold-91	107311_1521	0.409
W4	Gold-92	342590_23437	0.606
W4	Gold-93	73377_8923	0.741
W4	Gold-94	11184_25280	0.931	-0.0106	NS	0.0976	0.1136	***/*	yes/yes
W4	Gold-95	5801_23700	0.256
W4	Gold-96	209_12355	0.309	-0.0083	NS	0.4043	0.383	NS/NS	no/no
W4	Gold-97	6962_18783	0.133	0.0196	NS	0.3404	0.2128	NS/NS	no/no
W4	Gold-98	14849_538	0.403
W4	Gold-99	C7858093_1454	0.284	-0.0072	NS	0.4468	0.413	NS/NS	no/no
W4	Gold-100	331851_25220	0.251	0.0629	0.01668	0.3111	0.3778	NS/NS	no/no
W4	Gold-101	127989_18907	0.146	0.0123	NS	0.3913	0.3696	NS/NS	no/no
W4	Gold-102	C7858295_53	0.419	0.0062	NS	0.0227	0.0238	***/***	yes/yes
W4	Gold-103	105011_14077	0.77	0.1982	0.00463	0.0606	0.1379	***/***	yes/yes
W4	Gold-104	58825_67175	0.307
W4	Gold-105	82314_6535	0.458
W4	Gold-106	342549_28414	0.521	0.2023	3e-05	0.2889	0.4091	NS/NS	no/no
W4	Gold-107	340619_8214	0.425
W4	Gold-108	8227_42648	0.424	-0.0111	NS	0.4	0.2826	NS/NS	no/no
W4	Gold-109	341252_807	0.505	0.0429	0.04816	0.4043	0.3404	NS/*	no/no
W4	Gold-110	103154_11985	0.18	-0.027	NS	0	0.0294	***/***	yes/yes
W4	Gold-111	8461_3546	0.294
W4	Gold-112	65956_34229	0.153	0.0727	0.01523	0.3514	0.186	NS/NS	no/no
W4	Gold-113	342118_36	0.501	0.0241	NS	0.275	0.5111	*/NS	no/no
W4	Gold-114	134200_2891	0.335	0.094	0.02278	0.0233	0.1395	***/***	yes/yes
W4	Gold-115	108589_2753	0.195	0.0082	NS	0.0233	0.0213	NA/**	no/yes
W5	Gold-116	C7858207_20629	0.18956	-0.0067	NS	0.6136	0.4318	NS/NS	no/no
W5	Gold-117	scaffold342640_11384	0.18956	-0.0196	NS	0.15	0.2571	***/*	yes/no
W5	Gold-118	scaffold134221_746	0.245392	-0.005	NS	0.2326	0.2558	NS/NS	no/no
W5	Gold-119	scaffold103451_18341	0.965517
W5	Gold-120	scaffold1032_38382	0.245392	0.1666	7e-05	0.4884	0.1556	NS/NS	no/no
W5	Gold-121	scaffold58966_22319	0.249583	0.2475	0	0.4318	0.4444	NS/NS	no/no
W5	Gold-122	scaffold18300_21560	0.285714	0.0024	NS	0.2791	0.3095	**/*	yes/no
W5	Gold-123	scaffold1178_1636	0.352381	-0.0138	NS	0.3409	0.4419	NS/NS	no/no
W5	Gold-124	scaffold342405_9025	0.189342
W5	Gold-125	scaffold35169_2457	0.345013	-0.0069	NS	0.3864	0.5366	NS/NS	no/no
W5	Gold-126	scaffold157008_41779	0.239631	-0.0122	NS	0.1667	0.0465	*/***	no/yes
W5	Gold-127	scaffold342669_15487	0.245392	0.7116	0	0.0556	0.0238	***/NA	yes/no
W5	Gold-128	scaffold85901_23352	0.297753	0.0138	NS	0.4762	0.5111	NS/NS	no/no
W5	Gold-129	scaffold24209_10709	0.384416
W5	Gold-130	scaffold65036_3134	0.265306
W5	Gold-131	scaffold25084_39503	0.737425
W5	Gold-132	scaffold253633_2535	0.599868	0.2242	0.00067	0.0541	0.1667	***/***	yes/yes
W5	Gold-133	scaffold227253_20479	0.253968	-0.0115	NS	0.4419	0.3095	NS/NS	no/no
W5	Gold-134	scaffold23762_18039	0.221748	0.0624	0.03352	0.2093	0.2273	***/NS	yes/no
W5	Gold-135	scaffold1988_30298	0.194529	-0.0096	NS	0.25	0.1739	NS/*	no/no
W5	Gold-136	scaffold315843_34717	0.188687	0.0172	NS	0.0571	0.0476	***/***	yes/yes
W5	Gold-137	scaffold107311_38128	0.398566	0.0088	NS	0.5227	0.4667	NS/NS	no/no
W5	Gold-138	scaffold126985_23049	0.367056
W5	Gold-139	scaffold88039_1164	0.310924	0.0016	NS	0.3182	0.3182	NS/NS	no/no
W5	Gold-140	scaffold342071_186	0.306723
W5	Gold-141	scaffold114615_50795	0.371773
W5	Gold-142	scaffold8798_60804	0.245392	0.0844	0.00708	0.3636	0.1951	NS/NS	no/no
W5	Gold-143	scaffold10176_31988	0.216544	0.1053	0.00303	0.4878	0.3023	NS/NS	no/no
W5	Gold-144	scaffold341252_723	0.385579	0.0039	NS	0.25	0.3488	NS/NS	no/no
W5	Gold-145	scaffold137656_16068	0.89418
W6	Gold-146	scaffold72544_24966	0.247619	0.0558	0.01356	0.4667	0.5455	NS/NS	no/no
W6	Gold-147	scaffold32496_25085	0.544218
W6	Gold-148	scaffold91172_13577	0.428002	-0.0042	NS	0.25	0.2857	**/***	yes/yes
W6	Gold-149	scaffold126926_19973	0.227079	0.1924	2e-05	0.4	0.5349	NS/NS	no/no
W6	Gold-150	scaffold197759_38963	0.198932	0.1488	0.00347	0.3333	0.1463	*/***	no/yes
W6	Gold-151	scaffold6106_20527	0.183036	0.0874	0.00096	0.2	0.5	NS/**	no/no
W6	Gold-152	scaffold223302_14175	0.245392	0.2003	0	0.2	0.4524	NS/*	no/no
W6	Gold-153	scaffold153022_18904	0.234043	0.0131	NS	0.4884	0.4878	NS/*	no/no
W6	Gold-154	scaffold169463_10311	0.21346	0.0949	0.00101	0.1778	0.4419	NS/NS	no/no
W6	Gold-155	scaffold26333_32922	0.428002	0.0175	NS	0.3636	0.2093	NS/**	no/no
W6	Gold-156	scaffold342689_13239	0.18198	0.0238	NS	0.5556	0.5116	NS/*	no/no
W6	Gold-157	scaffold25525_8843	0.238095	0.0365	NS	0.0889	0.1429	***/***	yes/yes
W6	Gold-158	scaffold1261_36434	0.278426	0.0419	0.04412	0.3778	0.4091	NS/**	no/no
W6	Gold-159	scaffold67682_48292	0.304762	0.0036	NS	0.2889	0.4634	NS/**	no/no
W6	Gold-160	scaffold12202_19321	0.267767	-0.036	NS	0.04	0.0714	***/***	yes/yes
W6	Gold-161	scaffold3415_23166	0.189342	-0.0135	NS	0.186	0.2439	NS/**	no/no
W6	Gold-162	scaffold31169_34427	0.225473	0.0037	NS	0.5333	0.5	NS/NS	no/no
W6	Gold-163	scaffold85277_22657	0.432271	-0.009	NS	0.3333	0.3488	NS/NS	no/no
W6	Gold-164	scaffold121692_19801	0.369048	-0.0071	NS	0.2889	0.3902	*/*	no/no
W6	Gold-165	scaffold156023_5540	0.642857	-0.0126	NS	0.2889	0.5	*/NS	no/no
W6	Gold-166	scaffold310770_13717	0.201681
W6	Gold-167	scaffold111693_56328	0.256912
W6	Gold-168	scaffold65560_30659	0.428571
W6	Gold-169	scaffold3761_9938	0.18956	0.0263	NS	0.4	0.6047	NS/NS	no/no
W6	Gold-170	scaffold328739_25601	0.212309	0.1385	0.00025	0.5455	0.4286	NS/*	no/no
W6	Gold-171	scaffold135665_15415	0.227079	0.1264	0.00373	0.4444	0.2326	NS/NS	no/no
W6	Gold-172	scaffold119604_72461	0.472403	-0.0108	NS	0.0426	0.0444	NS/NS	no/no
W6	Gold-173	scaffold11286_19615	0.216544	0.0564	0.02016	0.6	0.5238	NS/NS	no/no
W6	Gold-174	scaffold341713_5622	0.189
W7	Gold-175	scaffold330978_92	0.29803
W7	Gold-176	scaffold32604_12545	0.415923	0.0441	0.03646	0.3415	0.4681	NS/NS	no/no
W7	Gold-177	scaffold74646_85298	0.257921	0.0423	NS	0.4634	0.383	NS/**	no/no
W7	Gold-178	scaffold25736_20379	0.347619
W7	Gold-179	scaffold222984_15818	0.28392
W7	Gold-180	scaffold17157_17885	0.549261
W7	Gold-181	scaffold90252_972	0.282688	0.0033	NS	0.4878	0.3043	NS/NS	no/no
W7	Gold-182	scaffold143632_27518	0.245473	-0.0073	NS	0.5366	0.2979	NS/**	no/no
W7	Gold-183	scaffold58558_11226	0.931122
W7	Gold-184	scaffold3502_47115	0.419048	0.0928	0.00426	0.225	0.4348	*/NS	no/no
W7	Gold-185	scaffold222_22331	0.347619	0.2154	0	0.5366	0.2609	NS/NS	no/no
W7	Gold-186	scaffold21737_14720	0.21346	0.062	0.01239	0.45	0.2826	NS/*	no/no
W7	Gold-187	scaffold8656_1414	0.335443	0.0766	0.01316	0.2195	0.4894	*/NS	no/no
W7	Gold-188	scaffold75043_5731	0.202128	0.0885	0.00272	0.122	0.3191	NS/NS	no/no
W7	Gold-189	scaffold342605_45572	0.222689	0.0338	0.04053	0.55	0.5532	NS/NS	no/no
W7	Gold-190	scaffold22550_24099	0.18554	0.0127	NS	0.2821	0.4043	*/NS	yes/no
W7	Gold-191	scaffold140989_17093	0.589947	-0.0242	NS	0.25	0.3667	*/NS	no/no
W7	Gold-192	scaffold66844_36220	0.258242	-0.012	NS	0.3947	0.5217	NS/*	no/no
W7	Gold-193	scaffold191198_1380	0.554998	-0.0058	NS	0.5405	0.3571	NS/*	no/no
W7	Gold-194	scaffold261884_19167	0.189342	0.2553	0	0.175	0.4894	NS/NS	no/no
W7	Gold-195	scaffold79373_4226	0.252874
W7	Gold-196	scaffold10380_25196	0.285714	0.019	NS	0.35	0.3478	NS/**	no/no
W7	Gold-197	scaffold21373_18419	0.737425	0.0101	NS	0.122	0.2391	NS/NS	no/no
W7	Gold-198	scaffold224779_1933	0.285714	0.1064	0.00262	0.0645	0.2727	NS/NS	no/no
W7	Gold-199	scaffold63110_26509	0.35216	0.0739	NS	0.2273	0.0769	NS/*	no/no
W7	Gold-200	scaffold24036_29069	0.345238	0.0205	NS	0.3514	0.5319	NS/NS	no/no
W7	Gold-201	scaffold187223_13379	0.220365	-0.0168	NS	0.275	0.3043	**/*	yes/no
W7	Gold-202	scaffold23841_20869	0.428571	-0.0152	NS	0.0244	0.0652	*/*	no/no
W7	Gold-203	scaffold341776_21139	0.364618	0.2576	0	0.5854	0.2826	NS/NS	no/no
W8	Gold-204	scaffold1823_17581	0.292857	0.0265	NS	0.2093	0.2857	NS/**	no/no
W8	Gold-205	scaffold8227_573	0.220779	0.0044	NS	0.619	0.5476	NS/NS	no/no
W8	Gold-206	scaffold3623_11933	0.228395	-0.0033	NS	0.4524	0.3721	NS/**	no/no
W8	Gold-207	scaffold339804_17292	0.238095	-0.03	NS	0.1481	0.1667	***/***	yes/yes
W8	Gold-208	scaffold61809_9414	0.202128	0.0457	0.03151	0.0714	0.2143	NS/NS	no/no
W8	Gold-209	scaffold75125_14893	0.18198	0.0747	0.0094	0.3696	0.5349	NS/NS	no/no
W8	Gold-210	scaffold342620_19466	0.189342	0.0346	NS	0.3095	0.4651	NS/*	no/no
W8	Gold-211	scaffold342509_32453	0.246544
W8	Gold-212	scaffold12041_37565	0.337302	-0.0061	NS	0.381	0.4651	NS/NS	no/no
W8	Gold-213	scaffold73377_8923	0.740537	-0.0157	NS	0.0244	0.2778	***/*	yes/no
W8	Gold-214	scaffold69120_944	0.317722
W8	Gold-215	scaffold220508_12438	0.638593
W8	Gold-216	scaffold54772_1468	0.214286	-0.0158	NS	0.122	0.1951	***/*	yes/yes
W8	Gold-217	scaffold63405_11881	0.264456	0.1287	0.00094	0.4286	0.4524	NS/*	no/no
W8	Gold-218	scaffold18781_2388	0.388312
W8	Gold-219	scaffold249473_36817	0.448595	-0.0101	NS	0.375	0.3617	NS/NS	no/no
W8	Gold-220	scaffold186811_23691	0.219653	0.0714	0.0079	0.2143	0.4762	NS/NS	no/no
W8	Gold-221	scaffold13144_2258	0.531025
W8	Gold-222	scaffold58175_17846	0.260204	-0.0087	NS	0.4524	0.4524	NS/NS	no/no
W8	Gold-223	scaffold74059_15416	0.260563	0.1131	0.00777	0.1667	0.4524	***/NS	yes/no
W8	Gold-224	scaffold156022_4381	0.642857	-0.0128	NS	0.2857	0.4419	*/NS	no/no
W8	Gold-225	scaffold36615_13584	0.309134	0.0119	NS	0.2791	0.4048	NS/*	no/no
W8	Gold-226	scaffold70649_37822	0.301766	0.0447	NS	0.2143	0.2791	***/NS	yes/no
W8	Gold-227	scaffold321378_23047	0.566574	0.281	0	0.3953	0.4048	NS/*	no/no
W8	Gold-228	scaffold64122_17534	0.274052
W8	Gold-229	scaffold111926_24315	0.352381
W8	Gold-230	scaffold136760_16055	0.51171
W8	Gold-231	scaffold142456_457	0.462	0.0339	NS	0.1944	0.3226	NS/NS	no/no
#Probability for deviation from equilibrium: NS, non-significant, *<0.05, **<0.01,***<0.001
