# Supplementary material for: Genome wide analysis reveals genetic divergence between Goldsinny wrasse populations
Source: BMC Genet. 2020 Oct 9;21:118. doi: 10.1186/s12863-020-00921-8 (PMC7547435; doi:10.1186/s12863-020-00921-8)
Supplement: Supplementary file 4 — Additional file 4 : Table S4 Additional information of the 1222 > 20 k scaffolds from which the markers used in this study were acquired. [file 12863_2020_921_MOESM4_ESM.xls]

## Sheet: scaffolds_1222_info
Table S4 Supplementary information for the longest 1222 scaffolds from which SNPs were filtered
Length is the total length of the scaffold in bp, Number of SNPs unfiltered number of variable sites, and length/N_SNP length of the sequence divided by all variable sites.
Moreover, for the 33k data used in this study, the total number of quality controlled SNPs (zero if none included in the final diagnostic panel) and their mean divergence (BOD vs VAR) is given.
scaffold_name	length	Number_of_SNPs_total	length/N_SNP	SNPs_in_33k_data	%_of_SNPs_included	mean_Fst_33k	mean_Fst_wholedata
scaffold3421	219135	4932	44.4313	186	0.0377129	0.149278	0.281046
scaffold8798	198902	8572	23.2037	187	0.0218152	0.146743	0.160716
scaffold44688	189647	6918	27.4136	0	0		NA
scaffold137212	179137	2911	61.538	145	0.0498111	0.0362843	0.0513781
scaffold103767	156683	5335	29.3689	140	0.0262418		0.167845
scaffold22887	150498	3339	45.0728	130	0.0389338	0.0197493	0.00978561
scaffold11762	137635	3320	41.4563	123	0.0370482		0.0421657
scaffold281459	136960	5448	25.1395	0	0		NA
scaffold27438	132696	4684	28.3296	0	0		NA
scaffold53232	127724	4873	26.2105	0	0		NA
scaffold19303	120553	3406	35.3943	109	0.0320023	0.0722263	0.0661056
scaffold3502	118509	2942	40.2818	106	0.0360299	0.0597748	0.12691
scaffold54533	117613	2989	39.3486	102	0.0341251	0.0424932	0.0499926
scaffold23499	117437	2305	50.9488	103	0.0446855	0.0525134	0.107172
scaffold16199	107415	3518	30.533	97	0.0275725	0.0683659	0.0801528
scaffold147534	103536	2334	44.3599	92	0.0394173	0.0262093	0.0406522
scaffold31202	102978	2464	41.793	85	0.0344968	0.127496	0.246377
scaffold216834	102368	3397	30.1348	91	0.0267883	0.0392619	0.0635097
scaffold8046	100027	3403	29.3938	92	0.027035	0.0886573	0.127556
scaffold64656	98497	4551	21.6429	93	0.0204351	0.0633026	0.117007
scaffold43369	96032	5299	18.1227	0	0		NA
scaffold10046	93693	3093	30.2919	86	0.0278047		0.0216755
scaffold11211	90978	1578	57.654	79	0.0500634		0.0380324
scaffold50372	90841	2626	34.5929	0	0		NA
scaffold48295	90158	2710	33.2686	0	0		NA
scaffold66206	90099	1686	53.4395	72	0.0427046	0.0355341	0.0785481
scaffold52618	90015	5209	17.2807	0	0		NA
scaffold19199	89940	2376	37.8535	80	0.03367	0.0589028	0.088834
scaffold38640	89450	1967	45.4753	80	0.0406711	0.0369923	0.0546584
scaffold70892	88955	3320	26.7937	84	0.0253012	0.0673612	0.0634215
scaffold335367	88560	3049	29.0456	83	0.027222	0.0389446	0.0491089
scaffold28419	87547	2690	32.5454	0	0		NA
scaffold120214	87427	4098	21.3341	81	0.0197657	0.0322835	0.0631384
scaffold74646	86290	2428	35.5395	74	0.0304778	0.072166	0.0621192
scaffold135665	86254	2058	41.9116	71	0.0344995	0.200503	0.365643
scaffold10936	86060	2704	31.8269	80	0.0295858		0.0294684
scaffold140442	85259	2194	38.8601	78	0.0355515	0.0680849	0.0649983
scaffold17543	84386	2809	30.0413	74	0.0263439	0.0372416	0.0499753
scaffold12636	84354	1590	53.0528	72	0.045283	0.0128968	0.0294714
scaffold21891	81809	2646	30.918	74	0.0279667	0.0449105	0.0547952
scaffold18966	81303	2172	37.4323	67	0.0308471	0.0587654	0.046335
scaffold18071	81226	1886	43.0679	73	0.0387063	0.0673297	0.0770802
scaffold3880	80922	4391	18.4291	0	0		NA
scaffold57225	80384	2655	30.2765	72	0.0271186	0.0313851	0.0457187
scaffold74998	80348	3273	24.5487	76	0.0232203	0.0769437	0.0990843
scaffold305919	80332	1743	46.0884	73	0.0418818	0.0387082	0.0729763
scaffold17784	80016	2505	31.9425	74	0.0295409	0.053568	0.0796895
scaffold292419	79326	3957	20.047	0	0		NA
scaffold15227	79015	2024	39.039	70	0.034585	0.0849015	0.161419
scaffold37356	78823	2295	34.3455	70	0.0305011	0.12282	0.0983115
scaffold22772	78372	2434	32.1988	72	0.0295809	0.0258723	0.03594
scaffold3962	78185	2027	38.5718	0	0		NA
scaffold119390	78055	1728	45.1707	67	0.0387731		0.0696465
scaffold71912	77155	2083	37.0403	72	0.0345655	0.0402707	0.0372985
scaffold260	76958	2748	28.0051	70	0.0254731	0.0301064	0.0457663
scaffold26254	76886	2242	34.2935	67	0.029884	0.101135	0.176659
scaffold28970	76831	3535	21.7344	0	0		NA
scaffold45446	76774	2247	34.1673	0	0		NA
scaffold119604	76604	1381	55.4699	60	0.0434468		0.172591
scaffold48724	76562	3285	23.3065	0	0		NA
scaffold2261	75606	2637	28.6712	67	0.0254077	0.0179845	0.0147868
scaffold147483	75550	1738	43.4695	67	0.0385501	0.0249702	0.0403619
scaffold31362	75178	3552	21.165	68	0.0191441	0.0780453	0.117508
scaffold342513	74831	3267	22.9051	71	0.0217325	0.134778	0.143239
scaffold20126	74571	2555	29.1863	67	0.0262231	0.148117	0.175165
scaffold30027	74425	2231	33.3595	0	0		NA
scaffold34096	73975	2251	32.8632	67	0.0297645	0.0791579	0.108876
scaffold26333	73351	2830	25.9191	68	0.0240283	0.0149912	0.0161368
scaffold4845	73350	3678	19.9429	0	0		NA
scaffold37369	73201	2126	34.4313	68	0.0319849	0.0254603	0.0218377
scaffold21147	73096	2562	28.5308	64	0.0249805	0.07061	0.0811066
scaffold17538	72392	3438	21.0564	68	0.0197789	0.0213258	0.0329139
scaffold15901	72209	3930	18.3738	67	0.0170483	0.0563755	0.027096
scaffold139827	72050	1334	54.0105	63	0.0472264	0.065278	0.046231
scaffold17329	71959	1616	44.5291	62	0.0383663	0.0319274	0.0113378
scaffold4890	71143	1748	40.6997	0	0		NA
scaffold95770	70993	3548	20.0093	0	0		NA
scaffold342564	70470	1680	41.9464	62	0.0369048	0.0594485	0.0445726
scaffold21019	70443	2021	34.8555	64	0.0316675	0.0310459	0.0379552
scaffold89089	70376	2623	26.8303	63	0.0240183	0.183198	0.201604
scaffold14799	69754	3911	17.8353	66	0.0168755	0.0359273	0.0271292
scaffold124669	69529	1782	39.0174	62	0.0347924	0.0561473	0.0557655
scaffold16207	68864	2815	24.4632	63	0.0223801	0.0797514	0.107111
scaffold342094	68433	1181	57.945	59	0.0499577	0.0373954	0.067947
scaffold10993	68379	1288	53.0893	59	0.0458075		0.0256942
scaffold31226	68378	1888	36.2172	61	0.0323093	0.0525941	0.0900193
scaffold107714	68034	1723	39.4858	61	0.0354034		0.087955
scaffold58825	67820	2278	29.7717	61	0.0267779	0.0570081	0.079712
scaffold9364	67575	2134	31.6659	0	0		NA
scaffold111693	67564	2221	30.4205	63	0.0283656		0.0658102
scaffold10415	67416	1508	44.7056	61	0.0404509		0.0222784
scaffold47314	67290	1559	43.1623	0	0		NA
scaffold118898	67153	954	70.391	52	0.0545073		0.0407848
scaffold42525	66951	1252	53.4752	0	0		NA
scaffold53406	66161	3069	21.5578	0	0		NA
scaffold35411	66136	2836	23.3202	60	0.0211566	0.0328158	0.0553215
scaffold11184	65968	2676	24.6517	62	0.0231689		0.0568363
scaffold339280	65869	2296	28.6886	61	0.0265679	0.0384562	0.0471681
scaffold258458	65861	2084	31.6032	56	0.0268714	0.137376	0.0376703
scaffold340651	65734	2767	23.7564	61	0.0220455	0.0515456	0.110705
scaffold342638	65732	2039	32.2374	60	0.0294262	0.0503681	0.0957008
scaffold27621	65571	3285	19.9607	0	0		NA
scaffold107311	65555	2541	25.7989	60	0.0236128		0.0747211
scaffold315843	65508	1297	50.5073	54	0.0416345	0.0361791	0.0751087
scaffold44769	65463	2849	22.9775	0	0		NA
scaffold6721	65346	3036	21.5237	61	0.0200922	0.0377427	0.0882399
scaffold57477	65038	1942	33.4902	60	0.030896	0.0624898	0.0622788
scaffold134349	64802	2369	27.3542	61	0.0257493	0.0309727	0.0468395
scaffold29773	64623	3966	16.2943	0	0		NA
scaffold36268	64604	2991	21.5995	61	0.0203945	0.0371958	0.0480021
scaffold23762	64576	2678	24.1135	62	0.0231516	0.0663654	0.0685481
scaffold49184	64569	2430	26.5716	0	0		NA
scaffold340495	64385	1865	34.5228	58	0.0310992	0.0875429	0.0767071
scaffold341784	63686	2266	28.105	60	0.0264784	0.00255616	0.0226224
scaffold8952	63391	2338	27.1133	59	0.0252352	0.0330489	0.0849621
scaffold34413	63309	1880	33.675	58	0.0308511	0.105475	0.127945
scaffold33720	62896	1855	33.9062	59	0.0318059	0.042057	0.0599111
scaffold39269	62824	4043	15.539	0	0		NA
scaffold60684	62615	1970	31.7843	56	0.0284264	0.123337	0.222786
scaffold50257	62592	1726	36.2642	0	0		NA
scaffold342522	62522	1658	37.7093	56	0.0337756	0.0472335	0.104855
scaffold17598	61792	2013	30.6965	59	0.0293095	0.120708	0.126058
scaffold126410	61790	1517	40.7317	55	0.0362558	0.0503335	0.0734768
scaffold2413	61761	2412	25.6057	59	0.024461	0.0552593	0.0832381
scaffold32185	61698	2766	22.3059	57	0.0206074	0.0274623	0.030833
scaffold57818	61435	1152	53.329	49	0.0425347	0.161433	0.210209
scaffold221594	61376	1686	36.4033	57	0.0338078	0.0207877	0.0617884
scaffold69242	60954	2706	22.5255	57	0.0210643	0.0560241	0.0845247
scaffold38620	60750	1769	34.3414	56	0.0316563	0.0244496	0.0376849
scaffold35263	60373	3286	18.3728	58	0.0176506	0.0554025	0.0986408
scaffold441	60171	1337	45.0045	0	0		NA
scaffold25487	59480	2310	25.7489	56	0.0242424	0.0420022	0.0555918
scaffold150388	58927	2415	24.4004	55	0.0227743	0.0407189	0.050475
scaffold32059	58862	1244	47.3167	49	0.0393891	0.0540121	0.126348
scaffold342645	58846	1911	30.7933	56	0.029304	0.0512255	0.0822439
scaffold19665	58728	1502	39.0999	54	0.0359521	0.0580119	0.0461392
scaffold47685	58612	1520	38.5605	0	0		NA
scaffold91172	58531	1267	46.1965	52	0.0410418	0.0584923	0.132056
scaffold6919	58454	2870	20.3672	57	0.0198606	0.0211696	0.0323569
scaffold74036	58313	1712	34.0613	52	0.0303738	0.0374993	0.0314915
scaffold95316	58065	829	70.0422	0	0		NA
scaffold4329	57697	3112	18.5402	0	0		NA
scaffold63058	57676	1700	33.9271	54	0.0317647	0.035331	0.0267735
scaffold342719	57659	1336	43.1579	50	0.0374251	0.190866	0.233822
scaffold30377	57531	2124	27.0862	0	0		NA
scaffold71389	57085	2783	20.512	55	0.0197628	0.05312	0.0884549
scaffold342605	56922	1026	55.4795	48	0.0467836	0.0907686	0.0743841
scaffold288899	56492	2488	22.7058	0	0		NA
scaffold35442	56457	1347	41.9131	48	0.0356347	0.016003	0.0255532
scaffold213010	56443	1335	42.2794	48	0.0359551	0.0797797	0.158466
scaffold18775	56384	2638	21.3738	53	0.020091	0.0439546	0.0385662
scaffold62649	56338	1934	29.1303	52	0.0268873	0.0557331	0.0694518
scaffold31481	56243	1617	34.7823	51	0.0315399	0.0476984	0.124084
scaffold317862	56074	2369	23.6699	53	0.0223723	0.0311019	0.0291999
scaffold41738	55757	1091	51.1063	0	0		NA
scaffold309373	55583	973	57.1254	41	0.0421377	0.0454015	0.0543503
scaffold11092	55564	2253	24.6622	50	0.0221926		0.0287532
scaffold126904	55547	2229	24.9201	52	0.0233288	0.0623292	0.127642
scaffold114615	55405	1651	33.5584	47	0.0284676		0.0444207
scaffold58558	55075	1811	30.4114	48	0.0265047	0.0822687	0.109981
scaffold44226	55065	1981	27.7966	0	0		NA
scaffold39521	54987	2251	24.4278	0	0		NA
scaffold18838	54954	2023	27.1646	47	0.0232328	0.0375978	0.0395664
scaffold12379	54871	2561	21.4256	52	0.0203046	0.032415	0.0321279
scaffold34918	54843	1927	28.4603	52	0.026985	0.0378241	0.0878895
scaffold118490	54676	1651	33.1169	50	0.0302847		0.0209895
scaffold5176	54673	1986	27.5292	0	0		NA
scaffold51551	54149	2583	20.9636	0	0		NA
scaffold119927	54121	1397	38.7409	47	0.0336435	0.0404401	0.0539225
scaffold10643	54009	1811	29.8227	52	0.0287134		0.0312383
scaffold14038	53934	1214	44.4267	48	0.0395387	0.0351754	0.0933605
scaffold12173	53924	1106	48.7559	46	0.0415913	0.0294386	0.0185856
scaffold99610	53892	3179	16.9525	0	0		NA
scaffold336027	53883	2192	24.5817	51	0.0232664	0.0370831	0.0757744
scaffold85698	53549	1455	36.8034	45	0.0309278	0.0291628	0.0450122
scaffold88955	53524	2184	24.5073	49	0.0224359	0.0356057	0.0584026
scaffold23268	53380	1957	27.2764	51	0.0260603	0.0372996	0.0415577
scaffold185780	53183	1404	37.8796	45	0.0320513	0.0526062	0.0725492
scaffold86643	53045	1356	39.1187	49	0.0361357	0.0391401	0.0797866
scaffold289203	52940	1472	35.9647	0	0		NA
scaffold11286	52734	1683	31.3333	49	0.0291147		0.0370928
scaffold6718	52727	1647	32.014	49	0.0297511	0.0723329	0.0780159
scaffold176994	52579	1359	38.6895	47	0.0345843	0.0370579	0.0585961
scaffold7244	52501	1568	33.4828	49	0.03125	0.0789185	0.123941
scaffold116775	52432	2124	24.6855	49	0.0230697		0.0763015
scaffold36918	52221	1481	35.2606	49	0.0330858	0.047953	0.0565417
scaffold107463	52216	2317	22.536	50	0.0215796		0.0205153
scaffold249473	52197	1186	44.011	44	0.0370995	0.0618785	0.0619527
scaffold17763	51989	1905	27.2908	45	0.023622	0.0777751	0.0633079
scaffold547	51945	1306	39.7741	49	0.0375191	0.0158175	0.0383891
scaffold322473	51819	2643	19.6061	50	0.0189179	0.0355518	0.0572863
scaffold44574	51695	2259	22.884	0	0		NA
scaffold279	51639	1970	26.2127	0	0		NA
scaffold88052	51614	326	158.325	17	0.0521472	0.0671958	0.121011
scaffold791	51419	1360	37.8081	46	0.0338235	0.0550106	0.117674
scaffold18781	51276	2181	23.5103	47	0.0215497	0.100417	0.206046
scaffold77701	50997	1384	36.8475	45	0.0325145	-0.000135796	0.00515795
scaffold88039	50851	2367	21.4833	46	0.0194339	0.108935	0.124026
scaffold4332	50836	943	53.9088	0	0		NA
scaffold48321	50670	2409	21.0336	0	0		NA
scaffold304547	50648	2395	21.1474	0	0		NA
scaffold69120	50515	2069	24.4152	48	0.0231996	0.0251588	0.0554106
scaffold36143	50478	1412	35.7493	44	0.0311615	0.018999	0.0427938
scaffold266173	50324	2257	22.2969	0	0		NA
scaffold17126	50048	1678	29.826	47	0.0280095	0.137563	0.11154
scaffold51321	49870	1732	28.7933	0	0		NA
scaffold90252	49813	2481	20.0778	49	0.0197501	0.129758	0.184781
scaffold74059	49660	1026	48.4016	45	0.0438596	0.0705245	0.0372402
scaffold20747	49655	1074	46.2337	44	0.0409683	0.0582566	0.100105
scaffold72128	49532	1750	28.304	45	0.0257143	0.0427417	0.0474016
scaffold35571	49344	1817	27.1569	44	0.0242157	0.0935849	0.154752
scaffold206494	49246	841	58.5565	39	0.0463734	0.0869329	0.122434
scaffold4421	49234	2860	17.2147	0	0		NA
scaffold22932	48944	2031	24.0985	46	0.0226489	0.03553	0.0214256
scaffold21278	48864	1317	37.1025	44	0.0334093	0.0015568	0.0131943
scaffold67682	48827	1272	38.386	44	0.0345912	0.066674	0.112159
scaffold34598	48677	2290	21.2563	46	0.0200873	0.0543989	0.0811406
scaffold70051	48566	1922	25.2685	46	0.0239334	0.0851208	0.0700848
scaffold10465	48561	1102	44.0662	43	0.03902		0.1593
scaffold69611	48518	2476	19.5953	46	0.0185784	0.0491953	0.0409101
scaffold157008	48342	1195	40.4536	44	0.0368201	0.0713519	0.100234
scaffold28878	48146	2045	23.5433	0	0		NA
scaffold62865	47908	1690	28.3479	45	0.0266272	0.0889831	0.142714
scaffold245372	47907	1571	30.4946	44	0.0280076	0.0443206	0.0617244
scaffold341425	47843	1376	34.7696	43	0.03125	0.0416085	0.0710149
scaffold115235	47818	2436	19.6297	45	0.0184729		0.0512513
scaffold43386	47736	1383	34.5163	0	0		NA
scaffold342766	47699	1758	27.1325	45	0.0255973	0.0113386	0.0241179
scaffold113719	47605	1479	32.1873	45	0.030426		0.0682864
scaffold57024	47597	1468	32.423	44	0.0299728	0.0200348	0.0313302
scaffold33170	47526	1671	28.4417	44	0.0263315	0.0953177	0.127636
scaffold197759	47468	2131	22.275	45	0.0211168	0.119317	0.181191
scaffold134221	47324	1379	34.3176	43	0.031182	0.0613658	0.0702139
scaffold32604	47267	2397	19.7192	45	0.0187735	0.0970281	0.102428
scaffold341250	47240	1627	29.035	44	0.0270436	0.0907797	0.0706262
scaffold29363	47225	1804	26.1779	0	0		NA
scaffold84656	47070	1944	24.213	45	0.0231481	0.0550172	0.0746337
scaffold337445	47052	1967	23.9207	45	0.0228775	0.0134953	0.017241
scaffold20130	46992	1153	40.7563	43	0.037294	0.0774112	0.125391
scaffold73676	46893	964	48.6442	38	0.0394191	0.0554691	0.147965
scaffold1988	46886	2184	21.4679	45	0.0206044	0.065908	0.144272
scaffold105418	46884	1682	27.874	45	0.0267539		0.0337264
scaffold342650	46815	1233	37.9684	44	0.0356853	0.0735778	0.114659
scaffold98138	46716	1640	28.4854	0	0		NA
scaffold342245	46653	2221	21.0054	44	0.0198109	0.0709367	0.0476136
scaffold306769	46559	789	59.0101	37	0.0468948	0.0254575	0.081834
scaffold44158	46542	1712	27.1857	0	0		NA
scaffold45687	46448	2042	22.7463	0	0		NA
scaffold63751	46388	1287	36.0435	42	0.032634	0.0950355	0.123691
scaffold137175	46123	1521	30.3241	43	0.0282709	0.0272651	0.0606698
scaffold333659	46086	1283	35.9205	43	0.0335152	0.0829741	0.0963255
scaffold28835	45999	1949	23.6013	0	0		NA
scaffold32496	45930	1418	32.3907	42	0.0296192	0.0897664	0.187067
scaffold2543	45801	1460	31.3705	43	0.0294521	0.0274072	0.0309415
scaffold8261	45750	839	54.5292	37	0.0441001	0.115122	0.141537
scaffold341412	45654	2230	20.4726	42	0.0188341	0.0577593	0.0824982
scaffold248789	45641	1251	36.4836	40	0.0319744	0.0899613	0.136942
scaffold705	45609	1788	25.5084	41	0.0229306	0.0554442	0.10252
scaffold47794	45566	2247	20.2786	0	0		NA
scaffold263788	45493	2227	20.4279	0	0		NA
scaffold1842	45387	1523	29.8011	42	0.0275772	0.0866009	0.16378
scaffold20706	45307	1175	38.5591	40	0.0340426	0.0819737	0.0301171
scaffold163771	45283	1427	31.733	43	0.0301331	0.0567999	0.0645867
scaffold72697	45181	1248	36.2027	42	0.0336538	0.0976623	0.123358
scaffold191198	45135	1686	26.7705	43	0.0255042	0.0633617	0.0410261
scaffold76353	45106	1161	38.851	41	0.0353144	0.0478425	0.0517392
scaffold28561	45060	1350	33.3778	0	0		NA
scaffold3997	45047	1496	30.1116	0	0		NA
scaffold3087	45008	473	95.1543	34	0.0718816	0.0390742	0.112133
scaffold336155	45000	1086	41.4365	38	0.0349908	0.0784301	0.126506
scaffold338407	44969	1402	32.0749	41	0.0292439	0.0540438	0.0749925
scaffold94205	44962	1978	22.731	0	0		NA
scaffold169643	44933	1401	32.0721	42	0.0299786	0.0236946	0.0708307
scaffold259521	44923	2138	21.0117	42	0.0196445	0.115267	0.138535
scaffold215229	44912	1299	34.5743	40	0.0307929	0.0296073	0.0459424
scaffold11547	44750	2455	18.2281	43	0.0175153		0.0228898
scaffold137409	44735	989	45.2326	38	0.0384226	0.125427	0.26199
scaffold29986	44695	1032	43.3091	0	0		NA
scaffold19692	44633	1432	31.1683	42	0.0293296	0.037325	0.045162
scaffold22334	44458	1894	23.4731	42	0.0221753	0.0651561	0.0980654
scaffold313425	44400	2157	20.5841	42	0.0194715	0.0404347	0.0387267
scaffold85877	44352	820	54.0878	34	0.0414634	0.0742528	0.0693167
scaffold181222	44336	868	51.0783	39	0.0449309	0.0676379	0.0938983
scaffold8310	44214	2239	19.7472	42	0.0187584	0.0313975	0.0470285
scaffold29396	44153	1558	28.3395	0	0		NA
scaffold12008	44018	1779	24.7431	41	0.0230467	0.0293335	0.0250925
scaffold184369	44008	1559	28.2284	40	0.0256575	0.0302874	0.0173461
scaffold294006	43903	2011	21.8314	0	0		NA
scaffold90315	43871	1354	32.401	40	0.0295421	0.0295776	0.064649
scaffold116599	43857	914	47.9836	36	0.0393873		0.0789155
scaffold39543	43754	1266	34.5608	0	0		NA
scaffold17044	43510	2336	18.6259	42	0.0179795	0.0408267	0.0659374
scaffold15339	43502	1486	29.2746	40	0.0269179	0.0286587	0.0533954
scaffold3863	43373	1277	33.9648	39	0.0305403	0.0335697	0.0764151
scaffold325781	43266	2419	17.8859	41	0.0169492	0.162838	0.163708
scaffold2686	43183	1026	42.0887	0	0		NA
scaffold5649	43133	1312	32.8758	40	0.0304878	0.0336357	0.0323847
scaffold87754	43104	1718	25.0896	39	0.0227008	0.0246951	0.0216722
scaffold224779	43100	1039	41.4822	38	0.0365736	0.0675963	0.0480176
scaffold54812	43069	1869	23.0439	40	0.0214018	0.0577025	0.0964757
scaffold8227	43040	1072	40.1493	38	0.0354478	0.0636241	0.112616
scaffold223302	42922	1028	41.7529	38	0.036965	0.0496213	0.103064
scaffold43738	42845	1662	25.7792	0	0		NA
scaffold40762	42723	1756	24.3297	0	0		NA
scaffold45657	42701	1648	25.9108	0	0		NA
scaffold158053	42593	793	53.7112	37	0.0466583	0.00967057	0.0222786
scaffold103466	42575	1393	30.5635	38	0.0272793		0.0539825
scaffold20337	42530	989	43.003	39	0.0394338	0.00799055	0.0269186
scaffold64074	42347	1145	36.9843	38	0.0331878	0.0367965	0.0465054
scaffold63110	42327	1357	31.1916	35	0.0257922	0.193777	0.274635
scaffold9945	42288	1248	33.8846	0	0		NA
scaffold67335	42276	2436	17.3547	41	0.0168309	0.0175353	0.0365734
scaffold124199	42225	1689	25	39	0.0230906	0.0253373	0.0660143
scaffold342585	42123	2393	17.6026	40	0.0167154	0.0512516	0.0535593
scaffold330978	42053	2112	19.9115	40	0.0189394	0.0889164	0.0847074
scaffold16084	41725	589	70.8404	31	0.0526316	0.0253464	0.0313705
scaffold330362	41643	773	53.8719	37	0.0478655	0.0737155	0.112508
scaffold47366	41605	1380	30.1486	0	0		NA
scaffold80657	41577	1234	33.6929	38	0.0307942	0.0322007	0.0351964
scaffold20952	41573	1116	37.2518	36	0.0322581	0.0636068	0.0353092
scaffold278960	41554	945	43.9725	0	0		NA
scaffold12041	41526	907	45.7839	36	0.0396913	0.0358063	0.0163164
scaffold52370	41525	1101	37.7157	0	0		NA
scaffold20213	41525	1608	25.824	38	0.0236318	0.0468164	0.0876516
scaffold2673	41478	1308	31.711	0	0		NA
scaffold27717	41466	1363	30.4226	0	0		NA
scaffold39600	41435	1026	40.385	0	0		NA
scaffold324264	41395	1538	26.9148	40	0.0260078	-0.00119868	0.0436958
scaffold38883	41368	1505	27.487	0	0		NA
scaffold66527	41294	1961	21.0576	39	0.0198878	0.0491354	0.103575
scaffold64122	41265	1857	22.2213	39	0.0210016	0.0168155	0.0225242
scaffold3141	41246	1273	32.4006	39	0.0306363	0.0603675	0.0620861
scaffold151585	41241	1046	39.4273	36	0.0344168	0.0578547	0.182341
scaffold1032	41230	1672	24.6591	38	0.0227273		0.0554871
scaffold82894	41186	1047	39.3372	38	0.0362942	0.0308697	0.0529961
scaffold342714	41177	2097	19.6361	39	0.018598	0.114018	0.208863
scaffold244911	41172	1973	20.8677	36	0.0182463	0.0641679	0.127324
scaffold169947	41147	1522	27.0348	37	0.0243101	0.0323008	0.0464514
scaffold2653	40917	1534	26.6734	0	0		NA
scaffold13009	40872	1035	39.4899	34	0.0328502	0.0470085	0.0782071
scaffold9576	40863	2221	18.3985	0	0		NA
scaffold37546	40804	1315	31.0297	35	0.026616	0.0531722	0.067301
scaffold25084	40764	1104	36.9239	36	0.0326087	0.0375053	0.0502237
scaffold1308	40730	1259	32.3511	38	0.0301827	0.0194053	0.0280913
scaffold79930	40629	1105	36.7683	38	0.0343891	0.0267285	0.0614613
scaffold19906	40598	1347	30.1396	39	0.0289532	0.0770907	0.104016
scaffold70649	40577	1676	24.2106	36	0.0214797	0.0584371	0.0807881
scaffold336825	40567	1526	26.5839	38	0.0249017	0.0332356	0.030374
scaffold18300	40550	2051	19.7708	38	0.0185275	0.0170707	0.0185699
scaffold26384	40489	1641	24.6734	0	0		NA
scaffold192588	40475	802	50.4676	33	0.0411471	0.0490901	0.046885
scaffold2798	40471	1221	33.1458	0	0		NA
scaffold321378	40462	1134	35.6808	34	0.0299824	0.0853109	0.167501
scaffold55025	40438	1106	36.5624	31	0.0280289	0.101129	0.0802131
scaffold20029	40375	1658	24.3516	38	0.0229192	0.0554199	0.0994604
scaffold260289	40374	1828	22.0864	39	0.0213348	0.0560302	0.0601061
scaffold336720	40297	2266	17.7833	39	0.0172109	0.0255687	0.0228913
scaffold341372	40260	831	48.4477	35	0.0421179	0.0284217	0.0567013
scaffold109751	40158	1569	25.5946	37	0.0235819		0.0315647
scaffold156520	39956	2200	18.1618	37	0.0168182	0.0265562	0.0119902
scaffold8683	39864	1105	36.076	26	0.0235294	0.0442522	0.0731382
scaffold70754	39780	1274	31.2245	37	0.0290424	0.041321	0.0254089
scaffold6224	39774	1720	23.1244	38	0.022093	0.0115499	0.0390612
scaffold313570	39735	1969	20.1803	38	0.0192991	0.0375066	0.0400997
scaffold52401	39713	1589	24.9924	0	0		NA
scaffold143121	39663	1103	35.9592	35	0.0317316	0.00728105	0.0363087
scaffold13596	39652	2195	18.0647	39	0.0177677	0.0528547	0.104681
scaffold1261	39589	1617	24.483	37	0.0228819	0.0678139	0.0533466
scaffold257096	39573	1431	27.6541	36	0.0251572	0.0377656	0.0339657
scaffold13672	39568	1424	27.7865	35	0.0245787	0.0395708	0.048621
scaffold5974	39462	1035	38.1275	36	0.0347826	0.0409269	0.0634399
scaffold22550	39444	1014	38.8994	35	0.0345168	0.106711	0.0876776
scaffold22713	39383	1601	24.599	33	0.0206121	0.0787293	0.167245
scaffold66844	39321	1362	28.87	37	0.0271659	0.041465	0.0604191
scaffold44019	39220	2964	13.2321	0	0		NA
scaffold51283	39172	2552	15.3495	0	0		NA
scaffold30639	39120	1709	22.8906	36	0.021065	0.0109481	0.0143412
scaffold1560	39105	1321	29.6026	35	0.0264951	0.0273524	0.0544549
scaffold63552	39086	776	50.3686	33	0.0425258	0.0362835	0.0335835
scaffold62184	39031	843	46.3001	27	0.0320285	0.291013	0.489757
scaffold23336	38957	2627	14.8295	38	0.0144652	0.0250688	0.0274458
scaffold63413	38941	1191	32.6961	36	0.0302267	0.0242223	0.0448679
scaffold247371	38936	1240	31.4	36	0.0290323	0.0861018	0.103407
scaffold7783	38909	1711	22.7405	38	0.0222092	0.0603816	0.0712983
scaffold142971	38901	754	51.5928	33	0.0437666	0.0247065	0.0159552
scaffold341713	38810	741	52.3752	34	0.0458839	0.00131932	0.00563571
scaffold174784	38645	1466	26.3608	38	0.0259209	0.0391812	0.033314
scaffold5527	38624	1410	27.3929	37	0.0262411	0.0803218	0.0678158
scaffold22833	38624	1029	37.5355	34	0.0330418	0.00378055	-0.00112211
scaffold6566	38542	2517	15.3127	37	0.0147	0.122113	0.0979044
scaffold342631	38503	1124	34.2553	35	0.0311388	0.00967753	0.0634332
scaffold257459	38498	891	43.2076	35	0.0392817	0.0940928	0.232573
scaffold293921	38398	2261	16.9828	0	0		NA
scaffold93446	38264	1458	26.2442	0	0		NA
scaffold11050	38133	1632	23.3658	36	0.0220588		0.0405087
scaffold82746	38019	1267	30.0071	35	0.0276243	0.0291625	0.0305704
scaffold266181	37972	1268	29.9464	0	0		NA
scaffold127144	37957	1105	34.3502	36	0.0325792	0.0667056	0.0757534
scaffold79614	37952	1030	36.8466	31	0.0300971	0.0243575	0.0430988
scaffold341857	37945	1259	30.139	36	0.0285941	0.0315786	0.0175521
scaffold70627	37930	1428	26.5616	36	0.0252101	0.0570135	0.0300858
scaffold7642	37910	828	45.785	33	0.0398551	0.0378858	0.0608698
scaffold2287	37874	1103	34.3373	33	0.0299184	0.0700036	0.151897
scaffold171582	37859	1171	32.3305	35	0.029889	0.0322261	0.0834444
scaffold10612	37841	1382	27.3813	34	0.024602		0.0932836
scaffold56827	37805	1485	25.4579	36	0.0242424	0.0569635	0.0443417
scaffold62047	37790	1788	21.1353	35	0.0195749	0.0314424	0.0697799
scaffold65036	37746	1195	31.5866	34	0.0284519	0.0439615	0.0480001
scaffold17473	37647	1390	27.0842	35	0.0251799	0.0928758	0.11186
scaffold155798	37642	847	44.4416	33	0.038961	0.0394353	0.0681507
scaffold38158	37603	1568	23.9815	36	0.0229592	0.128337	0.158577
scaffold14829	37598	1586	23.7062	35	0.0220681	0.0431071	0.0148545
scaffold31303	37578	1667	22.5423	36	0.0215957	0.0349805	0.023395
scaffold2112	37546	1627	23.0768	36	0.0221266	0.101986	0.0601231
scaffold342640	37528	742	50.5768	33	0.0444744	0.0547454	0.0492281
scaffold6535	37525	608	61.7188	27	0.0444079	0.0678936	0.119952
scaffold63535	37498	856	43.8061	31	0.036215	0.0951703	0.0764129
scaffold34	37493	1152	32.546	34	0.0295139	0.0895549	0.0849461
scaffold72052	37452	1441	25.9903	35	0.0242887	0.0364082	0.057169
scaffold323043	37340	1203	31.0391	33	0.0274314	0.0450475	0.0511078
scaffold51257	37312	2315	16.1175	0	0		NA
scaffold220073	37279	1092	34.1383	33	0.0302198	0.0565954	0.0400419
scaffold26483	37276	1264	29.4905	0	0		NA
scaffold78680	37159	1485	25.0229	28	0.0188552	0.0808457	0.0797304
scaffold213483	37149	1782	20.8468	35	0.0196409	0.0240466	0.0415552
scaffold60345	37003	1324	27.9479	32	0.0241692	0.0431889	0.0354661
scaffold342571	36960	1489	24.822	36	0.0241773	0.0599315	0.0415323
scaffold224301	36958	1374	26.8981	33	0.0240175	0.0519045	0.0649988
scaffold70758	36915	2611	14.1383	36	0.0137878	0.041123	0.0468496
scaffold65956	36879	347	106.28	18	0.0518732	0.0412171	0.0432114
scaffold46159	36861	1679	21.9541	0	0		NA
scaffold87	36787	1520	24.202	35	0.0230263	0.0383683	0.0176663
scaffold40864	36725	1450	25.3276	0	0		NA
scaffold6419	36623	845	43.3408	33	0.0390533	0.0374832	0.0896638
scaffold109891	36565	1190	30.7269	32	0.0268908		0.0163495
scaffold13078	36466	1151	31.682	32	0.0278019	0.0214918	0.0287091
scaffold4555	36425	1236	29.4701	0	0		NA
scaffold8808	36363	1455	24.9918	34	0.0233677	0.00311018	0.0384224
scaffold341776	36303	896	40.5167	34	0.0379464	0.0488149	0.0548215
scaffold3001	36292	969	37.453	0	0		NA
scaffold28205	36207	1998	18.1216	0	0		NA
scaffold5197	36161	1134	31.888	0	0		NA
scaffold76134	36146	1609	22.4649	35	0.0217526	0.0227549	0.018766
scaffold7781	36112	1026	35.1969	34	0.0331384	0.0315786	0.0946242
scaffold340566	36091	1688	21.3809	34	0.0201422	0.0352519	0.0168676
scaffold26364	36064	161	224	0	0		NA
scaffold8192	35990	1339	26.8783	34	0.0253921	0.029283	0.0519727
scaffold206858	35978	472	76.2246	30	0.0635593	0.0218373	0.0567528
scaffold8674	35913	1484	24.2001	34	0.0229111	0.0137138	0.0113954
scaffold10259	35894	1434	25.0307	34	0.0237099		0.0314275
scaffold47943	35823	1009	35.5035	0	0		NA
scaffold282348	35768	1516	23.5937	0	0		NA
scaffold8367	35735	1408	25.38	29	0.0205966	0.116692	0.146443
scaffold42179	35690	1083	32.9548	0	0		NA
scaffold22756	35682	1531	23.3063	31	0.0202482	0.0899217	0.140588
scaffold54390	35530	1205	29.4855	32	0.026556	0.114925	0.0244186
scaffold99793	35507	1502	23.6398	0	0		NA
scaffold186811	35498	1361	26.0823	33	0.0242469	0.0359824	0.0373871
scaffold20164	35439	650	54.5215	26	0.04	0.124869	0.210176
scaffold238678	35353	1277	27.6844	33	0.0258418	0.0818769	0.110771
scaffold3668	35332	1442	24.5021	32	0.0221914	0.222473	0.277012
scaffold107047	35319	969	36.4489	33	0.0340557		0.0667493
scaffold79498	35179	2437	14.4354	31	0.0127206	0.367666	0.374226
scaffold333671	35179	739	47.6035	30	0.0405954	0.0406665	0.070088
scaffold62051	35083	1909	18.3777	34	0.0178104	0.0461803	0.0705128
scaffold10169	35063	526	66.6597	30	0.0570342		0.0509757
scaffold109127	35043	1930	18.157	33	0.0170984		0.0414244
scaffold44320	35027	1936	18.0925	0	0		NA
scaffold6839	35025	1074	32.6117	32	0.0297952	0.22407	0.358821
scaffold31169	35022	1306	26.8162	32	0.0245023	0.0298826	0.0941534
scaffold269273	35009	1569	22.3129	0	0		NA
scaffold169918	34997	898	38.9722	32	0.0356347	0.0341963	0.103328
scaffold293211	34930	1006	34.7217	0	0		NA
scaffold342741	34872	927	37.6181	32	0.03452	0.0599987	0.152596
scaffold13289	34818	1075	32.3888	32	0.0297674	0.0366879	0.0410365
scaffold47185	34700	1385	25.0542	0	0		NA
scaffold181862	34641	1845	18.7756	33	0.0178862	0.0891674	0.0905285
scaffold2652	34633	592	58.5017	0	0		NA
scaffold108593	34587	1074	32.2039	31	0.0288641		0.0246355
scaffold7201	34572	626	55.2268	30	0.0479233	0.0167451	0.0210668
scaffold275165	34532	829	41.655	0	0		NA
scaffold48110	34522	1487	23.2159	0	0		NA
scaffold341008	34517	796	43.3631	31	0.0389447	0.0160131	0.0234618
scaffold31712	34498	1790	19.2726	32	0.0178771	0.0463068	0.0319779
scaffold133799	34478	821	41.9951	32	0.0389769	0.0874997	0.187643
scaffold83269	34471	1264	27.2714	33	0.0261076	0.0410606	0.0533455
scaffold206330	34457	1036	33.2597	31	0.0299228	0.0269416	0.0705928
scaffold27640	34455	1214	28.3814	0	0		NA
scaffold340773	34433	648	53.1373	31	0.0478395	0.0491712	0.0172823
scaffold5368	34361	1303	26.3707	0	0		NA
scaffold43304	34360	1866	18.4137	0	0		NA
scaffold126926	34309	940	36.4989	32	0.0340426	0.0289993	0.00373222
scaffold170544	34245	1239	27.6392	32	0.0258273	0.0835958	0.132827
scaffold24829	34195	1927	17.7452	33	0.0171251	0.0326052	0.0537905
scaffold128586	34066	744	45.7876	31	0.0416667	0.00880891	0.0271404
scaffold10176	34057	1628	20.9195	33	0.0202703		0.0557236
scaffold65920	34051	433	78.6397	22	0.0508083	0.027511	0.0821437
scaffold338672	34000	1086	31.3076	32	0.0294659	0.0277913	0.0356187
scaffold342509	33970	650	52.2615	28	0.0430769	0.0100632	0.0327092
scaffold62423	33909	929	36.5005	30	0.0322928	0.0767711	0.0959005
scaffold51176	33865	1665	20.3393	0	0		NA
scaffold32347	33806	871	38.8129	30	0.0344432	0.0431345	0.0687203
scaffold6106	33804	783	43.1724	26	0.0332056	0.031968	0.0400408
scaffold29933	33790	1129	29.9291	0	0		NA
scaffold112493	33782	735	45.9619	30	0.0408163		0.0630027
scaffold51713	33733	1501	22.4737	0	0		NA
scaffold85901	33707	634	53.1656	30	0.0473186	0.036414	0.0172888
scaffold136196	33684	1344	25.0625	31	0.0230655	0.0836209	0.055912
scaffold153022	33644	1079	31.1807	31	0.0287303	0.0560389	0.140424
scaffold5085	33615	1366	24.6083	0	0		NA
scaffold78192	33598	971	34.6014	27	0.0278064	0.0272343	0.0630714
scaffold9413	33582	652	51.5061	0	0		NA
scaffold144220	33560	745	45.047	26	0.0348993	0.055904	0.0382386
scaffold58622	33557	1028	32.643	22	0.0214008	0.26069	0.40043
scaffold174894	33492	1427	23.4702	31	0.0217239	0.0482306	0.0811846
scaffold337308	33444	1586	21.087	31	0.019546	0.0324911	0.0656497
scaffold29239	33402	2191	15.2451	0	0		NA
scaffold342691	33393	1337	24.9761	32	0.0239342	0.0681395	0.0948107
scaffold17581	33311	1303	25.5649	31	0.0237913	0.00969724	0.0151176
scaffold148868	33294	1360	24.4809	31	0.0227941	0.0302985	0.105758
scaffold131970	33277	989	33.6471	30	0.0303337	0.0235684	0.0228895
scaffold79470	33263	1587	20.9597	32	0.0201638	0.0491716	0.0168368
scaffold81214	33236	2095	15.8644	32	0.0152745	0.0468754	0.0498869
scaffold226288	33205	925	35.8973	30	0.0324324	0.0183537	0.0282523
scaffold48389	33186	1582	20.9772	0	0		NA
scaffold167078	33169	1845	17.9778	29	0.0157182	0.126384	0.128067
scaffold342725	33139	1011	32.7784	31	0.0306627	0.0382408	0.0205986
scaffold3251	33086	1479	22.3705	30	0.020284	0.0599044	0.0620011
scaffold161821	33059	1667	19.8314	31	0.0185963	0.0492897	0.0335881
scaffold32733	33009	1228	26.8803	30	0.02443	0.0811573	0.0505696
scaffold26914	32950	532	61.9361	0	0		NA
scaffold342444	32894	779	42.2259	29	0.0372272	0.0405537	0.0632756
scaffold5768	32852	1322	24.8502	28	0.02118	0.0265691	0.0107159
scaffold340807	32796	1285	25.5222	31	0.0241245	0.0238311	0.0406454
scaffold322517	32753	1082	30.2708	31	0.0286506	0.0600855	0.0762973
scaffold341031	32742	1358	24.1105	30	0.0220913	0.101224	0.17442
scaffold342768	32676	714	45.7647	29	0.0406162	0.0570728	0.0971946
scaffold32896	32634	1094	29.83	31	0.0283364	0.0366486	0.0319101
scaffold361	32612	1564	20.8517	31	0.019821	0.0712473	0.105947
scaffold261955	32607	762	42.7913	29	0.0380577	0.0964024	0.11708
scaffold342579	32503	1176	27.6386	30	0.0255102	0.1805	0.184714
scaffold100189	32455	1454	22.3212	31	0.0213205		0.0738554
scaffold68168	32415	885	36.6271	29	0.0327684	0.053013	0.03662
scaffold52191	32326	1540	20.9909	0	0		NA
scaffold30112	32324	793	40.7617	0	0		NA
scaffold58966	32221	1165	27.6575	31	0.0266094	0.171881	0.262573
scaffold287985	32198	975	33.0236	0	0		NA
scaffold60574	32186	1067	30.1649	28	0.0262418	0.0612464	0.092455
scaffold322265	32166	930	34.5871	29	0.0311828	0.0837167	0.149061
scaffold142456	32163	1115	28.8457	30	0.0269058	0.0433949	0.0266067
scaffold9774	32156	1228	26.1857	0	0		NA
scaffold334975	32131	1320	24.3417	30	0.0227273	0.0206676	0.0337217
scaffold281689	32083	970	33.0753	0	0		NA
scaffold9004	32060	1136	28.2218	31	0.0272887	0.0159064	0.0128791
scaffold5801	32056	1315	24.3772	31	0.0235741	0.176488	0.227966
scaffold14917	32053	1197	26.7778	31	0.0258981	0.0221538	0.0489383
scaffold168935	31867	1570	20.2975	29	0.0184713	0.021548	0.0276202
scaffold140586	31842	1649	19.3099	31	0.0187993	0.0317196	0.0158019
scaffold218918	31823	891	35.716	30	0.03367	0.00620036	0.00383021
scaffold6563	31810	1033	30.7938	28	0.0271055	0.0454875	0.0185274
scaffold53666	31795	1598	19.8967	0	0		NA
scaffold36615	31737	1169	27.1488	29	0.0248075	0.0172893	0.0333975
scaffold1181	31720	375	84.5867	22	0.0586667		0.108842
scaffold13346	31668	1448	21.8702	30	0.0207182	0.0434172	0.0609523
scaffold138053	31590	718	43.9972	24	0.0334262	0.118407	0.1466
scaffold188513	31572	1350	23.3867	29	0.0214815	0.0392557	0.0424008
scaffold38895	31564	1008	31.3135	0	0		NA
scaffold292240	31560	948	33.2911	0	0		NA
scaffold51967	31554	1306	24.1608	0	0		NA
scaffold220384	31524	603	52.2786	28	0.0464345	0.0229811	0.0762487
scaffold35169	31455	1317	23.8838	30	0.022779	0.0989279	0.148382
scaffold97443	31434	657	47.8447	0	0		NA
scaffold341725	31407	1104	28.4484	29	0.0262681	0.0181614	0.0365773
scaffold303937	31388	925	33.933	0	0		NA
scaffold70918	31363	506	61.9822	26	0.0513834	0.0365656	0.069547
scaffold20869	31347	999	31.3784	30	0.03003	0.0552185	0.0709546
scaffold15092	31300	981	31.9062	28	0.0285423	0.0146017	0.0436239
scaffold329148	31289	773	40.4774	28	0.0362225	0.0474341	0.0687333
scaffold21021	31270	1078	29.0074	29	0.0269017	0.0701129	0.078384
scaffold48827	31236	1066	29.3021	0	0		NA
scaffold56948	31229	1273	24.5318	27	0.0212097	0.018019	0.064944
scaffold95678	31202	934	33.4069	0	0		NA
scaffold310795	31180	916	34.0393	28	0.0305677	0.0304516	0.0266842
scaffold10182	31173	1425	21.8758	29	0.0203509		0.0755999
scaffold54364	31163	1394	22.3551	30	0.0215208	0.0413302	0.0754861
scaffold5265	31134	1209	25.7519	0	0		NA
scaffold143632	31108	1888	16.4767	30	0.0158898	0.0362427	0.0296144
scaffold342740	30968	1183	26.1775	29	0.0245139	0.0217021	0.0354439
scaffold101869	30959	726	42.6433	26	0.0358127		0.00140742
scaffold84922	30889	1623	19.032	29	0.0178681	0.0216057	0.0267468
scaffold30910	30888	977	31.6151	27	0.0276356	0.0434594	0.0678318
scaffold65560	30874	1322	23.354	27	0.0204236	0.184638	0.175924
scaffold55321	30853	1593	19.3679	29	0.0182046	0.0368196	0.071838
scaffold258858	30849	1286	23.9883	29	0.0225505	0.0178305	0.0225597
scaffold24036	30830	1173	26.283	28	0.0238704	0.0460503	0.0624439
scaffold342757	30818	406	75.9064	22	0.0541872	0.0397034	0.139427
scaffold33589	30791	1530	20.1248	26	0.0169935	0.0448418	0.0375491
scaffold17653	30762	1486	20.7012	28	0.0188425	0.0604547	0.0876022
scaffold36883	30753	513	59.9474	21	0.0409357	0.066255	0.112177
scaffold93326	30653	831	36.8869	0	0		NA
C7858295	30632	1291	23.7273	28	0.0216886		0.171137
scaffold58190	30578	1053	29.0389	28	0.0265907	0.0489089	0.0485815
scaffold62033	30574	925	33.053	29	0.0313514	0.0512544	0.0415362
scaffold11290	30552	543	56.2652	25	0.0460405		-0.00269482
scaffold56009	30548	1304	23.4264	28	0.0214724	0.14249	0.120988
scaffold92324	30467	1152	26.447	0	0		NA
scaffold65555	30443	988	30.8128	27	0.0273279	0.133231	0.151936
scaffold85902	30392	585	51.9521	26	0.0444444	0.0543894	0.10585
scaffold36389	30390	1325	22.9358	29	0.0218868	0.0366395	0.0547587
scaffold342262	30389	770	39.4662	29	0.0376623	0.0604447	0.0442962
scaffold122775	30334	514	59.0156	25	0.0486381	0.061851	0.106127
scaffold342350	30332	800	37.915	27	0.03375	0.0213084	0.0422781
scaffold4546	30327	1156	26.2344	0	0		NA
scaffold16876	30325	1147	26.4385	28	0.0244115	0.0765104	0.0673167
scaffold5935	30267	787	38.4587	27	0.0343075	0.0926595	0.132418
scaffold9509	30259	1070	28.2794	0	0		NA
scaffold99845	30258	1483	20.4032	0	0		NA
scaffold96	30250	464	65.194	0	0		NA
scaffold268567	30200	713	42.3562	0	0		NA
scaffold66858	30194	1400	21.5671	28	0.02	0.085952	0.137248
scaffold252470	30189	515	58.6194	23	0.0446602	0.0987731	0.0501487
scaffold157972	30185	683	44.1947	26	0.0380673	0.0459555	0.0539929
scaffold342475	30149	1676	17.9887	29	0.0173031	0.0655941	0.0559154
scaffold66480	30069	534	56.309	27	0.0505618	0.0272414	0.059376
scaffold173351	30066	685	43.892	27	0.0394161	0.0292149	0.0298625
scaffold3623	30019	916	32.7718	28	0.0305677	0.039797	0.028913
scaffold342695	29964	1621	18.4849	28	0.0172733	0.0562605	0.106989
scaffold320917	29937	1348	22.2085	29	0.0215134	0.0524346	0.0693255
scaffold19671	29914	1440	20.7736	25	0.0173611	0.0159404	0.0275632
scaffold128193	29906	540	55.3815	21	0.0388889	0.0711538	0.0718975
scaffold3199	29885	571	52.338	19	0.033275	0.0886231	0.0618592
scaffold127258	29875	1187	25.1685	28	0.0235889	0.0651375	0.0377979
scaffold12020	29868	1254	23.8182	29	0.023126	0.0226579	0.038502
C7858281	29852	1136	26.2782	29	0.0255282		-0.00738796
scaffold55020	29827	1080	27.6176	28	0.0259259	0.0373017	0.0310099
scaffold58535	29821	907	32.8787	26	0.0286659	0.0312518	0.0449113
scaffold305293	29802	1501	19.8548	0	0	NA	0.0210164
scaffold37157	29789	1254	23.7552	29	0.023126	0.0688965	0.0522445
scaffold7499	29703	1285	23.1152	28	0.0217899	0.0558978	0.0466754
scaffold30290	29685	1280	23.1914	0	0		NA
scaffold7371	29670	606	48.9604	23	0.0379538	0.0855493	0.16462
scaffold25736	29668	652	45.5031	25	0.0383436	0.0100954	0.0253358
scaffold19202	29634	595	49.805	24	0.0403361	0.0226451	0.0153284
scaffold342746	29624	985	30.0751	28	0.0284264	0.00326902	0.0130408
scaffold19887	29624	1123	26.3793	28	0.0249332	0.107306	0.0619369
scaffold223170	29527	651	45.3564	25	0.0384025	0.0430189	0.0693254
scaffold342730	29525	927	31.8501	28	0.030205	0.0600887	0.091591
scaffold123349	29468	1328	22.1898	28	0.0210843	0.048971	0.0506922
scaffold98574	29444	639	46.0782	0	0		NA
scaffold1254	29439	1207	24.3902	28	0.023198	0.0771245	0.107064
scaffold330542	29436	457	64.4114	23	0.0503282	0.0895387	0.141545
scaffold10856	29428	1544	19.0596	28	0.0181347		0.050463
scaffold342578	29427	1693	17.3816	29	0.0171294	0.0345416	0.0289325
scaffold9293	29382	842	34.8955	0	0		NA
scaffold67572	29356	905	32.4376	28	0.0309392	0.04679	0.0361126
scaffold77287	29355	570	51.5	22	0.0385965	0.036689	0.0358909
scaffold342689	29339	927	31.6494	28	0.030205	0.0786132	0.0597439
scaffold78621	29337	1177	24.9252	27	0.0229397	0.0324464	0.0314314
scaffold67411	29329	1175	24.9609	27	0.0229787	0.142929	0.159945
scaffold220702	29328	971	30.2039	25	0.0257467	0.0676803	0.0953226
scaffold337499	29327	535	54.8168	24	0.0448598	0.0473966	0.0626918
scaffold87578	29315	1199	24.4495	28	0.0233528	0.123836	0.120311
scaffold341394	29312	1490	19.6725	27	0.0181208	0.0568315	0.061927
scaffold80373	29301	1917	15.2848	27	0.0140845	0.0440478	0.076197
scaffold20340	29301	953	30.7461	26	0.0272823	0.0484969	0.065932
scaffold143252	29297	877	33.4059	27	0.0307868	0.0201915	0.0342414
scaffold91052	29249	1246	23.4743	24	0.0192616	0.0745042	0.0241319
scaffold47484	29249	1326	22.0581	0	0		NA
scaffold30747	29235	1140	25.6447	23	0.0201754	0.0959394	0.0961882
scaffold329110	29216	646	45.226	25	0.0386997	0.130569	0.188292
scaffold342467	29174	1361	21.4357	28	0.0205731	0.0683374	0.0642376
scaffold12413	29169	1030	28.3194	28	0.0271845	0.0197436	0.0445932
scaffold342529	29165	952	30.6355	28	0.0294118	0.0836198	0.056898
scaffold60634	29154	416	70.0817	21	0.0504808	0.0166625	0.0142487
scaffold176123	29115	1075	27.0837	27	0.0251163	0.0282128	0.0226148
scaffold264878	29005	877	33.073	0	0		NA
scaffold25525	28994	549	52.8124	24	0.0437158	-0.00772789	0.0244809
scaffold319757	28958	1390	20.8331	25	0.0179856	0.0947125	0.0692803
scaffold114761	28955	1462	19.8051	25	0.0170999		0.0912171
scaffold66058	28950	1495	19.3645	28	0.0187291	0.0554351	0.0791735
scaffold150302	28891	836	34.5586	26	0.0311005	0.0190381	0.0327638
scaffold54979	28881	1210	23.8686	25	0.0206612	0.0544569	0.0810039
scaffold69510	28870	700	41.2429	25	0.0357143	0.0144926	0.0412783
scaffold80286	28829	1099	26.232	28	0.0254777	0.0529536	0.0592615
scaffold89180	28811	1395	20.653	27	0.0193548	0.0330032	0.0300616
scaffold342667	28810	1035	27.8357	27	0.026087	0.0237864	0.0320073
scaffold307212	28772	662	43.4622	27	0.0407855	0.0231177	0.0450631
scaffold168051	28749	701	41.0114	27	0.0385164	0.0348116	0.0278295
scaffold166374	28747	777	36.9974	24	0.030888	0.00734389	0.00908462
scaffold98971	28680	749	38.2911	0	0		NA
scaffold262402	28656	740	38.7243	25	0.0337838	0.132548	0.239436
scaffold328739	28640	1107	25.8717	27	0.0243902	0.0732176	0.137806
scaffold7523	28628	919	31.1513	26	0.0282916	0.0850746	0.100447
scaffold342736	28628	883	32.4213	27	0.0305776	0.0545076	0.103218
scaffold72544	28627	1225	23.369	27	0.0220408	0.0400242	0.0340839
scaffold159128	28570	576	49.6007	25	0.0434028	0.0262918	0.0459893
scaffold108589	28519	824	34.6104	25	0.0303398		0.0603731
scaffold342154	28494	999	28.5225	27	0.027027	0.0392985	0.0786049
scaffold5209	28493	1337	21.3111	0	0		NA
scaffold342549	28483	1344	21.1927	27	0.0200893	0.0881812	0.201543
scaffold38882	28418	970	29.2969	0	0		NA
scaffold53665	28414	1448	19.6229	0	0		NA
scaffold29548	28396	1203	23.6043	0	0		NA
scaffold19822	28384	844	33.6303	27	0.0319905	0.0329661	0.0281988
scaffold174762	28337	1086	26.093	28	0.0257827	0.00258873	0.0213611
scaffold341750	28332	811	34.9346	26	0.0320592	0.0433737	0.173276
scaffold342767	28309	817	34.6499	27	0.0330477	0.0529677	0.098163
scaffold32837	28198	1280	22.0297	27	0.0210938	0.0110199	0.018953
scaffold81955	28159	535	52.6336	26	0.0485981	0.0111264	0.0265309
scaffold107533	28148	923	30.4962	27	0.0292524		0.00577916
scaffold19466	28131	1386	20.2965	27	0.0194805	0.0131842	0.0154731
scaffold104356	28102	938	29.9595	25	0.0266525		0.0709848
scaffold156022	28066	177	158.565	14	0.079096	0.246332	0.152099
scaffold212319	28059	222	126.392	11	0.0495495	0.102428	0.188833
scaffold19220	28038	1324	21.1767	27	0.0203927	0.0629695	0.0414784
scaffold21511	28004	1218	22.9918	26	0.0213465	0.0508327	0.0936363
scaffold8869	27998	1637	17.1032	26	0.0158827	0.111856	0.0901924
scaffold44962	27995	740	37.8311	0	0		NA
scaffold75125	27977	660	42.3894	24	0.0363636	0.0548242	0.0842081
scaffold8667	27973	1265	22.113	27	0.0213439	0.0446873	0.0224051
scaffold273986	27973	782	35.7711	0	0		NA
scaffold55849	27897	855	32.6281	26	0.0304094	0.0377496	0.0903737
scaffold3761	27893	1080	25.8269	27	0.025	0.0757691	0.0767415
scaffold253633	27881	922	30.2397	24	0.0260304	0.0551096	0.056528
scaffold6390	27852	1437	19.382	25	0.0173974	0.100383	0.11109
scaffold122530	27842	1611	17.2824	26	0.016139	0.0291169	0.0345814
scaffold258018	27817	1402	19.8409	27	0.0192582	0.0465737	0.0557302
scaffold23295	27792	1056	26.3182	27	0.0255682	0.0879678	0.0639515
scaffold6483	27784	1203	23.0956	27	0.0224439	-0.00432407	0.019563
scaffold63405	27716	669	41.429	22	0.0328849	0.274354	0.315915
scaffold41568	27713	1696	16.3402	0	0		NA
scaffold92810	27707	879	31.521	0	0		NA
scaffold328150	27676	443	62.474	23	0.0519187	0.0721702	0.117023
scaffold318878	27670	768	36.0286	21	0.0273438	0.0504112	0.0737851
scaffold27826	27662	1247	22.1828	0	0		NA
scaffold317227	27661	836	33.0873	27	0.0322967	0.0421094	0.0245203
scaffold212320	27623	209	132.167	14	0.0669856	0.0874722	0.175228
scaffold55837	27592	732	37.694	23	0.0314208	0.256993	0.283693
scaffold342244	27563	863	31.9386	26	0.0301275	0.0630794	0.0684378
scaffold45594	27523	1016	27.0896	0	0		NA
scaffold339755	27514	1325	20.7653	27	0.0203774	0.0377831	0.0333685
scaffold98662	27508	1265	21.7455	0	0		NA
scaffold341238	27449	1421	19.3167	26	0.018297	0.037037	0.0894044
scaffold47279	27442	1079	25.4328	0	0		NA
scaffold96808	27439	279	98.3477	0	0		NA
scaffold251431	27433	686	39.9898	22	0.03207	0.19405	0.205139
scaffold342669	27389	1194	22.9389	25	0.020938	0.0437913	0.0985186
scaffold17429	27384	1094	25.0311	27	0.0246801	0.0260713	0.0145555
scaffold21863	27380	1358	20.162	27	0.0198822	0.0460272	0.0280752
scaffold70086	27379	1375	19.912	27	0.0196364	0.0175217	0.0597258
scaffold342697	27333	681	40.1366	23	0.0337739	0.159133	0.131463
scaffold39018	27324	999	27.3514	0	0		NA
scaffold140669	27276	727	37.5186	24	0.0330124	0.0726172	0.162545
scaffold17157	27250	1100	24.7727	25	0.0227273	0.0353857	0.0184503
scaffold65142	27228	1249	21.7998	26	0.0208167	0.114787	0.0989275
scaffold275573	27214	1327	20.5079	0	0		NA
scaffold28569	27200	1022	26.6145	0	0		NA
scaffold127307	27182	918	29.61	26	0.0283224	0.0643473	0.10061
scaffold331851	27151	913	29.7382	26	0.0284775	0.02771	0.0325567
scaffold26785	27033	1102	24.5309	0	0		NA
scaffold4917	27028	1128	23.961	0	0		NA
scaffold334728	26981	1186	22.7496	26	0.0219224	0.0585024	0.0640205
scaffold337820	26976	1140	23.6632	26	0.022807	0.0695323	0.080019
scaffold26500	26945	972	27.7212	0	0		NA
scaffold63483	26939	530	50.8283	23	0.0433962	0.109036	0.0653752
scaffold45058	26935	1188	22.6726	0	0		NA
scaffold301093	26893	1173	22.9267	0	0		NA
scaffold25113	26877	899	29.8966	25	0.0278087	0.0712649	0.0608091
scaffold342590	26830	1293	20.7502	27	0.0208817	0.00267419	0.054917
scaffold259531	26817	1408	19.0462	27	0.0191761	0.03155	0.0463656
scaffold144510	26817	1092	24.5577	26	0.0238095	0.0461835	0.0551827
scaffold14790	26806	879	30.496	24	0.0273038	0.0331487	0.0538288
scaffold79373	26782	879	30.4687	23	0.0261661	0.0688579	0.131357
scaffold64099	26772	719	37.235	23	0.0319889	0.187345	0.258157
scaffold144330	26768	557	48.0575	25	0.0448833	0.0536509	0.0133575
scaffold28636	26767	899	29.7742	0	0		NA
scaffold341330	26749	792	33.774	24	0.030303	0.0630262	0.0899381
scaffold38105	26731	1338	19.9783	26	0.019432	0.0591035	0.0854567
scaffold48136	26724	1485	17.996	0	0		NA
scaffold33452	26711	1822	14.6603	26	0.01427	0.125548	0.0801785
scaffold98889	26706	1161	23.0026	0	0		NA
scaffold88438	26706	735	36.3347	25	0.0340136	0.0360184	0.115537
scaffold81278	26694	1175	22.7183	25	0.0212766	0.130137	0.355334
scaffold291655	26692	1042	25.6161	0	0		NA
scaffold156193	26690	1249	21.3691	26	0.0208167	0.0258862	0.0236109
scaffold298735	26679	812	32.8559	0	0		NA
scaffold336237	26675	571	46.7163	24	0.0420315	0.0631982	0.154146
scaffold118711	26674	1308	20.393	25	0.0191131		0.0499669
scaffold220921	26667	977	27.2948	25	0.0255885	0.159163	0.094299
scaffold54876	26616	1305	20.3954	25	0.0191571	0.0642583	0.0451864
scaffold4676	26604	987	26.9544	0	0		NA
scaffold46777	26568	1027	25.8695	0	0		NA
scaffold232723	26555	684	38.8231	23	0.0336257	0.0118408	0.016897
scaffold220508	26503	899	29.4805	25	0.0278087	0.0526483	0.0308069
scaffold41131	26447	567	46.6437	0	0		NA
scaffold154639	26429	438	60.3402	22	0.0502283	0.0441956	0.0807023
scaffold342765	26415	1073	24.6179	24	0.0223672	0.0446926	0.0685206
scaffold10567	26335	332	79.3223	17	0.0512048		0.049793
scaffold34315	26334	778	33.8483	23	0.029563	0.0417679	0.0794289
scaffold52941	26333	1504	17.5086	0	0		NA
scaffold53760	26291	947	27.7624	0	0		NA
scaffold2912	26206	741	35.3657	0	0		NA
scaffold12712	26203	724	36.192	25	0.0345304	0.0722139	0.0347546
scaffold156023	26201	124	211.298	12	0.0967742	0.380785	0.114197
scaffold97561	26198	630	41.5841	0	0		NA
scaffold10380	26194	1046	25.0421	24	0.0229446		0.155161
scaffold31577	26193	647	40.4838	21	0.0324575	0.160934	0.108915
scaffold30294	26166	1545	16.9359	0	0		NA
scaffold56795	26146	980	26.6796	24	0.0244898	0.0605009	0.126495
scaffold28089	26123	707	36.9491	0	0		NA
scaffold60883	26070	721	36.1581	25	0.0346741	0.0227709	0.00971222
scaffold336980	26050	674	38.6499	23	0.0341246	0.0227912	0.0824003
scaffold10102	25999	588	44.216	22	0.037415		0.0933507
scaffold27588	25982	961	27.0364	0	0		NA
scaffold76987	25977	1446	17.9647	25	0.0172891	0.119944	0.0382397
scaffold103063	25962	632	41.0791	23	0.0363924		0.0810551
scaffold59383	25953	772	33.6179	24	0.0310881	0.0461166	0.0760671
scaffold342010	25867	1142	22.6506	24	0.0210158	0.0343578	0.0386384
scaffold24741	25856	684	37.8012	24	0.0350877	0.0523911	0.0189113
scaffold151440	25839	1044	24.75	25	0.0239464	0.0901379	0.0660766
scaffold213902	25838	1976	13.0759	25	0.0126518	0.0548985	0.0360171
scaffold106987	25801	695	37.1237	23	0.0330935		0.0424322
scaffold313861	25740	857	30.035	23	0.0268378	0.062287	0.073279
C7858207	25732	867	29.6794	24	0.0276817		0.0478151
scaffold127750	25728	672	38.2857	23	0.0342262	0.030848	0.110584
scaffold22241	25636	1343	19.0886	25	0.018615	0.116967	0.172113
scaffold64692	25622	1044	24.5421	24	0.0229885	0.0323671	0.0520393
scaffold56244	25612	1399	18.3074	24	0.0171551	0.048031	0.0267394
scaffold341269	25601	1357	18.8659	25	0.018423	0.00934128	0.0547518
scaffold340498	25589	549	46.6102	22	0.0400729	0.0777463	0.196224
scaffold50590	25569	923	27.7021	0	0		NA
scaffold216770	25568	1472	17.3696	24	0.0163043	0.023088	0.0661566
scaffold13535	25560	215	118.884	12	0.055814	0.0633841	0.0581579
scaffold35532	25548	1366	18.7028	24	0.0175695	0.0506733	0.032875
scaffold298606	25527	1001	25.5015	0	0		NA
scaffold111926	25525	1257	20.3063	25	0.0198886		0.0559287
scaffold152200	25522	412	61.9466	19	0.0461165	0.0207701	0.0226092
C7858203	25521	997	25.5978	22	0.0220662		0.22808
scaffold13845	25505	1236	20.6351	23	0.0186084	0.064631	0.0457409
scaffold53816	25491	579	44.0259	0	0		NA
scaffold91302	25473	467	54.546	0	0		NA
scaffold28211	25435	839	30.3159	0	0		NA
scaffold312255	25433	750	33.9107	22	0.0293333	0.078409	0.139959
scaffold342374	25416	892	28.4933	24	0.0269058	0.0948262	0.101644
scaffold94427	25409	929	27.3509	0	0		NA
scaffold342553	25405	1342	18.9307	24	0.0178838	0.0594155	0.111814
scaffold282374	25397	298	85.2248	0	0		NA
scaffold341252	25396	1164	21.8179	24	0.0206186	0.0568822	0.0357837
scaffold191289	25394	1184	21.4476	23	0.0194257	0.0116388	0.0387233
scaffold39115	25386	2014	12.6048	0	0		NA
scaffold175677	25379	607	41.8105	23	0.0378913	0.025877	0.0339037
scaffold89933	25378	3315	7.65551	23	0.00693816	0.186954	0.111512
scaffold215964	25369	836	30.3457	23	0.027512	0.0246315	0.045851
scaffold64341	25357	890	28.491	23	0.0258427	0.0648366	0.103327
scaffold33633	25330	930	27.2366	24	0.0258065	0.0142439	0.0365713
scaffold35121	25266	680	37.1559	18	0.0264706	0.122196	0.153166
scaffold342764	25258	947	26.6716	24	0.0253432	0.0186879	0.0428406
scaffold114865	25258	982	25.721	24	0.0244399		0.0531268
scaffold10595	25239	588	42.9235	21	0.0357143		0.044368
scaffold212598	25234	371	68.0162	23	0.0619946	0.00441314	0.0394709
scaffold137656	25233	1429	17.6578	25	0.0174948	0.1062	0.158808
scaffold78480	25223	1240	20.3411	25	0.0201613	0.0361754	0.0787963
scaffold2674	25189	778	32.3766	0	0		NA
scaffold332982	25139	665	37.803	22	0.0330827	0.000607604	0.0212266
scaffold91014	25126	1132	22.1961	24	0.0212014	0.0528122	0.050711
scaffold164901	25100	840	29.881	22	0.0261905	0.035541	0.0351396
scaffold59704	25099	630	39.8397	22	0.0349206	0.0586013	0.0906739
scaffold18040	25094	525	47.7981	22	0.0419048	0.00846993	0.0428971
scaffold36867	25065	1386	18.0844	24	0.017316	0.0808831	0.130845
scaffold341716	25057	879	28.5063	23	0.0261661	0.071504	0.0693207
scaffold342435	25053	433	57.8591	20	0.0461894	0.0626891	0.114165
scaffold19855	25015	1318	18.9795	24	0.0182094	0.0216796	0.0437007
scaffold66288	25013	1479	16.9121	25	0.0169033	0.0456093	0.0255823
scaffold36960	24967	1425	17.5207	24	0.0168421	0.0196161	0.0192908
scaffold73718	24934	879	28.3663	23	0.0261661	0.0328922	0.0767522
scaffold39215	24927	765	32.5843	0	0		NA
scaffold22724	24916	807	30.8748	23	0.0285006	0.042149	0.090066
scaffold54639	24914	1379	18.0667	25	0.0181291	0.0430653	0.041521
scaffold342592	24911	1135	21.948	24	0.0211454	0.047865	0.0433321
scaffold10350	24893	1431	17.3955	24	0.0167715		0.0540914
scaffold130825	24883	1026	24.2524	23	0.0224172	0.0628095	0.137293
scaffold87020	24860	1585	15.6845	24	0.015142	0.0517616	0.0807478
scaffold14550	24814	1637	15.1582	24	0.014661	0.0358711	0.0473616
scaffold101041	24809	287	86.4425	20	0.0696864		0.0548282
scaffold278816	24798	727	34.11	0	0		NA
scaffold79616	24773	1344	18.4323	24	0.0178571	0.0426837	0.0254966
scaffold77852	24751	798	31.0163	22	0.0275689	0.0802627	0.108467
scaffold8461	24741	880	28.1148	23	0.0261364	0.0574177	0.138228
scaffold3923	24661	776	31.7796	0	0		NA
scaffold126985	24615	723	34.0456	23	0.0318119	0.0503843	0.100424
scaffold2710	24613	349	70.5244	0	0		NA
scaffold11587	24608	807	30.4932	20	0.0247831		0.0479725
scaffold15517	24597	861	28.5679	23	0.0267131	0.0263354	0.0411065
scaffold67293	24569	651	37.7404	22	0.0337942	0.112297	0.106018
scaffold30219	24560	553	44.4123	0	0		NA
scaffold54329	24550	1335	18.3895	23	0.0172285	0.0521081	0.146214
scaffold40233	24549	758	32.3865	0	0		NA
scaffold56066	24501	965	25.3896	23	0.0238342	0.0734478	0.0468109
scaffold70111	24457	367	66.6403	17	0.0463215	0.0913201	0.042798
scaffold49503	24456	613	39.8956	0	0		NA
scaffold17360	24435	1312	18.6242	24	0.0182927	0.0459622	0.0369529
scaffold103891	24351	1424	17.1004	24	0.0168539		0.0202006
scaffold96463	24350	1329	18.322	0	0		NA
scaffold3415	24330	1227	19.8289	23	0.0187449	0.0196905	0.0776133
scaffold44057	24327	273	89.1099	0	0		NA
scaffold235035	24306	740	32.8459	23	0.0310811	0.0979253	0.0807017
scaffold17554	24235	709	34.1819	23	0.0324401	0.220474	0.317787
scaffold319388	24221	972	24.9187	23	0.0236626	0.0617988	0.0367073
scaffold21737	24208	881	27.4779	23	0.0261067	0.0327788	0.11309
scaffold278731	24198	898	26.9465	0	0		NA
scaffold12416	24189	634	38.153	22	0.0347003	0.0674125	0.0796677
scaffold339380	24185	668	36.2051	23	0.0344311	0.017563	0.0543657
scaffold6347	24154	1184	20.4003	22	0.0185811	0.0933881	0.0877975
scaffold44665	24150	677	35.6721	0	0		NA
scaffold101598	24121	1410	17.1071	22	0.0156028		0.0606718
scaffold342761	24111	716	33.6746	22	0.0307263	0.0821651	0.0674999
scaffold34289	24110	707	34.1018	21	0.029703	0.0155985	0.0121048
scaffold271540	24107	851	28.3278	0	0		NA
scaffold26471	24105	576	41.849	0	0		NA
scaffold94150	24069	566	42.5247	0	0		NA
scaffold3215	24060	722	33.3241	21	0.0290859	0.0238984	0.00378835
scaffold310770	24046	598	40.2107	22	0.0367893	0.0707214	0.121602
scaffold339804	24026	922	26.0586	24	0.0260304	0.0307309	0.0532326
scaffold342405	24016	1000	24.016	23	0.023	0.00788958	0.0283308
scaffold38090	24008	855	28.0795	23	0.0269006	0.015404	0.0600869
scaffold114470	23993	1417	16.9323	22	0.0155258		0.03327
scaffold22536	23992	812	29.5468	21	0.0258621	0.249541	0.274606
scaffold266859	23970	703	34.0967	0	0		NA
scaffold13144	23960	1187	20.1853	23	0.0193766	0.0890799	0.0290614
scaffold15162	23902	786	30.4097	22	0.0279898	0.0366591	0.0492301
scaffold189942	23888	1307	18.277	23	0.0175976	0.00484224	0.00959329
scaffold87913	23858	1210	19.7174	23	0.0190083	0.0736941	0.0541507
scaffold112401	23852	1225	19.471	23	0.0187755		0.0579324
scaffold255989	23832	1554	15.3359	23	0.0148005	0.0540094	0.108555
scaffold342731	23788	890	26.7281	21	0.0235955	0.14527	0.162197
scaffold114377	23787	1163	20.4531	23	0.0197764		0.160668
scaffold81370	23734	678	35.0059	18	0.0265487	0.0775393	0.131448
scaffold26423	23701	1133	20.9188	0	0		NA
scaffold59857	23699	1128	21.0098	23	0.0203901	0.0342778	0.0348417
scaffold152509	23680	185	128	13	0.0702703	0.0539551	0.0452596
scaffold41123	23670	1095	21.6164	0	0		NA
scaffold42128	23649	121	195.446	0	0		NA
scaffold54534	23645	942	25.1008	22	0.0233546	0.0753792	0.102886
scaffold110080	23640	782	30.2302	23	0.0294118		0.0328442
scaffold187223	23617	1060	22.2802	23	0.0216981	0.0154075	0.0574681
scaffold92665	23598	1373	17.1872	0	0		NA
scaffold342709	23587	453	52.0684	19	0.0419426	0.128326	0.271396
scaffold83630	23568	782	30.1381	22	0.028133	0.0615996	0.0219353
scaffold20042	23563	911	25.865	20	0.0219539	0.10831	0.0738679
scaffold20862	23539	1225	19.2155	22	0.0179592	0.0976548	0.168661
scaffold101558	23531	1089	21.6079	20	0.0183655		0.0270857
scaffold22979	23514	1340	17.5478	22	0.0164179	0.0216241	0.0436807
scaffold240022	23510	589	39.9151	21	0.0356537	0.041753	0.0655403
scaffold35407	23503	1137	20.6711	23	0.0202287	0.0242681	0.0210755
scaffold148049	23496	493	47.6592	19	0.0385396	0.135605	0.350695
scaffold116504	23466	452	51.9159	21	0.0464602		0.135871
scaffold227252	23435	168	139.494	15	0.0892857	0.193355	0.223995
scaffold104885	23418	1131	20.7056	22	0.0194518		0.223413
scaffold15319	23381	333	70.2132	15	0.045045	0.0526758	0.104947
scaffold3018	23366	1002	23.3194	0	0		NA
scaffold12974	23362	802	29.1297	18	0.0224439	0.0744728	0.0666019
scaffold173923	23328	492	47.4146	21	0.0426829	0.0791001	0.0340153
scaffold85277	23324	896	26.0312	22	0.0245536	0.0835798	0.108547
scaffold168734	23310	611	38.1506	20	0.0327332	0.013847	0.0297864
scaffold16736	23298	847	27.5065	23	0.0271547	0.0587299	0.0951933
scaffold53759	23291	667	34.919	0	0		NA
scaffold159455	23261	1435	16.2098	21	0.0146341	0.152502	0.115928
scaffold242884	23253	1056	22.0199	22	0.0208333	0.0119612	0.0186893
scaffold24832	23238	524	44.3473	16	0.0305344	0.208431	0.172151
scaffold44858	23229	546	42.544	0	0		NA
scaffold13516	23223	1045	22.223	23	0.0220096	0.0183851	0.0533349
scaffold27700	23201	1094	21.2075	0	0		NA
scaffold342619	23187	378	61.3413	20	0.0529101	0.0193807	0.0460328
scaffold80461	23174	505	45.8891	18	0.0356436	0.00718976	0.00689045
scaffold256048	23168	747	31.0147	20	0.0267738	0.0231569	0.0486408
scaffold67611	23133	222	104.203	15	0.0675676	0.0656747	0.102028
scaffold6962	23127	670	34.5179	21	0.0313433	0.0384289	0.0900583
scaffold31297	23116	1373	16.8361	22	0.0160233	0.0330697	0.0357844
scaffold47382	23094	900	25.66	0	0		NA
scaffold181908	23081	509	45.3458	18	0.0353635	0.0497885	0.0743915
scaffold19113	23062	930	24.7978	22	0.0236559	0.0493106	0.0655393
scaffold17960	23060	969	23.7977	21	0.0216718	0.058991	0.0312192
scaffold6058	23053	1033	22.3166	22	0.0212972	-0.00473333	0.0158858
scaffold121754	23051	1432	16.0971	21	0.0146648	0.0382499	0.0412146
scaffold325421	23046	695	33.1597	20	0.028777	0.0558856	0.0644889
scaffold176265	23045	1055	21.8436	21	0.0199052	0.0381134	0.0713339
scaffold4733	23043	946	24.3584	0	0		NA
scaffold240307	23024	530	43.4415	20	0.0377358	0.0641368	0.0908096
scaffold41415	23021	1312	17.5465	0	0		NA
scaffold78672	22998	806	28.5335	22	0.0272953	0.0441227	0.067366
scaffold222	22985	727	31.6162	21	0.0288858	0.391837	0.587753
scaffold337188	22974	1118	20.5492	22	0.019678	0.0740335	0.0354462
scaffold126551	22962	976	23.5266	22	0.022541	0.116728	0.101069
scaffold4832	22960	895	25.6536	0	0		NA
scaffold297823	22958	792	28.9874	0	0		NA
scaffold66335	22946	794	28.8992	20	0.0251889	0.0125099	0.0372876
scaffold255264	22935	1305	17.5747	22	0.0168582	0.0384859	0.0544468
scaffold154643	22884	1047	21.8567	22	0.0210124	0.133102	0.183818
scaffold36041	22883	1242	18.4243	23	0.0185185	0.0342178	0.102586
scaffold7198	22875	674	33.9392	21	0.0311573	0.0131161	0.0026475
scaffold29416	22868	1267	18.0489	0	0		NA
scaffold102602	22838	823	27.7497	21	0.0255164		0.0466345
scaffold47765	22824	999	22.8468	0	0		NA
scaffold225872	22796	608	37.4934	21	0.0345395	0.109548	0.0384423
scaffold342551	22791	958	23.7902	22	0.0229645	0.0130578	0.0413566
scaffold336077	22784	1093	20.8454	21	0.0192132	0.0488741	0.0790739
scaffold41607	22783	871	26.1573	0	0		NA
scaffold2285	22763	881	25.8377	18	0.0204313	0.07252	0.0580257
scaffold13873	22762	746	30.5121	20	0.0268097	0.0476316	0.106776
scaffold227253	22760	133	171.128	13	0.0977444	0.363166	0.260602
scaffold57661	22745	864	26.3252	18	0.0208333	0.0592182	0.0839143
scaffold18889	22728	532	42.7218	20	0.037594	0.0745815	0.0430376
scaffold29143	22721	875	25.9669	0	0		NA
scaffold155057	22716	235	96.6638	12	0.0510638	0.0240919	0.0250555
C7858093	22697	641	35.4087	21	0.0327613		0.137223
scaffold23953	22683	1053	21.5413	22	0.0208927	0.014088	0.0444062
scaffold342632	22679	627	36.1707	21	0.0334928	0.0369593	0.0536331
scaffold342623	22674	1251	18.1247	22	0.0175859	0.0541124	0.0951815
scaffold140989	22662	662	34.2326	17	0.0256798	0.0622449	0.0684723
scaffold20876	22655	1289	17.5756	22	0.0170675	0.0212801	0.033718
scaffold297884	22651	742	30.527	0	0		NA
scaffold270529	22650	1068	21.2079	0	0		NA
scaffold176062	22648	746	30.3592	19	0.0254692	0.035734	0.0277154
scaffold224535	22630	1081	20.9343	22	0.0203515	0.0537125	0.056077
scaffold3066	22627	487	46.462	21	0.0431211	0.0669452	0.118111
scaffold33827	22615	1265	17.8775	21	0.0166008	0.0315987	0.0570287
scaffold36173	22588	986	22.9087	21	0.0212982	0.0845151	0.0878828
scaffold336137	22580	1406	16.0597	22	0.0156472	0.0297994	0.0962546
scaffold45525	22569	713	31.6536	0	0		NA
scaffold192132	22546	832	27.0986	21	0.0252404	0.0349862	0.037992
scaffold1178	22526	686	32.8367	21	0.0306122		0.0513923
scaffold211907	22521	553	40.7251	19	0.034358	0.0219398	0.0542121
scaffold151830	22486	1055	21.3137	20	0.0189573	0.0819626	0.067756
scaffold341125	22470	728	30.8654	21	0.0288462	0.0441094	0.0395686
scaffold342763	22461	1239	18.1283	22	0.0177563	0.0476345	0.0892764
scaffold299710	22435	741	30.2767	0	0		NA
scaffold171478	22435	842	26.6449	22	0.0261283	0.0149476	0.0120511
scaffold329661	22433	1084	20.6946	22	0.0202952	0.036937	0.0601024
scaffold342071	22393	870	25.7391	22	0.0252874	0.0013011	0.0195326
scaffold67541	22383	746	30.004	20	0.0268097	0.0825324	0.0802016
scaffold69202	22366	530	42.2	20	0.0377358	0.0934923	0.090437
scaffold7496	22318	612	36.4673	21	0.0343137	0.0198105	0.0586516
scaffold18156	22304	940	23.7277	21	0.0223404	0.0497988	0.0701619
scaffold110766	22300	691	32.2721	17	0.024602		0.0466868
scaffold261884	22278	678	32.8584	21	0.0309735	0.0376662	0.03927
scaffold342508	22249	722	30.8158	20	0.0277008	0.04417	0.0375028
scaffold342620	22227	895	24.8346	22	0.024581	0.0447556	0.0573123
C7858075	22222	488	45.5369	18	0.0368852		0.0602283
scaffold154513	22195	938	23.662	20	0.021322	0.0585568	0.131743
scaffold84226	22168	935	23.7091	21	0.0224599	0.0740616	0.0340239
scaffold47927	22149	703	31.5064	0	0		NA
scaffold256268	22123	759	29.1476	20	0.0263505	0.065902	0.127361
scaffold160067	22089	1042	21.1987	21	0.0201536	0.037914	0.0637493
scaffold65639	22025	767	28.7158	20	0.0260756	0.0253147	0.0591864
scaffold342346	22007	1248	17.6338	21	0.0168269	0.117969	0.0420178
scaffold34670	21977	290	75.7828	17	0.0586207	0.068675	0.0619366
scaffold23779	21959	323	67.9845	16	0.0495356	0.0499001	0.0349938
scaffold58218	21955	758	28.9644	20	0.0263852	0.0179369	0.0851839
scaffold16456	21936	573	38.2827	18	0.0314136	0.0202921	0.0522791
scaffold14303	21936	601	36.4992	21	0.0349418	0.0366397	0.0185255
scaffold342547	21926	895	24.4983	21	0.0234637	0.0691648	0.0675319
scaffold342576	21892	442	49.5294	15	0.0339367	0.00814743	0.00406395
scaffold31989	21828	1046	20.8681	19	0.0181644	0.0477984	0.0293476
scaffold73264	21827	627	34.8118	19	0.030303	0.100711	0.169079
scaffold9923	21751	555	39.191	0	0		NA
scaffold13708	21750	708	30.7203	20	0.0282486	0.0834284	0.0662143
scaffold20513	21730	938	23.1663	20	0.021322	0.153442	0.0928716
scaffold97112	21728	1160	18.731	0	0		NA
scaffold34750	21726	867	25.0588	19	0.0219146	0.0564048	0.0554508
scaffold91579	21725	301	72.1761	0	0		NA
scaffold17344	21713	668	32.5045	19	0.0284431	0.0655438	0.0644718
scaffold71496	21706	622	34.8971	19	0.0305466	0.030478	0.0551004
scaffold338144	21706	439	49.4442	19	0.0432802	0.133716	0.207513
scaffold340619	21694	966	22.4576	20	0.0207039	0.0192556	0.0387815
scaffold9924	21691	570	38.0544	0	0		NA
scaffold8368	21685	847	25.6021	20	0.0236128	0.0491248	0.0405196
scaffold135196	21666	1130	19.1735	20	0.0176991	0.016266	0.0877518
scaffold33	21655	573	37.7923	19	0.0331588	0.0750642	0.0976951
scaffold43862	21652	1036	20.8996	0	0		NA
scaffold103496	21635	667	32.4363	20	0.029985		0.11394
scaffold121691	21599	97	222.67	10	0.103093	0.201013	0.161502
scaffold96034	21596	955	22.6136	0	0		NA
scaffold243251	21591	1055	20.4654	22	0.0208531	0.0208172	0.0265575
scaffold108920	21567	545	39.5725	17	0.0311927		0.0215427
scaffold21788	21550	313	68.8498	19	0.0607029	0.0514662	0.0425581
scaffold6799	21548	702	30.6952	20	0.02849	0.0895685	0.113133
scaffold67439	21533	821	26.2278	21	0.0255786	0.0310601	0.0526527
scaffold316518	21518	661	32.5537	20	0.0302572	0.0781323	0.107186
scaffold108383	21510	659	32.6404	19	0.0288316		0.0259949
scaffold27729	21491	651	33.0123	0	0		NA
scaffold126808	21428	611	35.0704	20	0.0327332	0.0202697	0.0136265
scaffold336351	21426	582	36.8144	19	0.032646	0.0207472	0.00937111
scaffold335473	21412	846	25.3097	19	0.0224586	0.1003	0.0853328
scaffold265333	21407	420	50.969	0	0		NA
scaffold65515	21399	176	121.585	5	0.0284091	0.512416	0.378842
scaffold76897	21383	557	38.3896	18	0.032316	0.0760072	0.0636624
scaffold13132	21374	615	34.7545	19	0.0308943	0.137097	0.117264
scaffold169463	21371	505	42.3188	19	0.0376238	0.0535173	0.0246303
scaffold342672	21367	423	50.513	19	0.0449173	0.055807	0.0826815
scaffold18638	21361	1373	15.5579	21	0.015295	0.244087	0.249426
scaffold8577	21351	592	36.0659	18	0.0304054	0.0365086	0.0728476
scaffold157365	21343	1306	16.3423	20	0.0153139	0.0412871	0.0198993
scaffold78823	21322	1232	17.3068	20	0.0162338	0.0447483	0.00856381
scaffold23841	21312	675	31.5733	18	0.0266667	0.048988	0.0893622
scaffold335171	21302	306	69.6144	18	0.0588235	0.102208	0.119149
scaffold134315	21284	442	48.1538	18	0.040724	0.00289247	-0.0113676
scaffold174949	21277	660	32.2379	20	0.030303	0.0763121	0.136328
scaffold50095	21266	901	23.6027	0	0		NA
scaffold20987	21261	868	24.4942	20	0.0230415	0.0685762	0.0581808
scaffold107314	21256	621	34.2287	17	0.0273752		0.149768
scaffold341727	21225	1350	15.7222	21	0.0155556	0.0102531	0.0360544
scaffold10551	21221	1123	18.8967	19	0.016919		0.0258624
scaffold7899	21218	723	29.3472	20	0.0276625	0.0370297	0.0269435
scaffold105011	21216	1091	19.4464	19	0.0174152		0.157918
scaffold18955	21215	622	34.1077	18	0.0289389	0.110719	0.266222
scaffold12202	21213	1245	17.0386	20	0.0160643	0.0440444	0.054013
scaffold26128	21207	968	21.9081	18	0.018595	0.272943	0.288946
scaffold54320	21164	1228	17.2345	21	0.017101	0.0428926	0.0609243
scaffold4345	21143	645	32.7798	0	0		NA
scaffold258975	21136	241	87.7012	12	0.0497925	0.090663	0.0721923
scaffold84265	21135	779	27.1309	19	0.0243902	0.0268104	0.0784669
scaffold6296	21132	1024	20.6367	20	0.0195312	0.0458208	0.0557128
scaffold68409	21122	1057	19.983	20	0.0189215	0.0651332	0.0543572
scaffold28285	21103	513	41.1365	0	0		NA
scaffold93555	21102	703	30.0171	0	0		NA
scaffold106380	21102	845	24.9728	21	0.0248521		0.0363246
scaffold56110	21086	1084	19.452	20	0.0184502	0.0342218	0.0354457
scaffold116587	21074	544	38.739	20	0.0367647		0.167961
scaffold342118	21049	497	42.3521	19	0.0382294	0.0552798	0.0422091
scaffold263144	21046	579	36.3489	19	0.0328152	0.0778799	0.0996487
scaffold39309	21027	986	21.3256	0	0		NA
scaffold14124	21025	371	56.6712	17	0.0458221	0.0700623	0.0797637
scaffold82314	21002	871	24.1125	20	0.0229621	0.129024	0.160137
scaffold43116	21000	880	23.8636	0	0		NA
scaffold44792	20991	301	69.7375	0	0		NA
scaffold44575	20947	1213	17.2688	0	0		NA
scaffold221514	20934	763	27.4364	17	0.0222805	0.0729036	0.120933
scaffold340050	20888	816	25.598	20	0.0245098	0.0488925	0.03833
scaffold260921	20829	573	36.3508	20	0.034904	0.0145887	0.0174397
scaffold342666	20810	1163	17.8934	21	0.0180567	0.11265	0.118745
scaffold3069	20802	647	32.1515	18	0.0278207	0.143555	0.138873
scaffold71579	20801	1076	19.3318	20	0.0185874	0.0336563	0.0149259
scaffold139698	20795	302	68.8576	13	0.0430464	0.110169	0.13285
scaffold41100	20793	888	23.4155	0	0		NA
scaffold342751	20770	768	27.0443	20	0.0260417	0.0277647	0.0554318
scaffold15454	20766	420	49.4429	18	0.0428571	0.110033	0.108315
scaffold45718	20761	871	23.8358	0	0		NA
scaffold28112	20754	1119	18.5469	0	0		NA
scaffold1823	20753	871	23.8266	18	0.0206659	0.0346308	0.0663323
scaffold222984	20732	892	23.2422	20	0.0224215	0.00352678	0.0073721
scaffold209	20722	376	55.1117	19	0.0505319	0.0341809	0.0300464
scaffold11975	20714	919	22.5397	20	0.0217628		0.03352
scaffold43314	20712	799	25.9224	0	0		NA
scaffold291806	20712	806	25.6973	0	0		NA
scaffold29112	20712	933	22.1994	0	0		NA
scaffold175726	20708	592	34.9797	18	0.0304054	0.073602	0.112119
scaffold121692	20686	88	235.068	9	0.102273	0.0899137	0.112375
scaffold59321	20685	581	35.6024	19	0.0327022	0.0987701	0.13107
scaffold148303	20666	1489	13.8791	17	0.0114171	0.105876	0.0929885
scaffold104665	20664	467	44.2484	18	0.0385439		0.214912
scaffold82788	20656	353	58.5156	13	0.0368272	0.0879784	0.141462
scaffold76770	20651	523	39.4857	18	0.0344168	0.0739243	0.144989
scaffold27245	20639	348	59.3075	0	0		NA
scaffold103154	20632	1036	19.9151	18	0.0173745		0.0134101
scaffold31106	20623	509	40.5167	18	0.0353635	0.0470533	0.0827136
scaffold307267	20622	580	35.5552	19	0.0327586	0.0361579	0.0440202
scaffold8721	20614	1032	19.9748	19	0.0184109	0.0982236	0.103675
scaffold342432	20609	750	27.4787	20	0.0266667	0.162937	0.220977
scaffold25740	20583	617	33.3598	19	0.0307942	0.205037	0.217456
scaffold86967	20570	1218	16.8883	21	0.0172414	0.0660502	0.132465
scaffold99112	20562	820	25.0756	0	0		NA
scaffold20332	20552	1316	15.617	20	0.0151976	0.0187932	0.039039
scaffold311400	20544	935	21.9722	19	0.0203209	0.0581893	0.0271634
scaffold9005	20506	827	24.7956	19	0.0229746	0.0380772	0.035135
scaffold301138	20478	1183	17.3102	0	0		NA
scaffold7272	20473	926	22.1091	19	0.0205184	0.0278371	0.0634238
scaffold75240	20469	624	32.8029	20	0.0320513	0.0546624	0.0767798
scaffold159381	20468	218	93.8899	16	0.0733945	0.114734	0.186556
scaffold188982	20458	459	44.5708	19	0.0413943	0.0552779	0.071264
scaffold7544	20452	375	54.5387	17	0.0453333	0.0547472	0.121207
scaffold341695	20446	1199	17.0525	19	0.0158465	0.135549	0.121056
scaffold12954	20428	633	32.2717	18	0.028436	0.0555965	0.0973839
scaffold9894	20422	87	234.736	0	0		NA
scaffold14849	20406	561	36.3743	19	0.0338681	0.0353483	0.0710927
scaffold33620	20396	1272	16.0346	20	0.0157233	0.0830173	0.153767
scaffold82470	20372	622	32.7524	18	0.0289389	0.0236353	0.0310308
scaffold339813	20364	728	27.9725	20	0.0274725	0.140979	0.193332
scaffold102234	20361	756	26.9325	20	0.026455		0.0252592
scaffold15910	20347	926	21.973	18	0.0194384	0.0588253	0.145681
scaffold10422	20345	514	39.5817	17	0.0330739		0.0682684
scaffold103451	20335	438	46.4269	13	0.0296804		0.482585
scaffold67580	20316	631	32.1965	19	0.0301109	-0.00342578	0.0347579
scaffold7154	20314	519	39.1407	15	0.0289017	0.0543049	0.0308128
scaffold1527	20310	483	42.0497	18	0.0372671	0.292744	0.466717
scaffold15487	20288	558	36.3584	20	0.0358423	0.0488828	0.0437354
scaffold30415	20263	393	51.5598	0	0		NA
scaffold192611	20254	795	25.4767	19	0.0238994	0.0515832	0.0753575
scaffold9901	20246	765	26.4654	0	0		NA
scaffold16383	20245	737	27.4695	19	0.0257802	0.133048	0.0892307
scaffold26728	20232	1336	15.1437	0	0		NA
scaffold145575	20216	454	44.5286	8	0.0176211	0.11876	0.0930876
scaffold37757	20215	629	32.1383	16	0.0254372	0.174801	0.202903
scaffold134200	20209	1393	14.5075	20	0.0143575	0.0124916	0.0288253
scaffold83411	20206	681	29.6711	18	0.0264317	0.116573	0.220823
scaffold177492	20206	738	27.3794	19	0.0257453	0.0306152	0.0720486
scaffold684	20203	863	23.4102	19	0.0220162	0.0824845	0.0474413
scaffold342752	20168	1111	18.153	20	0.0180018	0.161128	0.154726
scaffold147672	20160	451	44.7007	18	0.0399113	0.0721802	0.074102
scaffold68246	20154	577	34.9289	19	0.0329289	0.0730149	0.038203
scaffold46400	20109	642	31.3224	0	0		NA
scaffold342762	20104	962	20.8981	20	0.02079	0.0245665	0.0360827
scaffold136760	20086	443	45.3409	18	0.0406321	0.0212012	0.0445967
scaffold25566	20083	511	39.3014	12	0.0234834	0.0821394	0.112024
scaffold50060	20049	905	22.1536	0	0		NA
scaffold76922	20046	705	28.434	19	0.0269504	0.0153621	0.0348334
scaffold39073	20033	692	28.9494	0	0		NA
scaffold342581	20029	545	36.7505	17	0.0311927	0.0242574	0.0541241
scaffold35712	20024	604	33.1523	17	0.0281457	0.0568897	0.0660816
scaffold260195	20011	886	22.5858	20	0.0225734	0.191742	0.199153
scaffold62999	20010	593	33.7437	20	0.0337268	0.0344438	0.0171433
scaffold183979	20003	662	30.216	19	0.0287009	0.0476704	0.0548677
scaffold25946	20001	512	39.0645	17	0.0332031	0.0177043	0.0413223
