# Supplementary material for: Genome wide analysis reveals genetic divergence between Goldsinny wrasse populations
Source: BMC Genet. 2020 Oct 9;21:118. doi: 10.1186/s12863-020-00921-8 (PMC7547435; doi:10.1186/s12863-020-00921-8)
Supplement: Supplementary file 5 — Additional file 5 : Table S5 List of scaffolds containing more than two SNPs possibly under selection. [file 12863_2020_921_MOESM5_ESM.xlsx]

## Sheet: Sheet1
Table S5
Scaffolds containing more than 2 SNP possibly under selection (q<0.01)
SNPs were obtained from 1222 sequences of >20kb using a minimum distance of 1000bp.
Name	Length	Number of SNPs	Dataset
scaffold103451	20335	8/5	both
scaffold103767	156683	11	all four populations
scaffold135665	86254	5	all four populations
scaffold222	22985	7	all four populations
scaffold31202	102978	5	all four populations
scaffold3421	219135	7	all four populations
scaffold37757	20215	5	all four populations
scaffold62184	39031	7	all four populations
scaffold63405	27716	5	all four populations
scaffold79498	35179	12	all four populations
scaffold104665	20664	7	Scandinavia only
